# Supplementary material for: De Novo Transcriptome Sequencing Reveals Important Molecular Networks and Metabolic Pathways of the Plant, Chlorophytum borivilianum
Source: PLoS One. 2013 Dec 23;8(12):e83336. doi: 10.1371/journal.pone.0083336 (PMC3871651; doi:10.1371/journal.pone.0083336)
Supplement: Table S1 — Assembled unigenes after CAP3 assembly. (XLS) [file pone.0083336.s004.xls]

## Sheet: Sheet1
>613595
ATGCTAAGTGCATCTTAAATTACGTCGAAGAAAAATGTTATGTTGTTGGTGTATTTGATGAAGATCACAACCACGAGCTT
GTTGTGGGTGGTGGTGAGCA
>613597
GAAAAATACATGATTCAATGTCTCGAATGGTTTCTGCTGAATTTGTTAGGGAACTTGAACTTGTGCTCCTGCTCGACAAA
GGAAGGCGAGCGCCTGTAAA
>613599
ATGAGGAGATGTCCACAGCTGAGATTTCCGGAGGGGCACGAATTCATTATATCTTCCAATCAATCTTCGTCAAAAGCTTA
GAGGAGGTTGATCCTTGTGA
>613601
GCACCCCTGATATGTGGGAGGGGCTAATTCAGAAGGCCAAAGATGGAGGCTTGGATGTCATTCAGACCTATGTGTTTTGG
AATGGGCATGAGCCTTCTCC
>613603
CCAGCCTCTCAGTAACATCCTCGGCAACAATCTTGGGGATGTGCTTCGCGCTCAAGTAGTCAGTGTACTCCTGGAATGGA
GACTTGACAAAGCGAGTTGG
>613605
TCAAGTGGTGTTCATTCTAATGGATTCTCTCTTGTAAGAAGGGTTTTGGCACAAAGTGGTCTTTTTTTGAATGATCAACT
TCCCGGAAATAATGGCAAGC
>613607
CAACATATCAGAGAGACACAGGCCGAGGAATCTGAAATTGAAGAACAAATGAAGAAAATTCACGACGAGCTCAATGGAGC
TGAGATAGAAATCAGAAGGC
>613609
CAACATATCAGAGAGACACAGGCGGAGGAATCTGAAACTAAAGAACAAATGAAGAAAATTCATGACGAGCTCAATGAAGC
TGAGATAGAAATCAGAAGGC
>613611
CTCTTCTGGTAATCGTCAGCATTCTTCTCCGAGCAGCGGATACCTAAGAGAGATCGGAGGTTAGGGGAGAGATGGAGGAG
GGAGACGTAGAGAGATCGAG
>613613
ACTCCGTCCTCGGCGAACGCGCTCCGCAGCTCCGGCGGCACTCTCACACCCCACCGGAACTTCACTGCCGCGTGGCTCCT
CAGCGGCAGCACGCTCCTCG
>613615
TGGCCCGACACCAGCTCTGCGAGCATAATCATTTCCGCTAGGATACAAGTTGGGGTTATTACTGTGGTTATAATTACTGT
GGTTAGGTGCATAGTAGTTT
>613617
TATAAGGGCGCGTGGTGTTTCATATTGCAAGAATCTACTTTCTCCTCGGTTTGAACAATCAGAAGATCGTGAAGGTGAAT
CTGATGAAAATCTTGACAAG
>613619
CCGTCACTAAACAGCATGGAGAGTCCACGACACGGTCTGAGACTATCACCTTCTCAACCTTGTCACCCAACACATCCTTG
ATGACTTTGCAGAGACCTTC
>613621
CTGGAACCTCAGAACTGCCATTAGCAGTTGAAGAAAGGGATGAGGAGCTATTGAAGTGGTTGAAGGAAGTTGAAGCTCAT
CTTGAGGAGAAGGAATCCTG
>613623
TTTTTTCATTCATGTAAGCAAGTGTCAGTGGTAATATCTCTTCCTTTTATTTTCTTATTCGTGTGTATGGACAGTTAAAA
ACACTATGCATATATTATTC
>613625
CCGAGCTTTTGTGGGAATCTAAGGAACTGCTCTCTTTGCTATTTCAAGATGAATAAAGCCTGCAATTTGTGTTGAAATTT
GTCTGTAAAATATAAGCTCA
>613627
AGTGTTGTAGGGGTGTTGTAGGGGGGGTGTTGTAGGAGATCTGCATCCAACTATCGTCAGGTTCTCCTTCACATCTCTTG
GGCGGCGCTGTAGGCCTCGA
>613629
CAGCTTTTCTTATAGGGTCCCAGTACTATATTTTCAGGGACATCGATATGATGGCCAACCTCTAAATGCAGGCGACATTC
AAAAAGATCTTCCCAGTTAC
>613631
AGTCAACCCCCTTTATAAACTATAATCCCCGCAGGTCCACACCCAAACCCCATCTCAAAATTGAACCTTTGAGAGAAGAA
ATTAAGGCACAGGGAAGAAA
>613633
ATTACTTCTTAGGTTAACCTGTTTACTCAGGTGTTTGCCTGAATGTATAATGTATTATATCTGGAAATAAATATGCGTAC
TTAATTACAGATATAGCAAG
>613635
AGTTACGGAGACGGAGATGATCAGGACGAGAGTGAAAGGTACAGGACGGGTAGTCGCTATGGTGACGATGAAGGGGAAGG
GTATAGTCGGCCAAAATACG
>613637
CATAAAGTGGTGGGTGTTGCAGATTTTTGGGTGATACCTGTAGAATTGATAGCTACCAAGATTGGTGCCATTACAATAGG
CCCTTGTTACTGAAATAAGA
>613639
CGGCCACCACAACCAAGCGCCAGCGCCGCCCCAGCGTCCGCCTCGGCGACATCGGCGAGCAGCCCGCCGCCTCCGACCCC
TTCCTCCGCCGCCCCAAGCA
>613641
CAGAAAACCCGGAGGAGCTCTTTAGAGCTTCTTCTGGAAACAGCTGGTTGTTGAGAGTTAATGGCCGCTGCGTTGACGAT
CCTAGATCAAAGGCTTCTGA
>613643
TCTCCACGAAATGGATGCATGGAATTGACTGTTGGAAAAACCGTTCACACCACCTGTAATATCAATACCAGAAAGTTGCT
CCTCGAGTTCTGTTTCATAC
>613645
CACAGGCATGGATGTGGAGACGACATGTGGAACAAAAATGCTAGTGAGCTTAATGGCTATAGTGTTGGCAAATGAGGCGC
AACTTCTTGGAGGTGTTAGA
>613647
GGGGGAGCGGAGGGACTTGAGGATCTCGGAGGCCTCGGCGGTGGTGAGGGTGAGGGTTAGGGTTTGGAGGTAGTCGGAGA
GGTCGAGGAGCGGGTCGGGG
>613649
GATCAAGTTTCAGAGGTTTCTGCTGACGAAGCAGTGGCATCCGAGAAGGGAGCAGAAGCTAATACCAGCAGCACTGATGA
AGGTGAAAATGGCCAAAAAC
>613651
TCAGTCTCCAAAATTTCATGTATTGCGAACAAGATTAATAATTTATTACCTGCCTAAGTCAATGTCTGAAGAGGAATTTA
AGAAGATGTGCATAGATGCA
>613653
GCATGACAAAAATTAAAACAAAACGTAACTGACTAAACCCTACTCAAATACCAGAAGGTTTGAGAACAATAGGAAGCCCA
TCCTGAGGCTGTAAGGTAAG
>613655
ACACTCCTCCAACCTCAAAAAGACCTAGTCAGCAGGTGAGTGCACCTTGGTGTCCAGAAGAAGCATGTAGACCCATAATT
GAAGATGCTCCTGTATATTA
>613657
ACACTCCTCCAACCTCAAAAAGATCTAGTCAGCAGGTGAGTGCATCTTGGTTACCAGAAGAAGCATGTAGACCCGTTATT
GAAGATGCTCCTGTATATTA
>613659
CGGAGAGTTCCGCTGACTTCGCTTCTTTTTGGGAAATTTTGAGGGGCGAGGGCAGCGAAATGAAATGAAATGAAATGAAA
CGAAGGAGCGTTGGGATTTA
>613661
GCCCTGCCCAGTCATTTTGATGGATAAACCTATACCACCTATCAAGTATCATGTACCACTTACCAAGTATCATGATGGGC
GCTGCTTCATGCCTATTATG
>613663
AAGCCTCCAATGCTGGCCGTGATATCCTTACTCACGCAGACGACATGAAACAGAAGTTGATCCATGCAAAAGAAGCGAAT
GAAATGAAATCTGCAAAAGT
>613665
GCAAACGCAATGGCCTCCACCTCTTGATATTCTTCATCCTCGTCCTCGCCTCTGCGAACTATCAATGGTACCCCCTCGAG
CTTCTTGAATTGTAGAGCTC
>613667
TGGATCCCGTTGCTGGAAACTTGGATCGTGATGCGGCCAGGGATGAAATCGAGGGAGAGCTTGACAGCGGAGGAGTCGCT
GGCTTTGATGGAGATGAGGG
>613669
TGGCCTAAGACTGAGTGTACCATAGCTGCTTCTAGTCTTGATACAACATTGCCATATTTAGAAGTTTGCTCTTCTTTCGC
CGCGTGGAGAATTGTTTGTA
>613673
ACTCTAGTTCAGCAATGCGGAGTACCAGTGTCCTATGAAATTCCGATGCTCTCTTCCCATCAGCATCCACACAAGGATCA
AATGCAACTATCAAGTTCTT
>613675
CTTAGTTTCCGAGCAGGAAGTTTCAACGTCACTTCAGAATCAACTGCTGGTCCGTACATTAAGTAGCCCATAACTGCTAT
TAGCCCATAAATTATGGTGC
>613677
TGCGGGCAGGAGGAGTGCTGGAGGACGGAGTGGATGGCAGCGATGGAGCCGCGGAGGTAGGCCGTGTCGAGGGTCATCGC
GACGTGGACGAGGGCGGCGG
>613679
ATTTTCTGTTCTTTTCTTTTCCCCGTTTTTCGTTATGAGTTTAAATGTGAACTGTATGTGTCCTGGGTCTTAGTCCAGTG
AACAGCAACTCGATGTTATC
>613681
GTCCATATCTTGAATCTTGAGAGTTAACGCGGACATTTCTTGAATCTTGAAAGGTAACACGTCAATGTTGTCCAATTCAT
TCACCATATTCTCGAGGGCT
>613683
AATCAACATCTGCACTTGAACACCTTTGAAGAGTTGGAGATATGAACTTGAGGCCAGATTTGTAGCTCGGAGAATCCTGA
CTGTGTCTATTTGAGATCTG
>613685
TAAGCTCACATTTGTCTCTAAGTCACCATATGAAGCATTGGAAGTTAGAAGAGAAAACAAGGATAAACAACAAAAGATAG
GAAACAAGATATTCTCCGTT
>613687
CTCGAGGTTAGATCTGCATGATCGGCGCCAAGTGATATTCAACATGACGAGGACAGAATTGAGCAATGAAAGAGGAAATG
GTTTTTCGCAGGCTGAAGGT
>613689
TGAGAGCGAGTGGCAACCCTGCACATTCATCAACAATGTCTTCGATGAGCCCTTGGAGTCGTTGAATTGAAACTCGATCC
TTTCTTCCCAGTGACTTCAT
>613691
CTGCAATTTCTCAACTACCTTCTTCTTCTCGGATTCGATGTAGCTGCTCACTCCCGGTACCATCTTCACGAATCCCATCA
CCAGCCCCACAACCAGCCCC
>613693
AAGGGGATGAAAAAAAGAGAATAAAAATTAAAATTAAATCAAATTCTCGCCCTTGCAAAATCTTACTCGATTCTTGCTGA
TCGCGATCCTTCAACGATCC
>613695
TATTGTGGGGAACAGCAGCCCCATGTAGAAATAACCTAGAGAGCAAGCAAACACATGCGTCTGGGGAAGAGCAGTACTTA
GATCTGGTCCAAGATGAACT
>613697
CTCAGCTCCTCCCAGTTGGTCGAGCAGTGCTCCTCGCTGGCGTTGATGTCGTCCATAATGCCCTGGATGTGTCGTCGCAT
TGTGTTTACTGAAGAGTCGA
>613699
CAGCCACAAGCACACCGACATCACCTTGATCCCCCAATTGAGCTTCTGCTCGCTGGAGTTCTCCACACACTGCTCTGCTC
TCCACGGCAGCCCACACATA
>613701
GTAAAAGTCGTTGCCTGAAATTTTGAGTTTGAGCTCCTTAACCTTGTTTCTCTGCAAGATGATAATCCATCTACCTAGAT
AGATATTTAGGACATTTGAC
>613703
GATCGCCGGCACCATGAGCCTGTTCCTGAAAGTCTAGCAAACAGAGGTGCAGAAGAACCTGCTGAAACTACTACTCAAAA
CAGAAGCAGGAGCTCCGTTG
>613705
AGGAATAGAACGGCTATTGATGAATCTCATCTCGTATTCTGGTGGGCGAGCAGTTTGTTTATACTGCAACTAGGCATCTT
ACGTGGTCTCTGAGTCAGCG
>613707
CATCGTCTTCAATATCTTCTTCCTCAGTCTTTTGCCCGAACCCTTTTGGGCCGGTTCGCGCCTTGACGACCTTGGCTTTC
TTGCCCTTCTTCTTCTTCTT
>613709
GTTTTAGTCTTAGTAGTTAAATGGAGTTTAGTTTTAGTTAGATGGAGAGAGCTTGCTTTGTTTCATGTATCTTACTTTTT
ATGTCAACGTTTCAACTTTT
>613711
TTAGAAAATGAATTCTTGTACATAATGCCAGTATTATTTTAGGAATGGTTAAGACTTGTCAATTTCCTCCTGTCCGCAAA
TTGCAACTTCAACTCAGTAA
>613713
AGAGGGTGGAGAAAATGGTTCCCATAGATCTGGTATATAGCATCAACAAGAACGAGTTGACAGCCCAAGAGCTCTTCACT
GAGAGGCACAACAACATGAG
>613715
CCTGAACATGTTCCTCTCCCTGCCTCCGTGGCCAGTGTAGATCAGCTCGTGGCCTTTGTCGTCGTCGTCGATGATGCTGG
TGGCGATGGGCTCGCCGGAG
>613717
TCGAGGAGAAGGGGAGAGAGGAAGTGGGAAGAGAAGCAGTAATTTGTTTGGAGAAAGATGACTCCAAAAGGGCGCACTTT
GATTTCGGGCAGGATCTTTG
>613719
CTTTCCGCTGCTGCTTCCGCCGCCTCGCCCACTCCCTCGCCGACGCCAGGCTCTCCTTCTTCCGCGGCGAGCTCAAAGAC
CTCCGCTCTCTGAGTCCTGT
>613721
GTTTAGCTTCACTCTTGCTTCAGTTATAATGGCTCTAGGCTTCAAAACTCAAAGAAGTAACATCTGCTTTAATATAGCAT
CAAGACCTATGAGCTCGAGC
>613723
GCGGTTGGATTTTCTTCACCAAGTCAATATGGAATTATGCATGATTTTGATCTTTCTTTATCTGAGTTCTCTATTTTTGG
CTCAATTTTGACTATTGGAG
>613725
CAGGATTCTAGTTCTAGTAAGAAGCACGCGCGCACAGGCTCAGCGGGCCAAAGCATGCATTCGAGGGATGTCGTTAAGAA
GTAAGATAACACCATAAGCT
>613727
CAGCGCAATCGGGAACTCGAGGGCAGAGTAGTCGACCTTGAGTTTGCGGGCAACGCCATCAAATCTAGGGCAACACTGTC
AGATCGAGAGAGGGTTCCAC
>613729
GACCGATCTCTTCTGCCCCCTGCACCTTCTGCCCCTCGAAGGAGAGCATGGATGTGTGCGTGTAGAGGGAGGAGAGCGCA
GCGCGGTTGGTGTCAAAGAG
>613731
GACCGATCTCTTCTGCCCCCTGCGCCTTCTGCCCCTCGAAGGAGAGGATGGATGTGTGGGCATAGAGGGAGGAGAGGGCA
GCGCGGTTGGTGTCAAAGAG
>613733
ATTAAAAACTCTCAAAAAGAATCCCTCCTCCCCCGATCCTAACCGATCCGCTCACAGATCTAGAAATCGTATGGAGATGG
AGGTATCTTGTTGGTCTACA
>613735
CCAGACATATAAGATAATGTATATATAACAGGAATGACACTTGAGCATTCCATTTTATTACACTTGCATAAGGTTCAAAA
TCAGCAACCAAACCACTCCC
>613737
CTTAGAAGAGTGTATTAATGATGCAGATGAAAAAATTCCACATAATAGTAAGTATATCAAGAATCTGCTAAAGAGAGTCG
TAGTTTCTGCTGAATCCGCT
>613739
CCCAAGAACTTGGTTCCGGCCATGGTGGCGAATAACTTGGCTAGCATCCCCGAGACGAAGGCGATCAACGCGACGAACAC
CACCTGCGGATGCCTCAGCT
>613741
AATGCATTGCCTCTCGCGGCGAACTTGTCGCCGGAGTAGTCGTGCACCGAGGCGTTGGTGGAGTTGAGGAAGAAGAGTGG
AACCAGGAGGAGAAGATGAT
>613743
CAACATTCAATTGATCCAGTAGCTCAGCTGCAGCATTTGCATCCTGGTTCTCCTCGGCAGCGCCATTCAGGGATTCAACA
ATGCTTTCAACAGTCTCCAT
>613745
ATGGAAGAGCGATTTCGGCAAGGAGACCCTACTATTGCCCTGTGATTCAGTAGTTTCAGGTGGTTTCAGGTGTTGACTAG
AGCAAGAAAATGGTGGAAAC
>613747
GCTCTGCACCCTCAACCAGCTCAAGTACTTCTGCAAGCACACCTTGAACCACCGCACCGGAGCCAAGGACCGGGTCCTGT
TCTTGACGTACATGGCCATT
>613749
TCTTCCCTAGTAATTGGAGGACACTTAACAGCTCCAACAAGAAGCCGGAATTCTGCCATTGCACGGTGATATTGTGCACC
GCCATAAAGGCGCATGCCAG
>613751
CCGCCGCCGGAGGCGGAGGTCTCCGGTGCGACCGCCTCGGAGTCGTACTTGCTGGCAGTGTCCGTCTTCTTCTTCCTCCT
CTTCTTGCTTTTGAGGAGGA
>613753
GATCTGTCTGCCTTGAACTCGGATGACATAGATGCATTGCCTGCCTTATATGCAACTACACTCACCTTTTCCTCCTCAGC
AAAGTATGGGTCAATTCCAC
>613755
GACGCATCATGCACGCGGTTTTCCCAAGGTGTCATCGGAGTGTCATGGCATGATGATATTCAAAGACAGAAAATAACTTA
AATAATATGAAGGGCGTGTA
>613757
TAGTCCATTGTGATAACTAGGCAGTCGTGAAAAACCACACCAATTTCCTCACCCGCTTGATTGCCTCGGGGCAATCTGGA
ACAACAAGATGGAAGTCATG
>613759
TCGGACGACAGTTTCTCAATCTCGGCAAGCTGATCAGAACCCAGCGTGGGAACATGATCACCCTCGGCGTTCTCCTTGTT
CGCTTCTTCAATCATTGTTT
>613761
GCAGAGCGTGTGGGTCTTGTTCCGCCTCTTCCCAAAGCTCCCCGTTCCTTTCCCCATTTTCGGCTCCTTCCCTCCTCCGT
CGTCGCCTCCCTGTGAAAAT
>613763
AGATCAGACAATCGAAACACGAATCAAGCTAGCATATGCCCTTGCTAGGCAATGGTTTGGAGTATATATAAGTGCAGAGG
AGCCAACAGATGAATGGTTG
>613765
TCACTTTCCCTTCTTCCACCAACTTCTTCAGCTCCCCAATAGTTTCTTCAATAGGCGTGGTCTGATCAACTCTGTGCTGA
TAATAGAGATCAATATAATC
>613767
ATTGCTGTGCACTTAATGTATTTTGTGGCGTTATGTGTTTCGCGGTATCTGCTTGTTGAATATTGTTTATGCATGGTCGG
ATATTTCTTCAGCCTTTTTG
>613769
CATAATGTCTTTTTACGCCCTGCAATTATAATTGCTCTCTGTAACAAGGACTAGTTGGGAAAAGGAAAACTATAAGTTGA
ATTGGGGATGTGTATTCTTT
>613771
AAAAGTCAAGACAAAGAGGAAGCACTGCAGAAATTCAGATCCGGTGAAACACAGATTCTACTTGCAACTCAAGTCATAGA
GATTGGTGTCGATGTCCCTG
>613773
TGTTGGACAAGGATGTGACCGCAATAAATCAACTTTTAGGATACGGGACACACTGATGAATCTAATCTATGGAAGAGTTG
TGTGTAAATAAAGAGAACAA
>613775
CCTCAACTCCCCTCCCTCGTTGCCAACAGCACCAGCAGGCAAACCCTAACCTCTCCGAGTCCAGCAACGATCCCGCACGG
CTTCCGCCTCCCTCGTCCGC
>613777
AAGCCAATTGTTCCTTGAGACCACGGAACAGCATAGAAGAGGTCAGAATACTCGTTATCCTTTGTTGCCCTAACAACGCG
TCCGTCTGCAAGAACAACTT
>613779
TCCTCTTCGTCCTCCTCCTCCTCGCCCTCCTCCTCTTCAGAGATCCCCGCCATCGCCTCATTGTACTCCTCGGCCGCCGT
CTCGTCCTCCTCCTCCTCGT
>613781
TGAAGTGCTGTTGAGGGATGGGTCGGATCTGGATTGGATCTGCAGCCAAGATTGAAGCTAGACCGAGCGAAGATACGATA
TCAAGAAACAATGCGAAGAA
>613783
TCTCCAGTCAACTTCGAGGGTGGGCAAGGGGAAACACATCTTATATTGCCGGCAAATACAAGCCACTAGAACTTTGGTTT
TACATGGTCCTTGACATATT
>613785
TCTGATCTGAAGAAATTGCTGTTTTCTCGAATTTGTGCAAGCTTCATTGCCCCTCTATTTGATCCATCTTCTCCTAAAAT
AACTTTAATCGCAGATATGA
>613787
GGATTTGATTCGGCCTCCGGATCGATGGTTTTGCATATATTGTTAACCTTCAAATCAGAGGCAGAAATTACAGAAAGAGG
AATCATACTACAAAGGTCCC
>613789
AATAGTAGAAACCCTAGTTTCTGAGAGAGCAAGAGAGATAAACAGAGCAAGGAAGAGACTTCAGTCAGATTAATTCTCAG
ATTCTTTTTTTTAGTTCTAC
>613791
TTCTTCTCCTTCTAAAGCTCATTCTTCTCAATTCTTAGCTTGATGATAATCTCCTTGACTCAAACAGACATGGGAGGATC
ATACCAATCAAAGTGATTAC
>613793
GGCGACGACTGCCCGTCGGAGAAAAAGGCGTCGTCGGTGAGGATCGAGGGGGTCAAGTTCAAGAACATTAGGGGGACGTC
GATGACGCCAACGGCGGTAA
>613795
ATCATCTATTCTGAGTTTTGAACCATTACTCACCAGATCTTGCACATCAGGTCTGATATCAATATTCTTCAAATGCTTTT
GCACCACACAATCAATACTA
>613797
GCAGGATGTGATGCCAACCACAGAATAAATTCAATTTAGGCAATAACAAACTCCACCTTTTTACCATCAATTCCAAGATT
TATCTTAGAATAAATCAAAT
>613799
CAGCCAAACACCTTACCCTCAAGTGTGCGCCTCCATGATCTCCACACCCAACACCCAATTTGTTGAAGACAAGTCCAAGG
TCAGTTTTCGCGATCTAGTC
>613801
TTGTCAATCAAACTGAAACTATCTGTCCACATTGCATAACAACTCAAATCTTCTCCCTCAAATTAGGCCCACCCCAGAAT
TTTCTTTTAACTCTATGCTA
>613803
CTCCTTCCACGTCGGCATCCTCGTCCCCGACGTCATCTGATCCGAACACCCCGCCAGCGATCCCCGATTCCGATTCTGAT
CGATCTGCGGCGAACTCGAA
>613805
ATTTGCAATGATGATTCTCGACTCCGCCAACGTTCCACCCTCCCCCATAGGGTTTGAGGGCTTTGAAAAGCGTCTTGAGA
TCACATTCTTCGAGGCCCCC
>613807
CTCTCACATCAAGCACTCATGTAATAAGTCTTCATTAAGAATTCTAGAATTAATTGACAAGAGGGCTTCAGGTGCATCTT
TGTAATACTCTTCACGAAGC
>613809
CTCGATTTTGGAGGCAGTTTCCTTCGGGGTGCCTATGATAACATGCCCACACTTTGCAGATCAGTTCTTGAACGAGAAGT
TGGTCGTCGAAGTGCTCAAG
>613811
TGAGAATTAGGGGAAAGTGGTAGGGGCAGAATGGGAATTTATAGGTAGCAAGGGAAGATGGGATTCTGGGAGGTTCTGGC
GACGGTGACGTGGAGTGTTC
>613813
TATCTTTGAATTTCTCGCCTGAATATCTCGGCAACGGGAAATTTTCACCACGGGCTTTTTTTTTTTTGCAGTTTAATTGA
ACCCCTCAGAGTTTGGGGCC
>613815
GCAGCTCTTCCGATGATTCTCCTTCCAGCCCTAGTGATTCCAAACCTGAATTCCGTGAGAGCACCAGAGTGTGGAGTTTG
GAGAAACGATGCTGAAGCAC
>613817
GGAATGTATATGCCTATTCAGGCAGTTTAAAGGAGATTGTCCTCTTTCAGTCTTTCTTTTAAAATTACATGATCCAGACT
GGACGCTTTCCCTTGTGAAT
>613819
TGTTGAAGAAGAAAACAGCCTGTTGCGATCATGAATTGATGATCAGTTGCTTGTAAACAATTGTCTTTTACATGTGTTTA
CTGTGTTTTTACTAAAAAAG
>613821
CCCCAGGGTCTGATGCAGCCAAGGTCTCGCCCCAGGTGGTGGCTGAGTACACCGTGAGGACTCTTCTCAGGACCATGCCT
GCCGCTGTGCCTGCAGTCGT
>613823
GAAAAATTTATCATTATCTCCTGTTACCACTATCTTTAATGATAGTGCAGAAGGAAGTTCAGATGATGAGTATGAAATAA
GTAACAGGCAGGGTCCTGTC
>613825
CTTGGCCAACCCTACTTTATATGTTTGAACAAGTACTTCTAGCCATGGCTCTTGATGACAAACTGCCTCCACATACAAGA
GTTAATTTAACTTCTTGAGA
>613827
GAACTTTATTCATCTTGCTAACTTTTCATGAAGTAGTACATAATTTCAGCCCCAAAACCTTTCCACATTGCACCAATCTG
ACATCAAACAATTACACCAA
>613829
GCTCCGGCGATCCTCGCTGCAACCCAAAGTTCCTTGCTTGATTCTTACTCGGATTCTCTGAAATCTAGCTTCTCCTCGTC
AATCCTTCAAACAATTTGTG
>613831
CTATGATGCATATTCATTTGAGCTGAGCTTATGCAAAAAATGATGCATATTCATTTGCCGCCAATCCTTCTTACAACCAC
TTCATACATTCAAGCAGCCC
>613833
GAGTGAAGGTTTCATGACGAGCAGTGATGGCGATGACGCGCTGATGTTTTCCGAAGTTGAACTACTGTGCAAGAATATCT
CTGGAGACGTCCCTCCCAAA
>613835
AGCACCATCGAACTCCTCACCCCTGAGCACCGGCCCAGGAGCGTAGTAAACTCCAATGTCAGTGTACATTTGTGCGTAGC
TCGTGTCTCCCTGCCTCTTG
>613837
GAAGAATGATGGAAGTGCCATGCGTAGCACTCGAACTTGCCCCTATCTCCAGAAACGCATCGAGCTTCTTCGGACAGCTA
ACATTACTGCGAAAAGCTGG
>613839
ACTAATCTATTTTAGATTTGATGCCGTATCATTTCACAGTTGTGTTATGTGATTATTGTGAAGGCAACAATTTTGTCCAC
TGTCTTGAAAGGTATCAAGG
>613841
ATTTGCTCACAGAGACCAGTTTGCATAAAATATATGACTCGTTGTATGAGAATATTAACTCATTTTACGAAGCCGACTCG
GCTTACTGTACTTTTTCTTG
>613843
TGCCGGAGCACCGTGGCGGAGACGCCGGAGAAGAGCGCCGCGGGGCCCTCTGATTTAAGAATCTGGGCGCCTATCGCAAT
AGGCCCGGGGCGAGGGGGGG
>613845
GCTAGCAAAAGAGTAGAGAACAATTCATAAACTTGGCTAAGTGTTCATAGCAAAACCATCAATCTGGTGGATAAACTGGA
ACCATATTCTGGCTTTTGAG
>613847
ATAAGCTGAAGCACAGTGAAAGAAGGATGGTAAATTTTACTTTGTTCACTTCCAAAGAAAAGTGAAGCTGGCTCTCCTTG
TAGAAACCCGTATTTCTTAC
>613849
TCACCCTCATTTGCCTAAAAATTGTACACCTCCTTCTCCAATCTCGTCTCTCTGGCGACTCACGAAACCCCCTGATCCTC
TCTCACAAAAATCACTGGCT
>613851
TGGCAGAACATGTCCTCAGTCATGTGCTCGTTCTTCTTCCAGTCTGAGGCGATGATGTAGTGGCCCTCGTTCTTCAGACG
CCTCGCAATGTGAGAGGCAA
>613853
GTCGTCTCCGAACCAATCCGCAGGGCTCGTGGGAGGCAATCAATGAGAGCGATCCTCAAAGTCTGCTTTGAATAATTGAG
ATCCTAAAAGTCAACGATCG
>613855
AGAAGATCTTGTTGTCAGAGAAGTTTCATCAGTTACCCTAAAAGTGGAAGTGATGGATTCCTTGCGCGAGAATTTCCTGA
AAGATGATTATCCAAAAGAG
>613857
AATTCTTGAGGTGTTACAACAATTTGATGGACTCACAAGGCAGGGAAATATATTCTCGGGGATGAGAGGCGAAAGTTGCA
GCTTTGGTTTGAGACTGGTG
>613859
GGTTCACCGCCGTGGTGTAGTCCTTAATTTCTTTTAAGGACTCCAGCTGCTGATGGATTTGCTTGATCAAGTTCTCTGCT
TCTTTTATAATGTCCCAGCT
>613861
GAGGTTGGCGACGAGGTCCCAGAACGGTTGGTGGAGGAGGTACTGGGCGTGGCAGAGCTTGTGGAGGGCCATGGGGTCGT
CAGTGGGGAGGTTGTCGGTG
>613863
GCTAATGCTCGTAAGAAGAGAAAAGCGGGCACATTGGATTCAACAAGATGTTTGGGATGATGACTTGGATGCATTGAAGA
CGGATAGAAAGTTAAAAAAA
>613865
GCCACAGCACGCTCAATCTGAGCGGCAATTGCCCGCTCCTGCCTCTCCTCTTCCACGAGGTCCGACCTCTGCCGCTTGTT
CTTCATCTTCTCCTTGAACA
>613867
GCCAATTGCAACAGCTACAGCATATGCAACAGCAGCAGCATCAGAGCTCACTGCCAAATCAGTCACAAGGACATCCACTT
AGAACTCAACAATCTATTCC
>613869
GCGATCAACTCGAACTTTTCACCACCATTCTCATGAGCAGATCGTTCCACGAATCTATAGGACCCGGCAAGCACCAGTGC
AAGCAGTCATTCTGAACTTT
>613871
TGGTGCTCCATGCATACCGCCAACGCCTTGACAACACACTACTGCGCACAGCTTCACGTATTGGCAAACGCACTAAGATA
GCCTCAATGACATGGCTTTG
>613873
TTCATTTCTTTGCAACCCATCTACACGAGAGTGATCGGATTTGGCATTCTCCCTCGCGCCCACCATCTCCAATGCTTCCA
CCGCCAGCCCATTCTGTGCG
>613877
AAAATAGTAACACTAAATGTCCTTGCTTACAGATAAATTAGAAAAGGATTTACCATCCGAAACCCTAAATGGGGAATGAC
GTCTGCCTGAGCTCGTCGGC
>613879
TTTTTGCTAAATACTTTTCAGATATATCCCTCCCGATTCTATTAATGTCCACTCGTGCTTTCGTCTGTCTTATGGGTGCC
AAAGAACATGACCACATTAC
>613881
TCTCGTCTCTCTCTCCCCCTCCGCTGCCTTCTCCCCTCTCGTTATCTCCTCGCCCAAAACCCTAATCCCTAAGACCCTAA
TCCCCAAAACCCTAACCCTA
>613883
CACAGAAGCAACCGCAGCAACTCGTGCGCCCGTACGTAACCCGAAAGAATGTATTCGCCAAGTCCAAGACAAAAAGAGAA
ACTACGGCAGGGAGGGGGAA
>613885
AAAATCAACAGTGTGTACCCAGTATTCGCTAGCTTCATTCAATTTACAACGTCCTTCGTCGCGCTCTTCGACATGGCCTT
GAACTCATCCTGATCTCCGG
>613887
ACCCACACTGTAGATCCAATCATGCGAAACTCCTCTGCATCCCAACTGCAGAGAAATTGTTTTCCGAGGTCTCGAATCTG
AACACAGTAGAACTCAATAG
>613889
CCTCTACCACCTTGATCCCCCCAACTGGAACCAGCCTAATCATCAGCACCATCAGCAACCAATTCCCATCACAAATAATG
ATTCCCACCACCACCACCTG
>613891
ATTTCTAGTATAAGATGTCCCACTCTGCTGAGCTTTACTCAAAAGCACATGTTTCAGGAAATTACGTTCAGCCTTTCCTG
ACAACTCCTCCACTAATTTG
>613893
CAATAACATTACAATGACCAATAAATACTAAACTCACTCAGTCTTTCAACTAACAGCATCTCATTTCAGTTCCTATCGAT
CAACAATGGAGTATAACCTG
>613895
ATCACTGTAGGGGCATTACCGCTCAAAGTTAGCCAGGGTGAGGCCTTGGGCTGCTGGGCGTTGACAGCACCACCATGAAT
CAGCAGCAGCAGCAGCAAGA
>613897
TATCATCCTCCACACCAAGAGTTCTGGCTCTTCTCCAGTAGTAAGCCAGCCAGGACTGCTTGAAAAATACATCTTCAGAT
TCCTCTTTGTTCAATTCAAA
>613899
CATCGAAACCCTCGGTGCAGCAGTTCACCGGCAAGGTCAATCCCTCTCCTTCCTCCTCTGCCTCCTTCGGATATGTCGGC
AACTCCGGCGACCACCATGT
>613901
TGGTGGCCGGTGTACAAGGAGTTCCCACAGACAGCATCATCAGAATGCTGGGGTGATGAGATGTCTGTGTCAATATGTAA
GGGCCTACTCTCCGCGCTTC
>613903
AAGTGTAGATATTGGTGGCAGCAGTTGCGTAGGGACACCTGAGGCATCAAATGAGAAATATAAACAGCCAAACCATGAAT
GCCATCTGATTCAAAATTCA
>613905
TCCAGGTCTGAGATGGCCAAGTTATATACTCCAAATTGTTAGTTAATTCAGGGTTTAGTTTGTTGATCGGTTAATTGTAA
GTGAGATGATCGATCATCAC
>613907
TCCGGAGACGTCTGCTCGGATCCGCCGCCCGCGGCTGGGGATGGAGGAGGGCCGACGTTGGGGTTGGGATCTAGGGTTTG
TGGATCTGGAGTGGAGGCGG
>613909
AAGGCGGCGGTGAAAACACCACTAATGGTGGCTTGGACATCTCCTAATTTGACGCCATCGAGGTTCATCACACTCAGAAC
GTAGGCAGTGGCGAGGCAGT
>613911
CGCCGGGAGCCATGGAATTCTCGTAGTCGCGTCTGCAGGGAATGCAGGAAGCCCAGGCTCTGCCACGAATCTTGCGCCAT
GGATGCTGACTGTAGGCGCC
>613913
TTTTGCATTAATTGCGACTTCATCAATCTTACTGATTAGTGTACCCGTTGTATTTGCTTCTTCTGATGGTTGGTCGAGTA
ACAAAAATGTTGTATTTTCC
>613915
GGTTGATTATAATCTCATTCCCAATGCAAACCCTCTTCCTCTCACCTCCTGAAACCCCTCGAACATATGCTCCTCCAATC
ATGGTGTCTTGGCACCTGTC
>613917
AACTAGACCCAAATCTAGACTTATCGAACATACTCAGTAATCCGAGACTTATAATGGTGGGGACCAACCTCTTTTCAACC
TAATGGCAGATGAAATTTAT
>613919
TAATTTGAAGATCATAGCTTCAGTTGGGCGTTAGGGCTTTGAATGGAAGGAGAGTTAGATCTTGAAGATAATCACACGAT
TGCTCAGATTCCGCTGGGAG
>613921
TCGGCCACGACTTCACCTCCAGAACTTGACCTCGTCGTCTGACGGAGCTCGAGCAAGACCCAGCGACCTTGAATCCCGGC
CTCCTCCCTAGACCTTGAGT
>613923
GGCATGAAGCCTCGATATCTTGCGAGATCATTTATTGATAACACAGAAGATGCCACATTAACAGATTCATGCATTGCGGA
CACCGATCAGCAGAATAGTG
>613925
TTCATCGATTGATGGTGGATTATGAGGTCGTGACTGGAGCAAGGAAGAAGATGAAGATGATGAGCAAAGGTGATTGAAAC
TTTATTGGGGGAGCAGCAAA
>613927
TTCCTTGTTCTGAATGTAGTCCACCCATCTTATCACATTTGGGTACTTGTGCATTTCTGTTTCTGAAAAGTGACTCGCAA
ACGAGTGTAATGCTGCAAAC
>613929
TTCCTTGTTCTGAATGTAGTCCATCCATCTTATCACATTAGGGTACTTGTGCATTTCTGTTTCGGAAAAGTAACTCACAA
ACGAGTGTAATGCTGCAAAC
>613931
TCCGATATATATACCAAAATAGAATAGGAAAGTTGCAGCATACCCACAGGGTTGTCCGTTTTATAATTATTTCAAGCGGT
TGAAACAATTGACATCATGG
>613933
TCCGATATATATACCAAAATAGAGTAGGAAAGTTACAGCATACCCACAGGGTGGTTCGTTTTATAATTATTTCAAGTGGT
TGAAACAATTGACATCATGG
>613935
AGCTTTCAAGAAGGGGTTCCAAGGGAGCACAACCTCCAGCTCCACCGCCACGGGCACAACCTGCCCTGGAAGCTGAGGCA
GCGGGGCAGCAAGGACGAAG
>613937
CTATTTCCAGTGACTGATTACATAGTTGGGCCAACTTTGGTATTATAGGTGGGTTATCTAGAGAGCCCTTCAGTCCAAGA
TTGGTCGATAATTTCTCCAT
>613939
CTCCTCTGACTTTCTCTCTCCTCAGCCACCGCCGGTGAGAAATTAGGGCTAGGGTTAGGGTTCCGCCGCCCCGATGGCCT
CCTCCTCCTCTTCCGCCGCC
>613941
TTAGAGACCTTCTGTTGTAGTAGTATTCTGGGTTAGCCACACTGAACTTAGGCGTAAAATGCGGACAGACTTTTGCCAGA
GTTATGTTTCTGCTTCATAT
>613943
GCTAATAATACATGATACATGATAGAATTTCCTAGTTCTACTGTCTACGCTACAAAAAAATAATCTGAGAAAAAACACTT
TAACATACAAAAGAGAGGAG
>613945
GAAGCTCACGGTGGAGGCGCAGAAGCCGAGGAAGCACGGCGGGTAGGAGAACATGTAGAGGAAACGCCGTTACGGCGAGG
ATCAGGGACGACGAAGCTCA
>613947
TCTAATCGTTGTTTTATTGAGATACTTACAGTAGGCACTTCGAGATGGAGGTATCTCGGTGAAGCTCCTGATCCTATTGA
TTCTTCTTGTGCGATTCCTG
>613949
GGCTCAGTGAGAACTGTAACTCTGGAAGATCAGACAAGGTTTGACAGAACCTCTTATTTGCTAGTCATATGCGCTGCGCA
ATGTTATCGAATGTGTAGCC
>613951
CCTCTCTCTCTTTCTCTCTCTCTGCGATCATGGCGGAACACGACGATCCCCTCGACTACTGGACCCGATGGCAGGTCCTC
GTCTGCGCCCTCATCGCCGC
>613953
ATCATGTTCTTGGCGTCCCACATTTGCTGTGTCAGTTCGGGGACTGTCAGGGACCTGTACTTCTGTGATCCTCGGGAAGT
CAAGGGGGCAAACCCAACCA
>613955
GACTCTCTCTCTTTCTACTCGCTGACTCCCCTTCGATCAAAACCCTTTCTCTCTCTAGATCTCGATCGATCGTCGGTCCG
ATGGGCGCGGCGCCGGAGTT
>613957
CAATGCTGTTTTAAATCCTTTTACGGTGTAAATCTTTATCTATTTTTTGTATTTTATTCGTATAGAGGTCTAGTGAGTGA
TCGATGTGTTTGCCTTGCTG
>613959
CGTAAACCGGTACATCAGAGGACTGTAATGATTAGAGAGAAGGAAAGTTTAGCAACAAGTAAAAATGATATTTAACAAAA
TGGTAGATGCCTGGATATGT
>613961
AGAACTGTTGTATATGTGTATTTGTCAAAAAGAATGATATATGATATTTGCTCCTCAACTGTCTGTCTGTAACTTTGTGA
AAAGCCAGAAAATATCTGAA
>613963
TTTGTTTTCCATGTGATAATGATATTTCAACTCTAAAGCAATATGATAAGTAGGCTCAATTTTTTAATGAAAAAAGGGCT
TTTCTTTTGCATTGTCATTG
>613965
CAAAACAAAATAACATTTTCTCTAGGACCCTCCTCAAACCTTGAATTGCTCTATTCTCCTCAGATTTACAAATTAAAAGT
ATTGAAAATAAGGAGAAAAG
>613967
GATGAATGGACAGAGTACGCTTGATATGTTTACCAAGCAGGTGGGGACGGATGATCTGATGCGGCGAGCCCAGATTTTTC
AGTATGCAAATGGAAAAAAT
>613969
ACAATTTTTACCAGCGGATCCACGTGGGGAAGTACCGCTTGTCCGTGAAGAACCGCGATCTGTTGTATGATCTTGTACCC
GTTCTCTCGAGTGCTGCCCG
>613971
TGGTCACTGACTTCCGCAAGCGCATCTTTGGCGACCACTCAGGCACAGAGGCAGCCACCTCCACATGAACTCGTAGAGAT
TATTCGATAGCTCGGAGAAG
>613973
CTTCGACACAGAGCCCTTGGTCAAGTCCAGAGAACTCCACATTTGACTGTAAATCACTCAAAATAGACAGAGTAGTGATA
TTTGCACTGCAAGAAGCAAA
>613975
GGCCGACGAGGGACTGTTCATGGAAACCCTTGAGGCCCTCCACAAACGTCTTGGTACCAAGTTCATGGTTCCTACAGTTG
GAGGGAAGCCTCTCAGTCTG
>613977
TGCTTTCCATTATGGCTAAACCAATTTCTTCTCCAGAGTGCATCAGCTGCTCCTCTCTCCACTCTGGAGAATTACTACGA
TGCTCTCCCAAGCTTAACGG
>613979
GCCTTCAAGGTATCTTAACTATAATTTGCTCGATTGTACAACATCCTTACTCCATTTCATAGTGTATGCTCATGATAAAG
TGTTTACTAGTACACCACTG
>613981
ATTTCCCTTCCCGAGAAATTTTGCTCAGGTTCTACTCGAGATCCAGTATTTTCTATGTACTGGTGAAATTTACATTATAA
TGGATGCTTCAAGTTCAGGT
>613983
AATGACGTGTTGCGTTTGAAGTTTATGTTTCTGAATCTTTTAAATGGAGCTCTCTTCCTAGCTGTTGCTTATGAGTTATG
AAATTTAATTTCCGAATTCG
>613985
CTCAGCATATGTGTGTACCATCATCGTAATATAGATCAACTGATGGAACTCCTATATGGTTCAGAAATGCAGAAAACTCA
GAATCAGCCCTGGCATAAAT
>613987
GATTCTAGGGTTAGGGTTTCCTCAAATTTGGGCGTTTCTGTTTTGTCGTTGACCTTCATCTCGATCGGTTTAGAAATCGT
TCGGATCGTGTTCGGTCGTT
>613989
AATATGTTTTCAATGTAATTTTGTTTTCTAAGGTACCAAATATCTAACACAAATATCTGAACTGAAAATCTCACTTCTCC
TTGTGTCTCTTATCAAAAAA
>613991
CACTCGTTTCCATTTCCCTCGATCAATCTAGAAAACAAAAAATTCGAAGAGAAAAGAGAGAAAAAAAGGGGGAAAAAATT
GCGAGAATTTGCCGCTTGAT
>613993
CCTTCATCATCGTCCTGATTTTCCTAGCCTTATCATATCTCCCGCTCCGAGAATATAAATTAGACAGTAAAGTGTAAGTT
CCGGCATTATTTGGATCTGC
>613995
CCCACCTTCGAATGACAACGGCCTCATTTGATAATTCTTTATCAGGTGGTTTAAGATCTCCTTGCTACTCGGTTGCCCAG
ACCAGCATAGAGAATGCGAG
>613997
ACTCCACAAATAGCAACTCATGGTTACCTCACAACTCTCTCCCCAAAGTATAAATCATGCAGATATGACTAACTGAGCCA
TTTTTTTCCGTACATGGGGT
>613999
AATTTATTATGTTCCTCAAAAGTTAATAAAAAAAGAACATGATCAAGTCTTGCATTGTTTTATATTTTAAGTCGTACCTC
TTTAAAGATTTCTAGGAAAG
>614001
AAACATTCAGGCATTTGCATTTTCTAGGACTAGCCAAGAATATGTCTTTTCAGAATTCATGTGATGCAGGTGCATTAATT
GTATTAGAGGAGTGAAAATG
>614003
GGCATGACTTTGCTTTTGCAATAGTTCGATCCATGTTATCTATCTTCTTATGAACCGATGCTGGAAGATCTGGGTCAGAA
ATGGCTTCACCAAGCATGCG
>614005
CAATTCGTCGTTCAAACTGGATTCGCGCAGAATGCAGAGGCGATGTTCTCCTCCCATAACTTTCAAGGACCGCAGCCTGC
AACCCACATGAAAATTGAAC
>614007
CTTTCATGACCTTGTGTGTTAATCCTAACTCCCTTACTGCAGTCTCTACATCCATCTTGAGTCCATTCACACGGACATAT
CTGGGTTTAGTATGTACAGG
>614009
TTCTTATTCGTCAGGAGCGTGAAGAGCCAACGCTGACAGAATGGGACCGCTTTGCCCACAGAGAATATATTAGGCTATCT
ATGGAAGAAGATGGTGAAGA
>614011
GTAATATTTGTTAAACCTCTAGCAGTCTTCAGGCCCAACCTAAAACTTTTTCAGTTCATAGCTCTCATCAGGCCCAACAA
AACAAAAACATAGTTGAAAA
>614013
GTATGATAAAATAAGGGCTGCAACATATGTCAGGGATCCTGCTGCGACATCCCAACTCTTGAAAAGGGACGATGTTGATG
CTATAGAGATACATACAAGT
>614017
ATTCAGATTGCTGTTGTCAATAATGTTAACACCATATAGTACACTCTCAATGCGAGGCAGAGGTGAAGCCGGAAGTTTTT
TCGCTCGTTCCACTACTAAA
>614019
CAAAAATTATTTACATGGAAAATATTGACCTGATCCAATTAACCTACAAGAAGAATTTATTCAAATAGACACCAACTAAG
ACACTACCAATCTCCAAAGC
>614021
CTCGTGTTGGAACGTGACGGTTGAAGAAACTCGAATCAGAGACGGCCTCGTGGACGAGCGCACCAAGCCCGTCCCTCTGG
TCAGGAAGAAAAAACAGCAT
>614023
TTACTTTATAAGCACGATCAGTCGAGCCAAACGTGAAAGCAACACCATAGGGCTCGTTCAGGGGAACAGATGTACTCTTG
AAGGAAGAGGCAGTGGGTAA
>614025
AAGATTTTAATCTCTTGTTCACAATGAGCTTTCGGATGGAAGTGGGCTTCTTCAATATTCCGAGTGATTGATCTCCTTCA
TATTCGAATAAACTTTTACA
>614027
CATTGCTTTTATACGCGTATCCACCATCCAATTCAGAATGGAACATCTCCACGAACAGCTAGCTCCTCGAAGCTCTCCTC
TTTGCTCTCACATGGTTTTG
>614029
GCCTGCACCAAGTATAGCAATCTTGGGAAGCATCGTTTCTGATTGTTGGGGAATTGGGGGTTTTTTCCCCTTCAGTATCG
ACTTCTTTTTTCTCGTTTTC
>614031
AGGGATTTCAATTTATTATACTATGTCGATGTCGGAGAAGAGGTTTGCAGACAAATTTGTTCATCCCTTCAATGACAAAT
CTCCTGCACTGCTTCAGGCT
>614033
TATTTTGTACACTTCGGCCTTTTTCTCCAGGCTGTGCGTGAGTAAATCTGCAGCAATCTCCATGCTCCAGCAATTTGTGG
TGCTTGTTATACATGAAGGA
>614035
GCACGTGTGGTAATGCTAGTGAGGGTGGATTGCACCTTCTCCTGCTGCTGCTTAAACTTATTGAGGCTCTCTTGCAACGA
CATCGCTGAGCTTATGTCTG
>614041
AGGACCGCGGTGGAGGAGGGCGGGTCTTCGTACAAGGAGTTGAGGAGCATGATTCAGGACCTGACGGATGTTAAGATGGC
CAAAGCTAGCAACACAAACT
>614043
TGGCATTCACCGGTGTCCCGGTGCGCTCGTTCACGTTGGCGAACCACGGGGGCACCATGTGGGTCCGGGCGATGTGGGTC
AGGTACCGGGCCTGGCCCAC
>614045
ACTGCAATTTGATTCTTTGTGAATTCAGCCGCCATTTGCTTATAAAATGGATCTTCAGGAACCCGTGAGGTATGTTCTTT
ATCAGTTCCATAAGCACGAA
>614047
GGGTACAAGGCGCATCTGCGAGGTAAAAGAACTTCACTTCTCTAATCATCTTTGCTCGTCCAGAGTCGAGATTGTAGACA
ACGACCAGCTTTTCCCTCCA
>614049
GGGCTGCCGAAGAAGTTCAGGGAAGGGGTCTCCAAGGAGGAGGCCGAGGACGCCAAGAAGCAGCTCGAGGAGGTCGGGGC
CAAGGTTTCCATCGTCTGAC
>614051
TATCTGAGTTCTTCCATTGTGAATGGCTTAATAGCTTGTGATGACATTATAAGTCGTCGTGGACATGGTACTGTAAACTG
GTGGAACTGTGCTATTTCTC
>614053
TTTCCTTTTGCATAAGCCAAAAAGTCAGATACTTTCATGAAATTCCCTGCATTTTTATATCGTGGATTCCGCAAAAGTTT
GTACTTTATTTCTGGGTTTG
>614055
CTGTATTATCAAAGAGTATATCCTTGTTTGCTGAATCTGAGATTTTTGTGTTGAAGGTTCTGAGTTTGAAAAATGGCTGC
AAAAGCAAACTAAGATGAAT
>614057
AAGTATTTCCCAGAGCAGGCTGCAAGGTTTTATGTAGCTGAAGTCCTCCTAGCTTTGGAATACCTTCACATGCTCGGCAT
CATCTACAGAGATCTCAAGC
>614059
CCTCAACCCAAGCCTGAGGAATCTCCAAACACTTTGGCCATCATCCCAGAAAAAGAAATCACAGAGCCAGAGCAGCAACA
GGAAGTATGCTGCAAAAAGA
>614061
CGAGAAGTCCGCCCCACCCAACCTAACACTGAGGCCATCGGCCTTCAAGGCCATTAACGACCTTCGTGCCCTCATCGACA
AGGCTTGTGGACGAGTCGTG
>614063
GCGTCGACGAGGGGGGCCTTGTGGTGGGTCACAAGGGACGGTCATCAGGTGCACAGGATTAGGGTTGTGAATGGGGCAGT
GGCGCTGGTGGTAGTTGTGA
>614065
CCGGTGTCTCAACCAAGTAGTAACTCGGCCCATATGGCGCTGGACCGGCGACTGGGGCCGCAGGGAATTGTGTTTCTGTC
GGGGGAGAAACAGTAAGGTC
>614067
AGGATGGACCCAGCAAACGAACTCAGTCCAATGGATACTCACCAAGTTACTTTTGCTCTGGCCAATTTTCCGGCCTGAAG
ATACAGGATATATTTTAGTC
>614069
AACTGCTCCAATCAAATCATTGAGCTGTGTGCAAATGGGAAATTCAAAGAAGCCAAAAGAGTCATGGAGGAAAAGATGCA
GATGGGTATGCCTATTGATA
>614071
GTCGATGTCGGCCGCTTCCCGCAGCAAGCCGGCGTCGGCCGTCGCGATCGCGGTCTCAGGCGGCGGCAGGAGCCGGCGGG
GGGGCCTGGGGGGGGGGGGG
>614073
TTTAGTATTTCGCCTTCTCTACTTGCTGGATTCGGCACGAGTTCTTTTCAATGTTCTCCAAGCCTTCCCACAACCAACTT
AGGGTCAATACTGTGAACAT
>614075
CCTCGACTGGTAAAATCCTTGATCTGCGACACCAACCCCGAGTGAGCACACACGAATTGTGAACGAATATCTCTCAAACT
TGACTGAGTTTTACATTTTC
>614077
GTTTGAGAGCTTGGAAGGATCGGATGATGATGATGACGATGCGCTACCGAATGATGTTAAGCTCGAAAATCCGTATTTGA
TCGCCAATGGAGACCTCGGG
>614079
GAGGGCAGGAGCCTGCCCAGGCCGCAGAAGTCGCCCAGCAGGGCCCACGCACGGTCCGGCTCGATCGCTGGCTTGAGCTT
GGCCGAGACGAGGCCTTCCC
>614081
GGAGCAGTAATAGGTCCACCCCCAGAAGGAGGAGTTGGTGGAGCAGATGGGGATGACAAAGACGATGATGATAGTAGCTG
GCAGAACTCTGACGTCAACC
>614083
ACGTTTCTCTTTGAAAGACCTTACGACTCTGACAGGGTAGCCCTTCAAGCAGCTAACTCGCAACGCCTGGTTGAAACTTT
CAAACTTCTGATCAGAAGAT
>614085
CTTCGGGGTCGGGGTCGTTCTTCTTCGACTTGGAATTCTCGTCTGTCGACTTGATGGCCGGGTCGGTAGGAGGGTTGAAG
CCGTAGAGGGCGAAGCGGCG
>614087
CCCATCATCCTCCCGAGCATCACGAAGCTCATCCCTCCGGCGACGTTGTTGAGGCACCGGAGCACGACCACCACCGCCCT
GAACGCGGCCGCGGGCATGG
>614089
AAGGATAATATAATCCAGCAAGAATGGATCGATCTTTTGCGTGATATGGTTCATCATCTTCATCGAGAACCCGCTCTAAA
TTCTTTCAAGATCCTGTACA
>614091
ATACTAAAAGATTCAATTGCATTCCTGATTTGTCTTTGTATTAGAAGCCCCTTAATTTTACTTTGGGGTGCAAAGTATTG
AAGGGAAAGATGATTATTAG
>614093
GGCCTGCCGGCAGTGCCAGACATCGCCGGAACCTAAACTCACCCAGACCAAGTGTGGCGGGATCAAGGAGCTCGAATGTT
TCCCCAATTACCTAGCTCGG
>614095
CGCCAAGCTTGGACAAGATTGGAGCAAGAACACCAGATGTTACAAGGAGATGAGGCCTCCAAGGTTGAGCGCAGAAAAGC
ATACCTTCATATCCCTTGGT
>614097
AGCTCCCGGATAGTCTGCTTTTCGATTTCGAGCATTAGATAATTCTAACAATTCCACCACTTATCATAATCCTGTTGTTG
TCTTGCATTCTCTCCAAGAT
>614099
TGAATCACAAAATGTTTCCATTTCGAAAATGGAGTCCAGGGCGAACAATAGACATTGTAGCAATCTTTCTCCAAGCGGCT
AGATGAATCATTCGTCCTTG
>614101
TTATATACATTGGCTTCCATCTGTTTGCGGATTGTAGTGAAGTCCATTGGTTTCTTAATGATCTTGTGGTAATCATCGAG
ACCAAGACCTTCAACATCTA
>614103
CCATCAAGAGGTGAAGCTTTGCCTGTTGTGAGCCGTAATGCTGAACTCGATAGACAAACTTCTTCTATAACAGAGGAACA
AAGCCCTGAATGCTGCACTT
>614105
AACATGTATGCATATGCAGCATACCAAGGATATGGGAACTATCAACAGCAGCAGTAATCACTTCTAGATGCTTTCTGGCC
TGGTTCCCGGAAAGAATAGC
>614107
AAGAAAAGTAAAAATGGACAAGTAATTAGGAACAGAGGGAGTAATAAGTAATATATGTTTCATCATTTTTCAGAAGAGAA
GCATCATCCAGAAATAAGAC
>614109
TGGGTATACTGCAAGAAATGTTGCACCCAGAATTTGGTTTGAGATAGGGTGGCATGTGGTCTGAGGAAAACATTCATGAC
CATTTCAGATCGTGATGCCA
>614111
TGTACAGCAGAGAAAAATGTGCTGAGCAGAAAAGCACCAGAGCTTGACGTATATGTCTACTGATGGAGTGGCCCAAGAGA
TAAACCAGAAAGAAGCACAC
>614113
CGCGAAGCTGATTATCTATTCTACGTGATTCATGGCGCTCTGTACCTACCACATGAAGTCCACCTGCCGATACAACCTTC
TTCTTTTCCTCTTCAGTGTA
>614115
CCAGAGCCATTGCATGCTATGCCAACAGAAATCCAATCTGCAGGCAGTTGTACAGTTGTTTGTTCTCCGCCCAGGAGAGT
AAACTGTCCCAAATGCCTTT
>614117
TCTCTTGGGTCTGACTGTAATTATATGCAACAGTGGCTTCCGCTTCTTCTCTCTTGTTTGCAGCCCCCCCATACTGGCCG
TGATGGGCCCCCAGAGGGCT
>614119
CCTCTGAGTCCTCCTCCTCGAACACACAGCGGAAGGCCTTGTCATCAGCCCCCTTGTGCGTGCGGACGACGTGCAGGAGC
CTGTACTTGGCGCGCCACCT
>614121
CCCAACTACTGGAGTTTTAGCTTCATCTCCAGCTCGCGCTTCAATCAGTTCTGCGAATTTCCTTGTGGTCTTCATGTCAG
AGTATTCAGATGACGACCCG
>614123
AGTGAACATTGCAGTGGAACGACGAACTCCATCATATCAAGTTTAAAGTTGCTGTAACCATTTGGGAAAAGAAAAGAAAT
TTGTTTATAGATTTTATTTT
>614125
AGTTCGAGATAAAGATCGCCGCCTTCGCCGGATCCCTCGCTGGAGCTCACAATGGAGACATCGTCGCCCTGGAGAAAGAG
GAGAGAGAGGGGAGAGATTC
>614127
GTCGGAATGAGTTTGGGGAATGAGGATCAGGCGCCGCTGGAATCTCCTGATGGAAGTGAACAGGACGCTCAGAAGAAGCC
CAAACTATCATATACTAGAG
>614129
ATGGATAGCAGAATATTGTGAATATTAGTAGGCTGAGGATAATAGTTGTATAATTCAACGTGATAAAGGAAACAAACCAC
GGACAAAATTCGAGATGATC
>614131
CACGAGTTTGGGATTCGGGGACACGTATAGCGAGATGCTGAGTGCAGCAGGTTTTCGATATATCACGGAGATATCGCTGA
CCAAAACCAGATTCATTATG
>614133
CGACCTGCTCTTTGAATTGTTCTTCTTTCTCCTCATAGCTAGAAAGAGCCACAACTTCTACATTGAAAAACTCACTGAGA
GGAGTTTCTTTGTGTGCTTG
>614135
AGTATTGCCCACAGCCCAACAAAACTCGTCTCCAATCATACTTAAACCGAAGCAGCAGCCTTCTTCACCTCTTCAATCAC
CTTCACCGCCGGCTCTTTCA
>614137
TCGATTTCCCTGCCATCAGGCATTCAGCCGAAGAGGCTTCAGAAAACATATCCGTCCATGGCCCCATCACTCAATCACAG
TTCTTGGGGTCACTCGGCAT
>614139
AAACTCCAAAATGAATATTGATAATTTAACACACTTGCTATTTCATTTTCATTCACTCGCATATTTTTCTCATGGAAGTA
TGCCCTTTGTCCATTTTGGC
>614141
TTTTTTTTTTTTTTCTCTTTTTTGCAAGTTTATTTTGAGAAGGCGGGGAAGAGAGAAAGGGGTTCATCCTTCTCTCCCTT
TCTCAAATTGCCGCACCTTC
>614143
TTGCAGGACGAGCTAATACAGACGTAGAGATCAAAGAGGAAGATGTAGATCCAAGAATATTACCAGCGGGTACCTTGTTC
ATCATAATCCTCTGTTGGTT
>614145
CATATGTAGTCTGAAATATATTTGCATTAAACCAAGCCAGAGCGAGGCTGAATCCGGTCCATGATTCTGATCAAAGTTTA
GCTGGGATGAAGTTTGGTTA
>614147
ATTGACCCCGCTCCTCCCCTTTCCCCTTCTTTGCTCCTCAATTAAAATCCCAATCCCAACCCAAACCCTAATTAAAAATC
CCATCTTTATCGGAACCCAA
>614149
CTCTGCAGAATCAGATCCAAGCTCAGCCCAGCTGCGACTTTGTCAATTTCATACCTCAGTTCACTGCAGATCATCTCAAA
ATCAACTCCAAGCTTCTCAC
>614151
ATTCAATGAACAACATGCCGATAGGCGATACCTCTAAACTACGGCAAGAATAGTGAAAAAGTAGTACCCGTTCAGCAAAC
CGATCTCCACGCTCCAAATA
>614153
GGAGAGCTTGCTCGTTGCTTCACTGGTGCCATTCAGTCATGGCGGCTCTCAAAGAGCTCCTACCGCGACCAAAAACCACT
TCCTCATCCTTCTATGACCA
>614155
GGAGAGCTTGCTCGTTGCTTCACAGTTGCCTTTCAGTCATGGCGGCGCTCAAAGAGCTCCTACCGCAACCAAAATCAACT
TCCTCATCCTTCTATGACCA
>614157
GCCCCGCCGACACAAAAGTTGAGCTCACGGGATTCCAAGTTTTTCGGGCAGACTTTATTGAGAAGAGATGGACGAGAGTA
GAAAATATTGGAGATAGAGT
>614159
TTAGTTTCCTGTGTACAGCAAATTGTTTGATGAATTTGTGAAACTGCGCCATATTTACCGAAGGATAGAGTACGAAAAGA
TCTGTGAACACCATGTTCAA
>614161
GGGGATTGTTGGGAGACGACAGTCGCCGGAGAGATTGGGAAAGCGACGGCGACGGCAACGGCGGCGGCGGGCTGCTCCGA
AATCTTGTGAGAGTCAGCAA
>614163
CTTTTTACGTGATGACCGTCTCGTTTCAAACTCATCACCTTGATCTACCCCATTATTTGATACCATATCAAGACAATCTA
TCTCCCAATTCTTTGATTCA
>614165
CCCTAGTGTGAACTGCACCCTATTGTAGAGATAACAATTGGAGGGAGGAAAAGGAACGCAGACCGGATTTTAGAGGAGTT
CCAAAGGACAAATCCTCCCC
>614167
GAAAGTCTCACTTTGAAGTTCAGTACACTTATGCAAGGGTTTTATTAGACTGTTTTGATCGAGAATGGGTTGTGCCGGAT
CAAAGCACGATGGAAATGAG
>614169
ACCTCAGCAGCAGCAACATCCGGGAGTACCACATAGCTCAGCACCGACCGCCCCTGTGACCCTTCCTCAGTAACACCCAA
CCTGCACTTCTCCGCATGAG
>614171
GTAAATTCTAGGCTCACCAGTGCAAGTGTTGTGCCATGTCCAAGTCCCTGCAGTAGAATTCCTAAGCTCCATAAGGCCAA
GATTATTAAGTAGATCATTA
>614173
TTCTGAAACCCGTCTCCTTTTATCATTTTCATGATCTGCAGACTGAACATGCATATTATTTCTTACCATTTTAGATGAAG
TCTCCAAGTTGGGCTCATAC
>614175
CAAATTTCTGCATCTCCAACCCCATGTGGAATCTCATCGATGTGGCATCGATACCATGTAAAATTGTAGCACCAAGCTCC
TTCAGCCCTTCCAAATTTGT
>614177
ATGTTGAGGTTGAGCGATCTCATGCCTTGGCCCTTGCAGATGGACGCGAGGTTCTGAAACATCTCTGCTGCTGATCTCCC
GTCCAGCACACTGTGGTTCG
>614179
CCTAAACCAGAATTTGAAGGTTGTTTCAAAGTAACCAATGTGAAAAATGAGCTAGACCTCCTTAAACTGTGGTTTTCCCA
TATGCAAGATGTGAAACCAG
>614181
AGTATGCAGCTAAATACAAGACACTAATCTATCTCGCTGGATCAGCATCTGCTGAAGTGATTGCTGATGTCGCTCTTTGC
CCAATGGAGGCTGTCAAGGT
>614183
CCCGTCACTATGGAGAGGAAGGACTTGCCTCCAATCGATTACGATTTCAAGGGTGACCTGATATGCACTCTGTCTTCGTC
CCCAACCAGCGACCATTGTG
>614185
TCGAGTCCTTGACTACCAAGGAACTTGGGCAACTTGAACAGCAGCTTGAAAGTTCATTGAAGAATGTTCGATCAAGAAAG
AGCCAACTCATGCTTGACTC
>614187
GTAAGACCAACCATACTAATCTCTGGGTGGGTGAAACAGGCAGCTGGGATGCTCAAATGGTTTAGTACGTTATCGTTCCC
ACAAATATTCTCAATCACTG
>614189
GGATGAAACTTTGAGATCATTTGGAAAAATATTTACCCACATATACATATACAGAAAAGGCGAAAAATAAGGAACATATA
AAGGATAACCGCCATTAATA
>614191
CACAGCTGTCCTCCTTTATCGCCGGCGAGCCATGGACTGCTTCCATGCTGAAAACGAGCACCTCCCCATCGCCGGCAACA
ACCTCAAAGGAGCAACAAGA
>614193
CTCATTCTACATGCATCCCTTCATTATAATTTCAAGAACATGATCCTGAGAACTTGAGAGAAAATATGAAAGCAGTAGCG
AGTTCTCTACCTGCACTGGT
>614195
GGGCTTTGGATTTGGTTCATAGACTCTCCCAGTAGGATGCAAGTGACTATAAACGAAGTTTTTCTCCTTTCCAGAAGGTG
GAAGTACACGGAAAACCGGG
>614197
CAACTGTGGGGCCAGTGCAAGAGTGCTGGCAAGCTGATCAAGAGTCACGCGATGATAAAGCCTTAGTGTCTCAAGGATCG
GGCTTCTACTCACTAGTCTC
>614199
CTGCAGCAAGATTAATTGATTGATATTTAAGTGAATGTTTGAGTGTGTATGTTTTTTTCAAATTCAACGAAAATTAGATG
TGTGGGCATGAAGGCTTGTC
>614201
GCTTCACAGGATGCTGAATGAGGTAGATTTTTTCTTTCTGACAATGTTATTTGTTTCTTGTTTATCACTCAATTTGTTTC
TTGCTTATCAATATGTTACG
>614203
CTGGGGTTTTCAAGAAATCTCTCGGGCACAAACTCATCCGGATTATTCCAGAACTTTGGATCCCTTGCAATGGCTTTGAC
ATTTACAAAGACCCTTGTTT
>614205
ATTCTCAGATTCAAATAAACAAGATCTTCTGACATACAATATGAGAACATGAAACTTCATACAAATATTTTTTCTTGGCA
AACTGCCTTCAACATATGAG
>614207
TCAGTTCTGAAACTGATACCAGGAACAAACTTGAGCCAAACAGGAAACCCCCCAAAATTCCACTCCGCGCAAACATAAGG
GCCTAGTCTGAGATGAACAT
>614209
CACTTGGGGGGTGTGGAGAGAATGTAACAGGAGAATCTTCGATGAACTGTTAATAAAGACTGGGACTCTATGTACATTTA
TTATGTCTGATATCCTTTTA
>614211
CAGAGAGCTTCAGAAATCCCTGTAAATTACAACAAAACAAGGAAGAATGGCCTTAGCATTGAACACAAACAGCTCATCCA
AGTTGGAGTACACTCCACTC
>614213
TGGATTATGAGACACACCATGCTGATGAGGCGACAGACTCTCGGAGGGGTTCCTTTCCTTGGTGTGCCAGTTTGTTTTTT
GCTGCTGCACTTGTGTGTGA
>614215
ATGGGATCCCGGAGGCCCCGTTTAAGGGGATTTGCATATCGAACATGACCGCGGAGGTGATCAGGTCGACGAAGCCGGTG
TGGAACTGTACGAATGTGGA
>614217
GAAAGCTCTGGAAGATGCAGATCTTAGCTCAAGGGATGTCACCCCTTTTATGAGGGTGAGGGTGGTTGGTTTGACCAAGA
AAGGCTCAATTAAGACACAG
>614219
ACGTCAAATTAACCAGCTCCACCCCACATGCCAAGAGATGAAATTAGAGAAACAGGCCCATGTGAACCCCACTCCCAACT
CCTCTTTTTCCCTTCAAGCT
>614221
CAAGTAGAAGCAACATAACATATCTCAATTACTACTACTAGTATTCGGTGTCGTAGACCTGCTCGACCATCTCTCTGTGA
CAGAAAGAGGCGAAAATGGT
>614223
CAAGATTTCATCTTCAGCAACCAATGTGGAAGAGCAATCTTCAGCATGTGATGAACTGGCTTCAAAACTTTGGGGAGCAA
TTCCTGGAGAGAATACCAAC
>614225
CGACGCCGCCGGCGACGGATCCGTCGACGGACTCGACGCCGGCGCCCTATCCTCCCTCCTCGCCGCTCTCGCCTCCGCCA
AGGATCTGCTCCAGTCGGTC
>614227
GCTCAATCAAGGGGAAGTTTCTGGATGTGAATCGGGATCTCGAGGTGGCCAGGTTCAATATTCAGTATTGTTGGAGGGCT
TGATAGAACTTACTGACCAT
>614229
TTATCCACCCTCGACTTTGGTGGTGAGATGAGAACACCTCGAATTTGTACACCTTTTTGTATAGATCATGAGAAGGCTGA
ACAAGAATGTAATTGCAACC
>614231
TAACGGCAGTGGTCGGCGCCGTCGTGTTCCAGCCGTGGAGGATCGTCGACAACCCCGACAGCTTCGTGTACACTTGGCTG
GTGGGGTACGCGGCGTTCAT
>614233
CTTCTCTCTTCTCTCTCTCTCTCCATCTCTAGCATCAGTAATCGCACCAGCGCGGGCGAAGATCTCTCAAACCCTAGCCG
CTGAATTGAACTTCACTTCA
>614235
CAGCCGCGGGCCGTGGCCGTGGCGGGAGACGGCCTCGAACGTCCTGATCTCGTTGGCGCGGTCGAAGAACAGGTCCACCC
CCTCGCCGTAGATCCTGACC
>614237
CTTGTATAATGCTCTGTGGGTTGCCCAGGCTCTGCTGCGCAAGGGTTCTGCAAAAAATGTGAGTAAGAGGATGCTTATAT
TCACCAATGAAGATGATCCG
>614239
CAGTGATTAATATCTCATGCAGTATGCAGTATCAGTGAAATACTTATTGATTTAGGTCTCCTTTGTAGCAACCGCTGTGT
AACTGTCTTGTAATTTGTAC
>614241
CATGGGGCTGCAGCAAGTTTGACTCGAGCTCAGATCACGCCAGTGCCATCTCCCATGTACCGCAGTGTGGTTGCTGATGA
TCACAAACTTCCCGCATTGC
>614245
TCGTCTCCGACTCCATCGAGTCCGTCGACAAGACCTCAGCCGCCATCAAGGCCCTCAAGAGCATCGGCGCCTTCCCCGAC
GCCGAGAAGGCCAAGGACAG
>614247
TTCTCCTTAGAGTCGTGAATTCTCAAGGGAATGGATGACGGCCCAAATGTAGAAACTCTGTTCCTGGCACTCGGCTGATT
ACCAGAGTCAAGGATCTTTG
>614249
TTCTCGTTACGCCTGATCCCAAAGGAACGGACAGTGTACCTCGCCTTCGAGAAGACGGGCGACTGTCCGCTCAGCTGCTC
GAGGACCTTGGCGGCCCTGG
>614251
GCTATATTGCCCTTTGCAGCTTTCAATGCGGCAGAAACACCATCGCGGACTAGTGCAGTGTCACCTGACAATGAGTTAGG
ACCATCTACAACAAGGGATA
>614253
CTGAGAGACACACAAAAAGAATGCCCTCAAAGAGTTGGAATCAATCACTCACTATCAATGAAAACACACTAACAAACACG
TCTTCACTGCAAAAGCCTGA
>614255
AATTCTTGCCCAGTTTGCCGCCTCGAGTTGCCAGCAGGCTATAATGGCAGCAGCTCTCGCTCTCGGGTGACTCGTCTGAG
TTCTAGTGATGGAGAAAGGA
>614257
CACAAAGTGGGCCCCAAAAAACAAGAAAACAGTACATCTACCATAATACACAAAAACAAAAAACAACAACAAAAACTACA
ATCCTTCCTCAATCCCAAAA
>614259
CGAAGATGTTTCGCCGCCTAACTTTTGAAAGAAGCTTAGGCTTGGTACAGTCAGAAGGTTTGCTGATAAAGGAAGAATCC
AACAGTTCTGATGACAAAGG
>614261
CCCTCCCATCTCCGAGACTCTGATCAATTTCCTTATCCCCCGTTCACAGTTGCCATGTTCTCCCTCGTATGACTTGTGCT
TCACATGGATTGACGTCGAG
>614263
CAAGTATGAGAAGCTAAAGAAAAAGAATTCGACAAACTTGATTCAAACTGTACTTTGAGAGTATAAATTATACTAACCTT
GTAAGGATCCATTGCAATCT
>614265
TACAGGAGTTCAACATTGAAGCCGTTGTTGATGAGGGTTGCGTTTGCATCAACATAGTCTCTCGTCAGAGGCGATAATGT
GTCTGTGTATGTTGCTTTGT
>614267
CAGACAGCAACATTCGCAGCGGTCGGCGAGGGGTTCATGGCCATGCGGATGACGTTCAGGAACACGGCCGGGGCCATCAA
GCACCAGGCGGTGGCGCTCC
>614269
TTTCGTCAAACCGCCAATTCCCATTCTGGTAGTTGATATCATCCCTTACTCGGTCCAAATATGCATCCAGAGTCATGCGC
GAGCCTGCACAGCTCTCCAG
>614271
TGTCATTAGGGTTACGTGAAGAGACTGTGACTTGGAAGACTGAAGTGAGGAGATTTGGACTAGAGACGTTGAAGGTGTAA
AGAGTGGCGTCTTGGAGTAT
>614273
CTCGATACCCAGCTCAGTCCCTGCCCCAGGCGGCGTGCCATCGTCGAGGTGGCAAACATGGAGGTTGGGCAGTGGGGGCT
GTGGCGAGGGGAGAGACAAG
>614275
GAAGAACTCCGTGTGCTTAGTTTTAAAGAAGATGTGGCCCTTACGGAACATGGACTGGTCTCCGTCTCCACTGGCTGCCC
AAAGCTTCAGTCGATTGTTT
>614277
GCCGCTCTTTCTTCCTCTCTCACCTTCGGAAAGGAGAACCCTAAATCTTGCCTCGGAACCTTAAACCTAATTCTCGCCAT
GGCTCTCCTCCCTCGGACCG
>614279
CCTGTAACTTATGTGTAAGAGTACATTTTGCTCCTTTTTATTGGGATTTTTGCAGCTATTTTAATGGCGCTGTTGTTGTA
TATTATTATGAAAAACTCAG
>614281
AGAAGGAATCTGAAATTGGAGGCGTGAGCAAATTGTTTAAGCTCCTGTCACCAACATTGATTAAATCCACTTTGCTTCTT
TGGATGGTTTTCTTTGGTAA
>614283
AGAAGGAATCTGAAATTGGAGGCACCAGCAAATTGTTTAAGCTCCTGTCTCCAACATTGATCAAATCCACATTTCTCCTT
TGGATGGTTTTCTTTGGTAA
>614285
CTGTGAAGAGCTTGAAGGACGTTGGCAGTTCTCTCTTATGGTTTGTCCAGATGAAATCAGATTTTTTCCGACGATAAAAC
CCTGGGTCTATGATCAGTGG
>614287
ATAAACTCTTCCTGAATATCCCTGAGTGATGTTGTTACACCATCTAGCATCTCAAATGTTATTCCACTATAACGTGTATT
GTAATCAGTTATAATATTGG
>614293
GATGTAGTTGAGCCTCTACTTCTGATGGCATTACAGGTCTCAGTGGAATAAGAGTGACGGGAACTGGCTGAGGACCTAGG
CCGGTGGAATTAACGTCTGA
>614295
GTCGTGCTTTTCATGGCGCAATAACGACCTGCTCCTCTGTGTTGTAATCGCCGGTGATGACCTTCATTGCAGAAATAATC
GAGAAAGCACGGATGAAGGA
>614297
GTTCAGATGATCCAAAGCAAATGTAAAGCCCTCAAAGCACTGATGGTGGTGGAGCAAGCGTCCCAGTAGTCCAGTGCGGC
CACGAGGTTGAGGTGCCCCT
>614299
CTTCATCTTCCTCTGCCTCCATATCGTCTTCACCATCAGCTTCTTTGTTCTCGCCAGAAGGTTCAGCAATGTCCTCACCC
CCTGCAGCCTCCACAAGCTC
>614301
CGGCTACTTCGCCGAGGCTCTAGTTTGCCGGATCTACAGGATCCACCCGCAGCAAGACGCCTTCTCCGACATCCTCCAGA
TGCACTTCTACGAGAGCTGC
>614303
TTTGGACTCTACTATGTTGACTTCAAAACTTTGAACCGAATCCCCAAGAAATCAGCACTTTGGTATCACAATTTTCTTGG
CAAATAAGTTGTTCCCACAA
>614305
CGATGCCCGAAATGGAGTCGCGCGAGTTCGGCGTCGTGATCCTCGGCGCCTCCGGCTTCACCGGCAAGTACGTCGTCCGC
GAAGCCCTAAAATTCCTCGC
>614307
CTCTTCCAGACATCTTGAAACCCATTTCTCTATGTAGTCGCTCAACCTAGTTACTATCAAATCCTTTGCTCCAGGTATTC
TACTTCGAAGTAGTGGTTGG
>614309
CTCCGGTTTTCCTTGTTCAACCAGCGTCCCATGATCAAGAACTAGAATGTTGTCCATGTTCGAAACGACCGATATACGAT
GAGCTATTGTGAGGACTGTC
>614311
TTCTTCGTCGCGGGCATGTAGGCCAGATCATTGATGTGAGGGTGCTCGTACAGATCATGCGTGCCAATCACGCACACATT
CCATTTCCTCGGCAAGTTTG
>614313
CTCCAAGGTGAACAGCCTCTGGCGTGTTGGAACAAGGCAGGTAAGGGAAGTCGGCAAGTCAGATCCGTAACTTCGGGATA
AGGATTGGCTCTAAGGGCTG
>614315
TCCTTTATCACGCATGTTTCAACTGTTGACACCTGCAAAGAAGCATCCTCCTCAAATAGAGACATCGAATTTCTTCCTGG
TTCAACGAATTCATGCATAA
>614317
AAAAACTTTTACGGAGTAGGAGCATAATCCTCTTACTCTTCCATTGCGTTCTGGTACCATCACTTCTTGAAAAAATTGCT
CGTTGATTTCGCGCACATCA
>614319
CGTTTTGATCATTATCTGCCACTTTCTTGGCGAAGCATGTTGCACGTCATGGATGTTAGAACTTAATCTTGACTTAGTGT
TTAGTTGCATGATTGTAGGA
>614321
ATAAAGTTCCATCAGACATAATGAACTGAACAAAAACTGTTGAAAAATAACATTCCCTATTTCTTATTGTCTAATCTTAA
AACAGAATCAGTAATGTTCC
>614323
TTTTAATCAAACTCAGACAAGGCGTTGTCACTTGGTTTATTTAGTATTTCCCATCAGATACAACAAAAAGACATAAAAAG
GGGGGAAAAAAAATTCTACT
>614325
AAATGATCAGCTGTTTGGCTACAAACACAACATCAAGCTGAATTTTTGTACAGACCAAGTTATCGGCAGAAGATGAGAGT
CTAAGCTAGACGAAGACGAA
>614327
GTTTGAGAAGTATTGACTCTTCAGCCTTCAGAGTATTGACTCTTCAGCCTTCGGAGAGAGCCACGGTGTGTAGTTTGTGT
GCATGGTTAGATAACTGTGG
>614329
GTATTTTTCAGCTTCTATGTTCTATTTTTATGAGCTTGCTGTCAAAGTTCAGATCTGGATTAAAAGGGGAAATTGGAATT
TTCTTTTCTATGCTTGTCCT
>614331
TTCGGAGCTCGGCTTCAAGCCTAACAGTCACTTGATGCTGAGACTCACTGCAGTATTTCCCGTAGGCGGGGCAAGTGAAA
GATTTCACCTCCGACATGAT
>614333
AACAATTTATTTTTTTCACAACCAGCACCTTTCCATTTTCAAAATTTGCTCGATAAACACGTCCAAGTGACCCTTCACCC
ATAAAGTTATCGATGTTGAA
>614335
ATTTTGTCATGTACATGATTCCAAGTCACCAACCCTAAATTTTACAAGAAGCCAGCCACCCCAAAGGGACAACACCGTGG
ACAGGCTTCAACTAACCCTA
>614337
GGCCGCCATTGAAGACTAAGCTCTGCAGTAAGGGGTCATGAACTGAGATTTGAGAACTGGGAGCAACTGAAGGCGAGGGG
CTGAGAGAAAGGCAGCTCCT
>614339
CGGGGACGTAGTTGACGGTGGTGCGTGTCTTGTGCTTTCTGATCATTGCAACAGGACTCATCATCAGCTTCATTGTGTCT
TTGAGAGAGAGAGAGAGAGA
>614341
GCGGTTTGTGGGTTGGGGGGAGGGAATGAGTGTTACAATTGTGCCATTGTCGCTAATGGTGACGATTAAACACAGACAGC
TAGTTGAAAGAATACAAGAG
>614343
ATTCACGGAGCGAGTTCTAGTTCCGTTGCTTCCTGAAGCCATTTCTAGGCTTTATCTGTGAGAAGAGTTTGAAGGAGATG
ATGCTTGTACTGGATGATGG
>614345
CCCCCAAGTACCGATTTGTTGTGCGATTCACCAACAAAGATATCACTGCACAAATAATATCTGCAAGTATCACTGGTGAT
ATGGTCCTCGCTGCGGCTTA
>614351
GGGGGTCAAGGGCATTTTTCTTGTTAGCCTTGCGGCCGAAAAAATTATGAATAATTGACATGTTGGAAGAGAAGTAGGAT
AAAAGGTTGTCGAAACGAAC
>614357
CTCTTTCCTCCCTCTTCTGTTTCCCTTTCTGCTCATCATGGTTCCACTTCGGGTCTGCGTCCTTGGCCCCCCAGCCTGTG
TTTGCATTTCTAAGCTCATC
>614359
GCATGTACTTGGGATTTGCCCTGCGATCTGGTTCCTCGACAAAATGAGCTGCTTCAGGTACATTTCTTCTTTGAATTCAG
GCAATGTGCCTGTAATTTTG
>614361
CGCGGCAATCACCAAAGCTTGAGGTAGTGTGAGCTTTTAATCCATGACAGCGGCCCTGTGCCCTCAAACCAGCTCACTAG
CGAAGAAAGCATCTTGGCTA
>614363
TGAGGGGCTGCCGAAGAAATTCAAGGAGAGATTACCAAGGAGGAGATCGAGGACCCAAAAAGCAGCCGGAGGAGGTAGGA
GCCAAGGTTTCGACTGCCTA
>614365
TATAAAGTAGTTGAAGAGATGAAGACTCTAGGAATCGGTCCAAGTGCACGAACATATGACATAATACTCCATCATCTTAT
TAAATCGGGCAGGAAGGAAG
>614367
TCTCTGCTCGAGTAGCTCGTCGAGGGCGATTCAGGGAACCTGAGCTGCTGGCCCACGACATTGAAGAGCGTCGCCCTGTT
TCCAGACCCCTTGAAAGGTG
>614369
TGATTGGGCCCATTATGCACTATCGGTTCCCTTCTACACACATTTTACCTCACCCATTCGAAGATATCCTGATATAATTG
TTCACCGAATACTATCTGCA
>614371
GTGCAACCCCGTACTTGTACACCAATCACTCATTGATTTGATTCAAGTGCTTGCTCAAGTTCTGAAAATTATAGATTTGT
ATGTGTTGTTGCTGATTTTT
>614373
TTGAGAGCATAAAACTCATTTACTGACCAGATGCATTTCTGGAATAAAGTCACAACATTATTTCTGCAGGATAGACGTTA
ACCTGGTACATGAGCCATAT
>614375
GCTCCGGTCCCGCTCCGGCTACGATCCGGTCCCAGTCGAAACCACCACCACCTCCACCTCCCTCATGGTCCGATCTCCGT
CCCCAGATCTGTTAGTTCTC
>614379
CTGGGTCAGGGGGTTGTGCTGCTCCTCCGTCTCCCTCTGGTGCTGCTGGTGCTGATGCTGGTGCTGGTGCTAGTGCTGGT
GCTGGTGCTGGTGCCGGTGC
>614381
GATAACTTACTTCAGTTTTAAACGTCAAGACATCTATTTCTACAAATTTACAACATGAGAAGTAGTCTATCACCCTCATA
CAACAAAAGGACTACCACCT
>614383
GATGCAGTCTTTTTAGAGAAGCAACAGGAAAGATGAAATGACGAGGTAATTCGGTGTACTATGCATAGTTGTACTTTGTA
TGATCCAGTGGTGGTGAACT
>614385
GGCAAATCAGACGGCAAGACCCGGCTGTGGCAAAGAGAGAAGTTAACGGGACTTCTCTCGAGAGGGAATTGTCCTTGGAG
GCCGCTCTTAGGGAAAAGGA
>614387
GTGAGGTCCGCAGTCACGAGCTGCTGCTGTGCAGCAAGCTCACCGGGAACAGACTGCTGGCCCTTTCTGTCGACAATAGA
ACGGACTATATCCTGAACTT
>614389
GTGTTTGAACCTCTTTTCTTAGGTGCGTTTGGAGTTTGCCTAACAATGTTTGGGCGATTTGATTCCTTCCCCAGCTTTAT
GAACTTGCTGCTGGTCTCCT
>614391
CCCTTCTTCAACTCCGACCCACCACCACTCGATCCAGCTACTCCCTTCCCCTTGTCAAGATGAGGAGGCACTCCGGTGGG
CCGATGTGGTGGGGATGCCG
>614393
ATTTCTGACACATCGGAAACACATATTGCAAGTGGACTTGTCTGCTTCCTTCCTTTGATCTCATATATTCGGTTAACTGC
TTGAGCTGAACATGCATCAC
>614395
TCAAAGCTTCAGCTGGAAATATCAATGGTGATGGTGGGAGGGTAGAGCAAGAGATGAAAGAGAGCTGAAACTGTCGGATT
GATTTGGAGTCCCTGAGCGT
>614397
TAGTGTTTCTTCAAGCGTACGTTGAACGAGCTGAAGAGAAAATGACGATGCTCCCTGCTCTGGATCTGTTGACTGCCCAA
AGGCCCTATTTTTCGCTAGG
>614399
CGCGAAAGGGTTCCGACAGATTCATGGTATTGACTATGATGAGACTTTCTCACCGGTTGTAATGATCAAATCCATCAGGA
TCTTACTTGCCATAGCCGCA
>614401
CAGGAGGAGCCCCTCTGGATCACCTTCTCCGCCGACATGACCATCCGCCTCTCCGAAGAGCTGTTAATCAACTCCTTCAA
GACCCTCGACGGCCGCGGCG
>614403
CAGCAGCCAATCGCTTAAGCAATTCTTCCTCAGATGCATTGTCAAATTCAGATCTTTTGGTGTAGACAAAGTAGCCACCA
CACTCCCAGGTAGAAAGTTG
>614405
GTCCACCTTGACGACATAGTTCGCATTCACCACAGTGAACTCTAAAAAGGTCGAGCAAGTGAAGAGATGGTAGAGCCTCT
GCCCTCGCACAGACATCCTC
>614407
GTCCTAGAGGATGGAAGCAGGGTCCGGTACCTCATCAAGACTGGGGAAATAATTGATAGCTCAGAGAACTGGAAGAAGGT
GCACAAAGAAAAAGAGAAAG
>614409
AGAGAGAGAGAGACAGAGCGAGAGATGAGAGAATGATTAAAGATCTCTCTTCTTCGTTCTCTTTCTCTTCTGCTGCGAGA
GGGGGAGGAGGAGAGGGCCG
>614411
GACCCATATACTGGTACAGCAGAAACATGGCCGCAATCGAAATCATTGTCACGGACAGGCAGATTCCTGGAACATTAATC
CCAGACTCATCATACGCCAC
>614413
TTCCAACAGTGTCAACCATACTGTCTCCTGAGGTGGTGGAGAGAGAGTCTGAATCTGGAGGAAAGCTTGGCGATCTTGAT
GCATATGAAATAGAGGGAGG
>614415
CGAGTGCGTCGCCGCGACGGGGCACCAGCTCGCGCTGCTCTACGTGTCGCTCTACACCATCGCCCTAGGCGGGGGCGGTA
TCAAGGCGAACGTGTCCGGG
>614417
ATCACTGATGCATGTTTCTCACAGAAGAAATACGAGGGACCAATGAAACAGCCACCACACACACACGCTGTAATGATTGA
GTGCGTAGAAACAGCTCTCG
>614419
CAAAGCTCCTACTTGAAATCTCATCAATGAAGTCGTCACTGGATGTGGGAGTGGTGGAGAGCAACGACGAGAGGCGATCG
GTGTAGAGGACGATGGGGGC
>614421
CGATGAAGAACTCATGGCGTCTGGCCCAGACACTACAACAAAGGCGCCTGGGCGCGCCGGTCAAAATGTAAATCTGTAGC
TGAAAAATCCTCAGCAAACA
>614423
AGTGCCTCGACAATGGAGAGTCCGTCATGGTTTCGGCGCATACATCGGCCGGAAAGACTGTTGTCGCGTTGTATGCTATT
GCGATGTCGTTGAGAAACCA
>614425
CTTCAATGAATACTCGGGTCGTGTTTGCGCTTGCGGGAATGGAGAGGTAAGCTGGAGGAGATGGAACGCCGAGCTTCTCA
GCTGTTGAATTGGATTTCAG
>614427
ATGTTCACTTGGAATATTGTCCCAAATATAATTGTATGAAAAATGATGTAGCTAGCTTCCTGTTTGAAAGAATAATTCTG
ATGGAAAGAGTTCTTGTATT
>614429
ATCAAAATCAGCGGGAAGTAGAACTTGCATAGGATATGCATATCGTTTGGAATGCTCTTACATTTCCTTAGCAGTTGATG
GATTCTATTTGTTGGTTGTG
>614431
TCGGGAGCCCGATCTCATAGATGAAAAACCTTTTAGCTATATTGGCGTCATTGAAAATGTTTCAAGTGAATACAGATTTT
CCACCGTGTGACTATTAGAT
>614433
AGATTACTTCTTTTGGTGCTTCTTTTATCCCCACCAATTCCACTCTCAATGTGTCTCTCAATCCTTTCTCCTCTCTGAAG
AATACCTCTGCGCAGTCGGC
>614435
ATCCCTGACTCTACCATCAAGCTTTTGTTTCCAATAATCAGTTCTTTGCTTCCAACAGTGGCTTTTACACCATGACCAGT
CACAGATATGAAGTCCCGAG
>614437
TAACTATTGCACCTTAGATGCACGTTTCTTTCATTTCCTAGTTTTGTGAAGTTACTGTTTTTTGTTCATCATTTTCCTGA
AATAACTTGTTTGGTTGGAC
>614439
GGCCAGCACGACGTTCAGGATGGCGGTGAACTGCCGGCACCGGGTGAGCCGCCCAAAGGTGGACCCGCTCTACTTCGGGA
ACGCGATACAGAGCATCCCG
>614441
TTGTAAAGCTCAGGATCTCTTGGACCCTACAATGCTAGAATATGCCTGGGCCGAGCTATTGGAGAAGAAAAAGGCAGTAA
CTGTCGAGGAGCTTGCTGAG
>614443
AGCATATCTCCACCCAGTGAATTGTGGCCAGAAGTCTGACCTGACCCAGGACTCGAGCATTGTCCAGACCCAGGGAAGGT
CACATCAGGGTACGGTTTTG
>614445
AACAAATATTAAAAGCTCACAGAGCTCTCACAAAAAACAACACAAACTCACGCACACTGTAGAAGGAAACACTGAAATAT
TTGTGGACTACATTTTTGCT
>614447
AATAATATCTCCCACACCATCCATGTTGCACAAAGGCTTGACCCAACCAATGAACTTGTCCTCCACCACCTCCTCCTCTA
AAGTGGTTGCATGAGAACGA
>614449
AATGCAAAGCTTTCAGACTTTGGCCTTGCAAGACATGGACCGGCAGAAGGTGCTGATCATGTTGAGACTTCAATCGTGGG
GACTGTGGGTTATGCAGCTC
>614451
ACCCCAGAGCGGGGGAAAATTGTGGGGAATGTCCAACAGCTTTCCCATCTCTCTCATGACTTAAAATTACATCAATTTTT
ACAACATTTGGAAAAAGCTT
>614453
CTCTATTCACAACCTCTTTCACTGTTCCGAAAGGGTCATAGGCCATTGACAAACTGAGCTGCAGCAGTTTAAAGGGAATC
AGAGAGAAGAAAACCAACAG
>614455
GCTATAATGAATGATGGCTGAACAATTTGATCTTGAGAATTCCTTTGGATCCTCAAAGATCGTTGAGTGACTGGAAAACA
AGTCAAGGTTTAGGTCACTT
>614461
CGTTATTCAATAACCAAATCTCCGGAGGAAAATCATAGCGTGTCAAGTTATCTCATAATCCAGATAATCGAGTAAGTCAA
ATCATCTCATAAAACGCCGG
>614463
GACGTTTTTCTCAATGGTTATCTCTATGTCCAAGCCTCCATCAATTGTCAAGTTGTTAAATTATATTTCTATTTGTTATG
AGGACTTTCCTTAGTCCATG
>614465
CCAACCGATGGATCAAAGTCTGTGGAACCAACAGTCGGCATGGTGTTTCATTCAGAAGAGCAAGCCTTCAAGTTTTACAA
CTCGTATGCCAAGAGAAAGG
>614467
CTTAAATCTTTACTACGCATCTTTGGTGGTTATGGATTTGATAAAATAGACAAGACAATCCGAGAACATATTGCTGCATT
GTTGAACTGCATAGACACGT
>614469
CATTGTTACAATTTATCCTTTTATGTTTTTCTGTAACATGATGTATTAATTGTGAATCCAGAAGTTATTGTACAGTAGTT
CTATTTTTGGTCCAACCTTG
>614471
AATTAGAAACGTACGCTGAAGAAGAAGAAGAAAGAGACTACTGTTTCTTTCTCAAATTAATTAGTAGGAGTACTATATAT
ATGTGTCTTGTTTAATTGGT
>614473
GAGATTCAAGCAACGATCTGAACCGAAACCTACACAAGGACAGAAGATCGGGAAGAAAAGAGTTCAGATCTAGGGATTAA
CAGCACCAGATCGAACAAAT
>614475
AATGAATGTAAGCTTTTGCACTCAGTGCTTTTATCGCGACGGTGTAACTTCTGCTGAAATAGAGGCTGTACACATTTCCA
ACTGCTCTTTATGGATAGAG
>614477
TCAGAAACAAGACATGGATGCCCTTCAATCAAGCAATTGGAACACCGGAACAGGCCCTCAAACATCTGACGACCAAAATG
AGACTCAGAAAATATGGAAC
>614479
CTCAAACACCTCAAACATCTGCATTGTAGTTCTGGACGGTGCAATCACCAGAAATAGCTTATCACTTGAGGACGAAGGCA
CTAGATATCGATGACGCGTC
>614481
GAAGTGGACATACTGGGGCGGAAGCTATTAGAGCCCTTTCACAATTTTTCTGCCAGCAGTTTTCAGTGCGTGCTGGTTGT
TAACTCCTTGAATTTGCTAT
>614483
TCGTCTCCGACTCCATCGAGTCCATCGAGAAGACCTCGACCGCCATCAAGGCGCTTAAGCAGATCGGCGCCTTCGCGGAC
GCCGAGAAGGCCAAGGACAG
>614485
GGCGTGTGGATACCGGTAATATGTAGGCTGCAGCGGCGTTAGTATGTGTCCACCTGCAGTAGTGGGCTTGTCGTTGAAGC
AGGGCAACCAAAGAAGCAGC
>614487
AGTAGCTTTTCGTTAAGATGTAGAAAGTAGTAGAGGCTGGTTGTAGAACCTGGCGTCGGACAGTTGGTTGCATAGAGAAA
TTGGCCTCGTAGCTGTAGAG
>614489
TTTAACTTCAGCCAAAGTCTCACATTCAGGAATTATCAGAAAGAAAGGCTCTCCAAAACATTTTACTTGCATCTGGCTTT
GGTTTGGATCTTTCATGAAG
>614491
GCTCGTTCCGTCCCACACCTTGCGAGCGCCCTCTCCTCCCTCAAGTCCTCCACCAACCTTGTGGCCTACGTCATCGACAT
CTTCGGCGGTGACCCCCTAC
>614497
CTTGGTCTTGCTAAATTTTATATTTGTCATGAATGTAAGTTATACTGTTATACTCACCAATTTTTTCACTACTAGATGGT
GGGATCAACGTGGGGTCAAT
>614499
TTATGGCAATGTTGGTATCACTGCTATTGGTCGCAACCTGCACAAGCCAACCATCTGCAAATGGCCTTGCAACGCTACCA
TCTGTCGGTATTTACGAACC
>614501
TTTCAAGAAGCTTTCAACTTGAGGATGACCAAGATTGGGGCGGATGATGGCGATTTGTTCTCAGCGAGAAAAGATTGGTC
TTTTAGGCTGATAAAGGTGG
>614505
ATAAGATAATGTGACAATTTTCATGCTATTTGTGACAACCCTCAAGAATCAAGCGCACAACAGTTCTGCACATCGCCGAG
CCCAGTTTAAGCATTTGCTC
>614507
ATAAGATAATGTGACAATTTTCAGGCTATTGTGACAACCCTCGAAGAATCAAGGGCACAACAGTTCTGCACATCGCTGAG
CCCAGTTTAAGCATTTGCTC
>614509
CAAAGAACCAAGTTGTCGACCTCAAGAAACTCATCAAGTTCTTGATTCAGCCATCAACCAGGGGCTGGTTGCACTTATTA
CTGATTCATTGTATCATCAC
>614511
TTTAATGTTTCAAATGCAATTGCCCACTACAAACAGATTTGGTATTGGAGGATAAGTGGATTATAGCTGGTTTTGACATA
CTCCCTCCGTCCCTATATAA
>614513
TATAACTTTGTTGGTCGTTTGTTGGGACCGAGAGGGAACTCTTTGAAAAGAGTTGAAGCTACAACACAGTGTAGAGTTTA
TATACGTGGTCGGGGTTCAG
>614515
CCGAATCTTGGGCTCCTTCCAATAGCTCTGCAACGTCCATCTCTACTGAAGCCGGATTCCAAACCCCCGACGAGGTTGTG
TTCTTCGAACGCCTAAAAGG
>614517
CTGCCAACGGCTGTACTTTATGTGCATGATCTCACTGGAGAATGTGGAACTTCACCTGATGATCAGTTCATCACATACAA
TGAGATAAAGGATAAATTCA
>614519
GAGTGCCCCTTCTATTCCTCCAAAGACCAAAAACTCTCTCAAAACTCGATTCTGTCTCATTTTGTATCAAAACCTATATA
CTTTTAGGGACTTTTGTATA
>614521
GATCCTAGAAGAAATTAACAAGAAAAATCTAAATGATGAACCCTCAATCATGTCACTGAATGACAATCAGCCGAACAAAG
TAATTTAATTCGACAGAGAG
>614523
ATCGACACTGTTCTCTGCATGAGACTCAAATGAACTCACATCTCCAAGTGCTCCAGGACTTCCCACTAAATGGTTGTCAC
CTACTATTTCTTTCTCATCT
>614525
AGTTGGCTGAAGCATTATAACCAAATTGTCTCTCAACTTCTATCGACACAAACGCCATTCCGATGATTTCTTGTGCTTGG
GACCTTGCAATTCCATGATA
>614527
CTGGGGCTATCCACCGCCCCCATGCAGTGCATGTGCACAAGTTTCAGACGTCCAATGACATAAAATATCACTAACTAGAT
GAACGAGCAGATCTCCAAAT
>614529
CTTGGGCGAGGTGGAGGCTGAGTTAGTCGCCTACAGATCTTGCAAGGAGGACAAAGATGGAGCAACTTCCAAAGGCGAGG
CAATAGTCGTTCAAGGGGAG
>614531
GTTTGGTTCAAGGAGTGTAAACGTAATGGAATGGAAATGGATAAAGGGAGTAATGGGTAACGTAATACGTTTGTTCAAAG
AATTGTTTGGTTCATAAGAG
>614533
GCTGCTAAATATGAGGAATGACTTGTGCTTAAGAAAATGGTATAAATTGGATTAGTCTCTCTCTCTCTATCTCTTAGAAT
TTTGCATTGCTTGGATCTTG
>614535
GCAAGCATCATGAAATTTGATATTTATCATCGCATAGAAGAAGATAGTAATTAATCCCGCTCAAATTGTAAGTACAATTG
GAACCTGTGATCCACTGATC
>614537
ATGTTGATGGCCATCAGTGGAGGAAATACGGGCAGAAGAAAATAAGAAGTGAGAAGTTCTTAAGAAACTATTATAGGTGC
TCACACTATGCTGACCAGAA
>614539
CCCAGTTCAAGGTGGGTGGCTCCAATGGCTGGTCCGTACCCGACGACCCTAAAGAGTACGTCAACTGGGCTCACAAGAAC
CGGTTCCAAGTCGGAGACCA
>614541
ACAATAAACAGCAGAAGATGTTCTGATTCAACAAATCATGTTGCTGACATGAATCAATGCAAGGAACCAGAGATGGATCC
TCTTCTTTGTTGTCACTGAC
>614543
GAGCGCACCATCTGGTAGCAAGGTACCCCAAAAGGCTATAAGGAGCTTCAGGAGGAGTCTGTTTGCACAGATTTACCTCT
TATCAGAGATAACCTCACTC
>614545
ACACAACCCTCCCAGTTGCAAATCAAAGAACAATGCAGCACTACAGCAGGTTAACACCTGTTTGAACATACAGTTATATA
ATGATACGGCGACCACCGAG
>614547
AGTGGCTCGGCACCTTCGAACGGGTCACCCCGGGCTTGCCACTGTCGCCGGCGGCAGTCATGGAGTCTCCAAGGCCTGCG
AGGCCGAGGGCTTCCATGCT
>614549
ATTTGGCGGATCAATTTCTGCATCAATCTCTTCAATGCAACAGCTGAGAAGCCTCCTGCCCGCACAGCCTTCTTCGCCAA
GACCTTCATCTCTGCCACCC
>614551
TGTAGAGATCCCTGTCCTTGTACAGTGGGAATTTTTCAAACCAGCGTCTGCGGAACACTAGATTGTCTGTGGATAGGCTT
GAGGGTAGTGCTTGTCAAGG
>614553
CCCCTCTTTACACTCACTAAGCTGACCTAATTGACATCTGATGCAATGTTGACCTCAACTGAACTAATTATCTACATCAG
AAATACATCATTGCGATGTG
>614555
CCTTTACATGCAAGCATGACTAAGTAAACATCATTACATCCCAATGTCACCGTTAATGAAGAAAAGTCTGCACATTCCTC
AATGAGCTCCAACGGTCTTC
>614557
CTTTTTTTTTCAATTGATATAGCTTGCTAGCTCTAACTCAATCGTGTGAACAGCCGAGAGATTTTTCCTATAGTTTTCCA
TCATCTTTTGTTCTGTCTTC
>614559
AGCTGGTTCAGTTTTCTGACTTTTATGTACACTGCTTTTCTGGGGCTCAGTTTTCTGGCTTTGGTATATGAGAAATACGA
GGACGAAGTTGATGAGGCAA
>614561
CAAGGGACTTGTATCCGCAACAGCATTTTTCACTGGAGTGGAAAGGGACCACACAGAGTGAGTTGCACATATTGCTATTT
ATCCACCCGAGAATCAATGA
>614563
AAAACACAGAAAGCGTGTGGCACGGAAAATTTCCAACAGGTTGATGATGACAGAAAAATTAAAATAAAATCAAGTGAAAT
TAGACATAATAGTGTTGATG
>614565
AAGATGTACATATCAGCCAGTATGGAATTCGAGAGGCCCCCAAAAGTCCAATCCCCCCTCGCCAAATCGTCGTCCCTCTC
GTCGAACCAGTCCCAGTTGC
>614567
CAGATGGTGGCACAGGAATGGTTAATTCTCTTGTGCTTTCGGTGCAAGTTCTAACAACATCAAGTTTGCACTTTATCGCC
AAGCAATCATCTTTAAGAAA
>614569
CCTATCACTGTGATGTAAACACTTGGGGTTCCATGGTTTTTCTATGGCTGTCATTTTTATCAAATACTGTCACACCGTTG
ATATTAGATGTCAAGTTTTA
>614571
GCGTAACCCATCTCATCGTCTTTGCTGAACCTGTCCTTGTCGTATACTTCAAGTTTAAGTGGTTGAATAGGATATGAAAT
AGAAAGAGTTAGTTCTTCAT
>614573
GACCTACTCATGGGTTTGGACTAATAAACTTCATTGAATTTTCAAATTGCTCAATCATTTAGAGAATTAATGTAGAATAA
GCTCACAACTCTCCCCTTTG
>614575
AAAAAACTCACACTATCAAACAAAAAATTTTAGAAACTGAGAACTCTACGTCTCTAAAACTCACGCACACAACACAGAGA
AGATAGGGGCTACATTTTTA
>614577
TCGATTTCCCTGCCATCAGGCATGCCGCTGAAGAGGCTTCAGAAAACATATCTGTTCACGGCCCCATCACTCAATCGCAG
TTCTTGGGGTCACTCGGCAT
>614579
CTCCGTTTGAAGTACTCTAAGTGTTCTTCCAAGGTAAATATGTTCTCTCGGCTGCTTCCTCTTATAGAAGTACTTAAAGT
TTCTCCATTCAAGCACTGTG
>614581
CATGAGAGCTCAATGTTCCCTCATCTTCAGAGTGTAGAATAGATGGAGGGACTCTAGAATCAGATAGGTTGCTAACTGAA
GGAAACAAATGACTTTTCTG
>614583
GAAGCTGAAGTCGTCCTCCTTTTCGTCATCTTCAGCCCCAAATCTCAGATCGGAATCCATCACTGCCGAGTACGAGTATG
CTCCATGGCTGGATCTCCCA
>614585
CCCGCAAAAAAGTGTGCCAAAGACGGAGAGCAATCCCGTGTATCTGGAAAGATACGAAGTACGACATCCTTCAGCCACGT
TTCCAGCAATTGATTTGCAG
>614587
TCGACGAGATCAACAAGGACAGACAAGAATAGGAACAGAGGATAGTGGGGTACTTCATCTTAGATCGATCATCTGGTGTG
ATGTGAGAAGTCCAGAGAGC
>614589
CGCATCTGCGCGCCATACCCCTATTTTAACTACCTGCAAGTTTCAGTACACCTGACCTTCTAATAAACACAGCATTTTGA
GGCACTCTCATGTTGTTGGA
>614591
AAAGAGGTGGCCTCGGAAGTCCGCAACAATGAAGATGACCCAATTATTGAGAAGGCTGTCTTAATTCTTGAAGATAAAAC
GACTACAGCTTCTACTGTCG
>614593
CAATGGCGAAAGGTTGAGTTGGGGGAGTGATTCGTCTGAGTGTGATCGGAGGCAGAGCAAGAGTTCCTGTACTTCGGGAA
GGAATTGGAGCAGGAAGCTT
>614595
CTCGTGCAGGTACAGGAGCCCCGACGCCACCCCTTTGATGACGCGAAACCTCTGCCCCCAGTCCAGCGTCGGCTTGTTGC
TGTAGTGTAAGAACTTGTCG
>614597
GTAATCCTTTCTTCCCAAAGGATAGAACTTGAAGTCTGTATTTCTTCTTTAATGGCAACCAAATCCAAACCACAACCAAT
CCACATCTGCTCCACCGTCT
>614603
GGTGAACCAACGTATTCTTACAATAACACTAGAACATCCATATCTGGAGGTAGAAAAATTTTGTAGAGTACTTGACTTGT
ATACACTAGGCAAGAGCCGA
>614605
CGCAAAACTTGTATAAATGTTAATTTCTTTCGTACCTGCAGGCAGAGGGATTGGAATTGAGTTATATATACTGTAACGGG
GTATATATAATGGCTCCTCA
>614607
CAATTTACACCACTCTGATCAATCCGTTAACTAAATACGCATTGTTGGTGACACCTCTCGCAAATTCCATAGAAGACCGC
TTTCAACTCTCAAAGCTGAC
>614609
GGAGCAAGCCCAAAAGGCTCCACAAGTGCAAATGTAGCAAAAGTGAACACCATATATTCCTTCAGTGCTGTGGCTAAGCC
AGCTCGGCCTTCTTTCACGG
>614611
CCCCAACAAACTTCACTTCTTCTCCAAAAATCTTCCAACAAAAAAAAATATTTACAATCTCTTCAAAGAAAGAAAGAAGG
AGAAGAGAGAGAGAGAGAGA
>614613
AAATGAAAAGTCTCCTTCAAAGCCGAGCAATTGTGCTGGTGCTTTTTCTGTACCATTCGAAGATAAGAGTGCTGGCAAGT
GGAGATTAGGTGAAGATGAG
>614615
TTGAATGGAAATATATCTTCGAAGAAAGATGCATTTCGCGATTCCATTATCGTGTTCTTTTCTATTTCTTGATTCTGAGA
ATCATAGACTAAGAACCGAT
>614617
CTATCTTAGATTGTTATCATTGATTGTTATTAAAGCAGCGGCTGTTAATTGCCTTGCCAAGTTTTTCTATGTTAGTGGGC
AATCATACTCTCAACAATCC
>614619
GGAGCTCATGAAATTTCTGATCTCAAAATGAGCCAAGGGAGAGAAGAGGAAGAGCCCTAGGTCTTTAATCCCAACAAAAG
AATCTGTAATTTTGGGGAAG
>614621
AAGGAAGTGTGCCAGGCCTCCAAGTCCTCGCTGCGGAGGAACTCGGAGCCATCGGGGTGATCCTCTAGGAAGACAATGTA
GGTCTGGAGTTGGGTGGTGT
>614623
CGACTGTATGCTTCAACTGGAACCCCATTGTTCAATGGTTCCGGTGTAGAAAAACTCAAGAGAAAGATGCTGGATGAAAT
TACCAAAGATGAGAAAGAAG
>614625
TTTTCTAGACAAATACTCCATTTGATTTGGAAATACAGGATTATAAGCAGCAGCCCTTTACAACTTGTGACAGAAAATGA
CTATCATTTACATGCCAAGT
>614627
CTGCAATCCATTCTCAACTCAGCTCAACAAAACCAAACTTCATTTGACAATGATGATGCCAGCTCAGTTATACACACTCC
AGGAGACGGAGACTCACCTG
>614629
CTGCAATCCATTCTCAACTCAGCGCAACAAGACCAAACTTCATTGGACAATGACGATGCCAGCTCAGTTATACACATTCC
AGGAGACGGAGACTCACCTG
>614631
GACCTCCTCTTCCTCGCCGGCGGAGGTCCCCTCCCCTCCCTCTCTTGATCCCGGCCCCACTGAGACTCGCTACTGATACC
TAGTAAATTGAACCCCAAAT
>614633
GATTGCATCCGAAGAGAATATATAGCCACAACATTACAATGTTGCATTCAGAGTGAGTAACAATGACAACAAAACCCAAA
TTTTCCCATGCAATTCGGGG
>614635
GGACCACCTCAAGCTTCTCGTCGTAACCTTTCTTCTCCTCTCTCCTCTCTCTGCTCTTCTTCTCCCCCCGCCCCCCTCTG
AGATCGTTAGGGTTTCTCGG
>614637
GTGTGAATGATGTGGGGTTTTGGATCTGATTGTGCTTTGGGTTTTGCGTGCAGGTAGCTAGTGCCTGGAGTCGTACCCGG
AGGAGAACACGGAGTTCATA
>614639
TTGTCTTTTCACCATATTTTGTAGCGTACAGAGCAATTTTCGTAGCGCATTTAGAAGCCCTCTTAACTTTTGTCCAGTTA
CTTGCAGCTAGATTTTGCTT
>614641
CTCCACATCAATTTTAGTTTGCAGAAAACTTAGAAACAATTTCTTTTATAACTCGAGATCTATGTTTATCACACAATTAT
GGAACCACCTCAAGCCGGTG
>614643
CGCAGATGACGTTCAGGTGCTGGTTCAGGGCCTCGATCACGTCGGCCTCCAGCGAGCGGAACGTGTTCATGAGCACCGCG
GGCCTCCGGCCATCTATTTG
>614645
TTTTTTTTGCTCTTTCCTTTTTCTCTCAAAACTCTTTTAATCAATTGGATCGTTTGTTGAGACCCAAGATGGCCTCCAAG
AAACACGACGCCAGCTCCGG
>614647
TTGAATTACTCTCCCGAAAACAACATGCTCTCCGTCTAACCAGTATGTCTTGACAGTGGTTATGAAGAACTGCGAGCGGT
TGGAATTTGGTCCAGAATTT
>614649
TAGCTTCTTCTAAACAACCATTTTTAGAAAGACCATCAATGAGGGCAGTATAAGCCAGTACATTAGGTTGTAGACCCGCT
CCTTTCATTTTATTGAAGTG
>614651
CGCTCACAAAGCCAATCAAATTAACAATGGCTCCCTCCATCTCCCCCCTCCTTCCGCTCCTCCTCCTCCTCTCCGCCGTC
GCCACCGCCACGGCCGCCGC
>614653
GATCACAGCCAACCGAGAGAAAGATGAAGTAGAGAGAGATAAATCAAGATCTCTTGAAGAAGATGAGAGAGAGAGAATTG
TTTCTATTTCTTGAAGAACG
>614655
TAAGCGGCTCAGGTTTGGGGTTCAGCCTTATATGAACGTTAGAGAGAAGTATGATCAAATTCTCACGTTGGTTGCGAACA
TTGTCTTTCTGAAAGCCAAA
>614657
TTAATGGCGGTGAAGGCGTTGATGCAAAGGACCGCTTCAGGTCCTGAAGTTCCTGCCTTTGGGAGCGGCAAATGGCGGAT
AGCTTCTCATATTTAGATGT
>614659
AAGCGAAGATACTGGCGACGAGCTCGAATATGCAATATTAGCATGCGAACATGGCACCTCTGAATCTTGATTGTCAACAG
AAGCAACGGGAATACTACAA
>614661
CTTCATCTTCCTCTGCCTCCATAGCGTCTTCACCATCAGCTTCTTTATTCCCGCCAGAAGGGTCAGCAATGTCCTCCCCC
CCTGCAGCCTCCACAAGCTC
>614663
TGCAGACTCTATTGCGTGGAAAGAGTTTGACAAAAAATTTCCTTGGTTTGCGCAAGATAGTCGCAATGTCCGTCTTGGCC
TTGCGTCGGATGGATTTAAT
>614665
CGAGAAATCAACAACCACGATCTTGTGAGACCCAACAACCACCATCTTCTGAGACTCAAAAACCCGCAACCTTCTTTGGA
ATTCATCTTCAAGAGAGTGA
>614667
TCAGAAACTCTCTGGAGAGAGTTGGCTGCATGCATCAGAAGTCATCTCAGGATTGTGCACTAACTCACAGATACAGCCAG
GTGCAACCTTTTCTTGCTGG
>614669
CGGGCACATGCAGCTTTCTGATCTCAGGGTTGAGATTGACCACTCTTAGCAGCCCGTCGTCAGTGACCCTCGTGCAATCG
GAGAGGCGCAAAGACGTCAC
>614675
GTTTACGATCATCTGGTTCTCGCACTCGGGCGAATGGAGGATGAGCTGATGAAGGACATGTACGCGAGCAAGGTGGTGTG
TGCAGTTCGTTCAGGACTTG
>614677
GAAGCTGTGACATGCTTCGGGCTTTATGAATATGCTATTATTCCTAGCTGCAACACTGCGGATGACTACATGGGATATTT
TTTTGGCTAGTGTATGGGTG
>614679
CAACTTTAGTTCCGGGGCTCCACAGCGGCCAAGGCCCTGTCGAAACATCCAAATACTGTTTTGTCGAAACAACTCTATAT
ATACCATGCACAGATGATGA
>614681
AACTACTTCCTCAATATCATTATCTTCGTCGCTGTTTTGGCTATTTTGTCCTCTCTGGTTGTGCACTGAAAGTACACTAT
GTAGTTAGCTGTTTCTTTCG
>614683
ACTTCTTAACGCCCCCTCTCAAAAGCAATTCTACTCCTTCCAGAGCCTCCTCCCTCATAGTCATCCCTAGAAGAGCCTCC
ACTTGCTTTCATGGTCCCTC
>614685
TAGTTGCACAAATCACATCAACCAGTAAAAAAAATATCTTAGAGGTGTTCAATATAAGAAGGCAGAGCATGCAGTATCTG
TCCATTGTAGATAGTGACGT
>614687
CTGGGTGGTCGAAGTGGTCGAAGGACGACGATGAGATCTTGAGCACGTTGTACTATGGCGAGTATAAGAACTACGGGCCT
GGGGCTGGGATAGACGGGAG
>614689
GACATCGCATCCTGGATCCTCGTGATCGCCGGCCTCCGCCACTGCAGCATCGGCGACATCGCGTCCTGGATCTCGGAGCC
ACTGCGAAATCGGCTAGATC
>614691
TCCCTCAGGTTGATTGCCCTCCCAATCCAATTACCGCACGCCGTCGTCCTACCACCAGGTTTGATGTCTCCGGACCCCGG
CCCGCCCGCCGCCGAGCTGC
>614693
ACCACCGTGCTGCCGAACCCCTTACCCCGAGTGGCGTTCCGCCTCGCCGGCGGCGGAACCGCTGCCTCCTCCACTCTCCG
GTGCAGCCGCGAGACCCTCG
>614695
ACCACCGTGCTGCCGAACCCCTTCCCCCGAGTGGCGTTCCGCCTCGCAGGCGGCGGAACCGCCGCCGCCTCCACTCGCCG
GTGCAGCCGCGAGACCCTCG
>614697
TGTTGTTAAAAGTATTTAGCATAGTATTCATCATAGAATGTACATGTTTACAGCAGTTAAGAAATTCTTTGTAGTTCACC
CATTCTGAACTAATTGTTAG
>614699
AATCCCAAGAGGTTGAGTTCTGTATTTCGCGGCACAAGTGAAGTTGACATGTCTGGCATCTTGTAAGCTGACATAGTGTT
CAAGCAGGGACGCTCGTCAG
>614701
ACCAGAGAAACCATGGCTCAACGTTGGGGAGATGAAATGCACCGGAAGCTCTTGAGGTTACGCGAGATCTATCAGCGTCT
ACCGTCATTGAACTACGAAA
>614703
GACGCCCCCTCCGACGTCTCCCCCACCGGCAACGTCGCCGGAAAAGGCCCCCATCACTGCAGCTCCTCGCTCTAGGCCGC
AGGAAGAAGCAGCGTCGCCG
>614705
TCTTCGGCCACCCTGGCCTTCCTCCGCCTCCTCCTCGGCCTCGGCTTCTCTGCTGAAGAACCCAGATCTTGTTGCACTTG
GGCTGAGGCGACGAGCAGCA
>614707
CTCTGTCCTTATGGTTTCTATCATCTGTATATCCAACATGAGGATGAGGAGCTTCTGTGGATATAGGACTTTCATGAGAA
TGTTCAACAGTTCTCTTTCC
>614709
CCCTCCTCCTCCAACTTCCCCCGCCTCATTAGGAACACCCCCGTCTTTGCCGCCCCCTCCACCCTCACTACTGCCGTGGA
AATGGATCCAGTGGAGAGGA
>614711
GAAAAGAGCAAGATGGGTCAAAGCTGATAGAGTGAATTTCCCTCGACAGTATAGTGGATTGTGCCTTCAAAGATGCTATT
TTCTCTAACAACGATGATAT
>614713
TGAAGGCCGGGAAAGCAGAGCAAGTGCTCGACGAGAGCCTGCTGACGGACGAAAAAGGGAATCTGAATCCAAGAGCGATC
ATGGAGAGGTTTGTGACAGT
>614715
GCCCGATCACCTACCTCAAATTACTAACAGCTAAACCATTAACACACTACCCCAATATTCATCCTTTAAGTTCTAATCAA
CAGTATATCATAGCAACAGT
>614717
TATATTCAATATTCTACCATCAATTATCGGGTCTATGGTTTCTGATTGCATCCAGGTTTAGACATCGAAAATGTTTAATT
CAAATATCAACTTCTAGTAC
>614719
GCATGCTGCCCTGCCATGAGCATTAATGAAAAGACATACTCGCACTAACATCAGCTTTAATACAAACATACTCCTAAGAA
CTACCACAAGTTTCCATACT
>614721
ATTTTATTCAGAAGAACAACGGGTTCGGTCCACGTTTTGTTATGGAGAAGTTAATCAATAAGACCGATCTAGACAAACAC
CAGAATCGTCTATTGATTCC
>614723
CTTTTCTGATGTTGAGTCAAATATCAATACACAGATGCAAGAAGCCAGCATGATGGCAGTTGAATCACTGTTCTGCTCGG
TCCACAAGGCCAGTGATCGC
>614725
GTTCTCCCTGCCGTTTTCGACCCCAAAGCTCCTGCCTTTCATCGCCGCTGCCCAATTTCAAGAGATCGACGGAGGAGGGA
GACGACCCATCCGCCACGGC
>614727
AGCTCGAGGAGCTCCGTTTGGGCAAGGATTCGGCTCTTTTCTTCTTGCTCCTTCCTCAGATCCGCGCGAAGAAAGATCAA
TTGTTGTCTCAATTCAGCAA
>614729
GCCAGCTCCGCCCGGCCCTCCTGCTCCCGAAGCTGACCGCCGGCGAGAGGAGGGACGTGCTCGTCCGGCCGATCTCCGCC
GCCGCCGCCGAGGGAGGCGA
>614731
CCTGTTTCCGACTCTGCATAATGGGGGTCTACGAACCAGACTACATAACCCTCGAGCCATTGGACGAGGCATTTGGCGCG
GTCGTCAAGACCTGCCCAAA
>614733
CCTGTTTCCGACTCTGCATAATGAGGGTCTACGAACCAGACTACAAAACCCTCGAGCCAATGGACGAAGCATTTGGGGCG
GTCGTCAAGACCTGCCCAAA
>614735
TGGGAACATGATGAAACTGCATTCTTCGATGACATGAGTTCAATAGTATTGTTCTCGTTGCTAACATCACCATTAACACC
TCTGCCATGGTCAAGTGCAG
>614741
CTGAAAGTGGTATGCCACCAACACCTTGCAAATTTCCACCATCAACTTCTCCGGCATCTTTCCACTTCAGTTCATATGTA
TTGTGCTTCTCATTTCTTGT
>614743
CATGCAGAGTTGGTTTCTGTCATTGAACGTGCACTGGCGCGTATATCATCAAGTCAGACAGAAACTAATGGGGCAAATAA
TCTCCCTACTGATCAGCAAC
>614745
TGATTATCCTGACAAAGGTCTTCGCTTCTTCTCTGAAAAGGTTAGTCACCACCCAATGGTAGTTGCCTGTCACTGTGATG
GACGTGGATGGAAATTCTGG
>614747
AAGGTTTTGTTGCCTATGTGGATCTACACAAAGTTCAGAGGGGATATGAGAGTACTCTTCACTGTTGTTTCTACTCTAAA
GGATATAGAATTGTTCGGAA
>614749
GAACATACTCCTGCTCGAGCTAGCTGAAAACAACAGCTCGGGTTCGAGGAGAGTTCCTGATTGAGTTCCTGCCACCATGG
CGGTGAGCGGCGGTGACCAG
>614751
GAATACCAATCTCAACTTCATGAGCTTCAGAAAGAAAAGAGTGACAGACTCCGCAAAGTCCTCGACTTTGTAAGTACTGT
TCATGATCTTTGTTCTGTCT
>614753
GAATACCAATCTCAACTTCATGAACTTCAGAAAGAAAAGAGTGATAGACTCCGCAAAGTCCGTGACTTTGTAAGTAATGT
TCATGATCTTTGTTCTGTCT
>614755
CCCAAATGGAGGAATAAGAAAAAGAAATTTCCTTCAACAACAAAAAAGTGCTTCAAACTCTCAGGTTTTTCCCATCAACA
AATTTTCAGATCAACTCAGA
>614757
TGCATTATCTCTCCCTCTATGTCAAGGTGGCACACTGAGATGTCTTAGGGTCCCACATAGCGGGCAGTAAGAACTTCCTC
CCATTGAGCCCTCTCGCGTT
>614759
TCTCAGTTGTCAAAGGCAAGGATCCTAGTACAAAATACACTACACCATGACCAGCTTACACTAAATAATAAGTTTGAAAC
GCTATCATAAAGACACAAAC
>614761
GAAAATCTGGAGTGGCTGAGCAGGGCTACCAACTGGGCTAAATTTAGTGCTACTGCTGGCCTAGGTGTCATCCACAGAGG
ACATCTTCAGCAAGGACGGT
>614763
CCGACCTCCGACGCCGGCGACGCGGTGGAGCTCCACACGAACATGTGCAGCTCCTTCGCGTCGTGGTTTGCCGCCGCCGC
GTGCTGCCGGTGGTTCACCC
>614765
AAAGAAAAAAGATGGCTCAAATTAGAATGGAGGAGTTTTTACATGAGGAGTCCCAGAGGCGAATGCGAACAGACATGTGT
TCATGTGTTGCCAATTTCAG
>614767
TAAAATCTGAGGCGCATCATTCTGTCCATAAGTCTTCTTTTCGTATAACCAATTCCCTGCCCTTCTTTTTCCCCTACAGA
TGTGATTATTAATGATGAAG
>614769
GACGACATTTGCCAGAAAGGTGAGGTCTAGCCAGAGAGGTTTCATGGGGGAACCCGACGAAATGAGGCCAGGACGGGGTG
AGTTTCATGAATTCCCATCG
>614771
AGGGGAAGTTCTACTGCATGTACCTAAGCAAGGGATTGTTTGTGGTCGACCCCGAGCACGAATTTCCCCTTCCCGAGTTC
TTGGAGATGGACCAGAGCCA
>614773
GCACGCTCCTCACATTGTCTAAGTGTGGATTGGCCGTGAAAGCCAGGGAAGTTCGGCGAGTCAGCGATGCTGGATTTGGT
GTGCAGTGTGGATTTGGTGC
>614775
GGAGAAATTAGGGTTTCGGTAGTGGTCGCTTTCGGCCCCGCACTAGGGCTTCGTCTTGCCCACATCGACAACCACATGGT
CCACTCAAGGACTAATATAG
>614777
AAGAGGCTAGAAGAATCAAAATGTTGCATCAGCCAAGCAGAGTAATGGACATGGAACATGAACTAAATGAATTGCGGATT
CAGCTTTCGGAGAAATCTAT
>614779
AGAGACCTCAGCAGCAGCGCACACTTGCGACAGATGTGGACGTCACTTGTATTAGATCCATAAAGATGGACACTTGGTAG
ATGTTTCTCACATAAACAGT
>614781
TAGCACCCTCTTCTTCAAAATGAGAGGCGCGTGAATCACTGTTTGCATGAAATTGCATTCTGGTGAATCCTTCAAATTAG
CACCCTCTTCTTCAAAATGA
>614783
CACCGTTTGATGAGGGTGTTGAGGGAAGACCACTCCATCTGAATCACCTCTTCAATGCTCAGCCTCTCGATACGAAGAAA
TGAGAGGCATTCGTCTATCG
>614785
CCTCGCTTCCCAGCTTGCTCAGCCTTTAAAGGCAAAGGGAGAATCTCGCGCTGATAATGGTGAACTGCCCATGAACCATT
CAGGAAGAGTATGAACAAGG
>614787
GAAGGTTCATAAAAGGAAATTGAGATCAACAAATCCACTGCTTGTTTGCATGCTTACACACAGTTTAACGTCCGCCGCCG
CCGCTGCCGGATCCAACACC
>614789
AGAGTGAGAAGCTTCGAGCTGATGATGAGAAGATACGCAGTGAGCAGAGGTACGAGATCGACAGAGTCACTGCTAGCCAG
CGCTTGGATCAAAATCTGGA
>614791
CATCTCCGCTCATCTTCCATTAGGGCCGGGAGGAGGTTTTTCTGAACATGGCCATGGAATTCCGCGTGCAGCGACCGCTG
CAGTTTTGCCTGCTCATACT
>614793
TTGCTAATTATTCTGCTACCATCTGTTACAACGAACGGGCTCAAACTTCGCGCTGGCGAATTCGGAGGAGAACTGAGGGC
ATAGTTTCCCACTTCAAAGT
>614795
GTCCAGATTAAGAATTAGCGAGCTGACTACTTTCATCTTGCCAACATATTCTACTACTTTATCATCCGTCATTGAACAAA
ATATATACAAGTAGTCCAAG
>614797
AAAGGAAGTTCGAAACTTCCACTTTTTGACTTGAAGAAGCTTAATGCATCTCTACCTGTTCCATCAATACCCAAGAACTC
TGTTGAACTCTTAGTAGTAG
>614799
TAATTATACATGCCAGCTCGTCTCGTCTCCAACTGTCAGATTGAAGCTCCTCCCTCGAGACGAATCCTCTTGTTGCCTGC
TTCGTTGCCCGCTGCTGCTC
>614801
GTTTTTGTTGGCCATGGATGAGTGCATGGACTTGCCGCCAGGGTTCAGGTTCCACCCCACAGACGAAGAGATCATCACCC
ACTACCTCACCCAGAAGTTC
>614803
ATCCAAGTTTATGATAACATTGTCACAGGTGACCCAAACACAGTAATGATTGGTCAAGGGAACTACGCAGGGGGACAGAT
AAAGGGGCAAATTAGCGGCA
>614805
GTTTAAGTGAAACTTCATCATGTACCTCTCCATGGGTAATCTCTTCGGAAAGAAAGAAGTAACAGGAAAGAACCCAGAAG
TCTAACTTTAGATAGCAAGG
>614807
TGACAGATATGGCCATGCGGGCCGACCCGGCCCATAACTACCCCGGTCGGTCCTACCGGTTCTACAAAGGTCCAGTTGTG
TACTCGTACGGCCACGGGCT
>614809
CGAATCCGCCTTGGCCGAGAAGGTTCGAGTCCGCAAACCCGTTTGTTGCCAACGCCAATTCTTCAAGCGTGAAACTGCTC
CTGGGGAAATTGAAGCTAGG
>614811
CTCTACGCTCTTGCGCCGTCATCGGCCCCTTCCCAAACCGTTGCCGGATGCTGAGATCCGGGCCTTAGGAATCATGCAAT
GGCCGCTCTCATGAAGAAAG
>614813
CCCACTTATTGTGATCTTTGCTGTTTCTGCAACGAAAGAGGCATGGGAGGACTACAATAGGTATCTATCAGACAAAAAGG
CAAATGAGAAAGTAGTTTGG
>614815
GCTAACTCCATGAACTCCCTTGCTTCTTTGTAAATCTTATATTTTGCTGGGTATTCGCTCCTTAACTTCAGTGTTTCTCT
ATCCCTCTCCCAAGCCCTTG
>614817
GAGGAAAAGGCTCCTCTGGGGACATAGGAGCCTGCTAGGAGGAAGAGGCGAGCAGAATCGTGGAAACAGTTTGGCGAGTC
AAAGAGCATCAAGACCAAGC
>614819
CACGAACCACCTCGCGTCCGGCGACCTTAAATTGTAGGACTCCGCGACGATGCTGGCGATGCGCGCCGACGGGGCCCGCT
TGCCGAATTTTGAAGCGTCG
>614821
CTTCCGGAGTTTGGTACCAGCGTGACGACAACCAGCGCATCGCCAGCGATTTCTGCCATGGAGCTGCTGCGCAGCACGGC
GGGGATTCAAGGCAGGGGGA
>614823
CTGTGTTATGATGATTTGAACATTATGTCGATGCACGTTCCTGTTACTGGGTTATATACTGTATCATGATACTTTTGTTG
TGTTGATTATTCGTTTTTTG
>614825
AGAAGTTACAAATCCAAATCCTATCCCCTACTTCTCAAACATTTCTAGCACTAGAAACAGGCACAGTATTCGTGGTGCAC
TTCCCTCCGGCAACAAAACG
>614827
CCTCACTCAGCTATCCTGCTCTCTTTCCTCTGCTTCAAGTTGACGGAGACTAGAAACCCTTCACGGTTTCTGTCCATAAA
TAGACACCCACTTCTCTCAC
>614829
TGGCAGAGATGTTTAAAGTAAGAGGTAACCGGTCCATGCAGTTGAAATCATACTCTGAAGCTGTTGAATTGTATACGTGC
GCGATAGCACTCTGTGAGAG
>614831
GGATTATCTTATCTAGTTACAACACTTAAAGAGCTGCTTATACATTTGCGTAGTTTTGGCAATTGATTGGTGATCAATGT
TGCTCTATTTCCTTATTAAC
>614833
GGTGTGAGGTCAAATTTCTTGCCTCCAATTGTGAAAGAAATACTAGGCATGGAGGAAAGGGCACTACAGTCAACAGCTGA
TTCTCCCATGGGGCTAGGCA
>614835
CGATGTTCCTGACAGGTATCGAGGCATTGGTATTCGGATTGAGGATGAGCTGCTCATTACCGAAACTGGCTACGAGGTAC
TTACTGGTTCAATGCCGAAA
>614837
CTCGTCTACGACGAGGTCACTGCGCGCGTGTACTGCAGCGGCACCACGGTGGCGGAGACGAAGCTGCCGCCCTTCTCCCT
GGAGCCGGGGGACGTCAGGG
>614839
TTCAAGAGCTATGGGTGGTCAGAAAATGACTTCACCACTGCATTTAAGAGACTCCCACCCATTTTGTTCCTGTCAAGGGA
GAATATTCAGAGAAAGATGG
>614841
AAAATATAACTTGGTGATCTCTACACAAGTTCTGTTATCAAATGGGTGGTAGGACGATCCAAGTTTCTGGGTTCCCTAGG
AATTTGACTGCGCCTACAGT
>614843
AATCTTCTCCCATTTGCACCAAACTGTGCATATCAGGTTCACTTCTTCATCCCACTATGGCTACCACGGCTTTCTCTACA
GTGGGCGTCGTCAACAGACT
>614845
TTGGGAGTTTGAAGCTTTCTTGAAAGTTTTACTTCTTGAGATGTTGACGGATCCTTAAGCTGTTTGAAGAGAAAGTGTCA
CAAATGTTGAAAGCATTGAA
>614847
TTTTTTTTTTTTGGTGTGCTAGCTAGAATGCCGAGAAGATAATTTTTGAGTTATTGTTGTTTTTTCCTTTTCCTCAACAT
ATTGAACATAATATTGCAGA
>614849
CAATATTTATTGCTTTCTGCTTCTTGAAACAGTACATTTATGAGGCCTAGCTATAATGTGGCAACTGTTAGATGCTATGG
GGAATCAAAGCACGCAAGGG
>614851
CATCAGAGAGGGGCACCCCCACATCACATTCAATTAATCAAATTACTGCCTCCCTCCAACATTTACACCAAAAAGTAAAA
AAAGGACAAAGAGCCCTAGA
>614853
GGAAGTTCAAGTATTTGATTCCAAATGAGAACACAAGGGCAAAGAGCACCACGAATGCGATTTCAGCGGCGACAACCCAA
CCCAAGAAATCATGCTTGTA
>614855
ATGGAAAAACCAAAATCTCTTCAGTCACTGGTCGATGTTGAGAACACGGCGTCAAACAGAGAGGCACAAGGATCTGCTGC
AAGCACGGACAAAAGTAGCC
>614857
CAGTGCCTAAGGATGCAGAGGAACGCGCTTGCTGGGCGCCTTTCAAAGCCATCCTAGGATGCGTTCCCTCCCTCCTCAAC
GCAGACGCCAGCAGTAGCAA
>614859
AGCTCTGGATTGGATTTTCTTTGTGGATGCCAACAGTGGAAGAAAAGTTTTGATTCCTTGCTTTCTTCAAGAAGAGATGT
TAGTGGGAAACACAGATTCC
>614861
CACTCCCATCTAAAACAAAGGAAATTGATAAAGGAAAGTTGAGACTTGGAGCAGCTGTGTATGTGTGCGAGTGATCCCCT
CACAAAAGAAGGGGAACTGA
>614863
AACTACTTCCTCAATATCATTATATTTGTCGCTGTTTTGGCTCTTTTGTCATCTCTGGTTGTGAACTAAAAGTACATTAT
GTAGTTAGCTGTTTCTTTCG
>614865
ATCAAGAAACTTAATCAGAAGGTGGCTGAGTCCAGCAAGGCATTGGCTGCTGCCAAGACTGAAGATGCGAAGGCTGAGAT
TAAACTAGAGCAGCAAAAAA
>614867
CACTATCAATGGCTCTTCTACCCAGCACCATAAAAATATGATTACAAAAAAAGCCTCGAAACTCAAACAAGCAGCAGTTA
CAATTTACCCTTGCAGTTTC
>614869
CAGTTGAGGGCGGCCCACGAGTCATCGTAAGCGGCAGGGAGGAGGTGCTCGGGAGCCAGGCGGTAGTTCACGGAGACGAC
AAGGAGGCCGGCGGCGGCCG
>614871
CTAATCTTGAAGACACAAACACCACAGCAGGTGGCTTGAAATGTTGCTTGCTCTTCAATATATCAAAAAGCTTGAGCTTC
TTATGCTTAGACTGAACCCA
>614873
TCCTCCGCCATGGCCAACATGCTCTCCATCTCCTTCGGCGTCGCCGTCGCCGCCTACGGCGAGGCCCACTTCGACTCCTG
GGGGGTCACCCTCCAGCTCG
>614875
AGTCAATCTAGCATGATGGCGCAGAGGAGATTAAATCTAGCTTGATTGGTGAGTTTGCGCCCCTTAATTTCACGAAGAAA
AGGAAAGGATCTCGAATTCC
>614877
CTGAACCTCGTGCTGTGAGTTATACGCCCAGCCCTGGTCTCCCTCCTCAGGGTCTTCTATCCGATGGCTTTCCAGCAATA
TACCCAGCTTTACAGAGTCC
>614879
GGGAGGAGGAGGAGCGACTGCCATCGGACGACGGGCTCCTGTTCTGATTGTAAGCAGAGACGGTGAAGGAGGGAGAAGGA
CCCCTTGTATTGGAAGAGAC
>614881
TGATTGCTTGATCAGATTATTCTGCATGGTACTTTTGGGAACATTGATGGACCCCATTGTTTGATTGATAATGTTATCTT
CCGCGCTCTGGTTGTGACTT
>614883
TCTCTTCCTAGTCCTCTGGAAGGTATATTTCAGAAATTTGCCTTTTTCTGATCGCGGAAGAGCCTCCGTGGCTTCACAAG
CAGCTTCTACTATAAATTTT
>614885
GCCGCCGGATCCCCCGGTAGATGCTCTTCCGCTCCCTTCCGTCGCCGGCAGCCGAGGGCTTTTTCGCCTTCTCGCTCTCA
GCCGCTTGCCAAGAGCCGTC
>614887
TGTTTTCAGATCGATTACTTGATATCACTGTCATGGCTCAGGTTGAGGAGGGGTTTTCTATGACAGTGAAAGATCTTTTG
AGCAATCTGAACTCAGCTTT
>614889
AGGTAATACATTGGGACCGAGGGATCATAGTGCTGAGATTGCTGCAGCGGGTGAGGAACTTGGTAGTAGGGTGGGAATTG
GACGAATTGGGGGTTTGCAG
>614891
AGAATTCCAATAGAAATCGCCGGCATGATCTGGGAGCTCGTCGTCGATCAGTGGGCAGTCGAGCAGCCAATTAGGGTTTT
CGAACGACCCCATCGCCGCC
>614893
CTTCCTCAGAGTTCCGATCCAACTCAAAGGGCTCCTCAAGAGGGTTAGGTCGCCTTTCGCGATGTAAGCGGCGGCAGTTG
AAGGGCAGTACGAGGATGAT
>614895
AAGGAAGATGATGTCAGAAAGTACGTCAACACCTACCGCCGAACATTCACTACCAAAGCAGGCAAGACTCAGAGCAAGGC
ACCGAAAATCCAGAGGCTGG
>614897
TGGGTGAAGGTCTGTCCCTGAGCCCAGACGCCGAGTTTTGTGCTCTGGTCCCATCCACCGCCGGGGGATCCAACAGTGAA
GTTTGTTGCTGCCGTCAGCT
>614899
CCCACGTCGGAAATCGCATCGCCAATGATCATCCCGCCGAGCATGCCTCCAAGCAGTCCCATCCCGAGCCCGGCCCCCAT
ACCTCCTCCGCCCATCCTCC
>614901
CTCACCTCCGTCGCATCACTATTTGTGTCAGCCAGTCCCTTCCCCTTGTGAAGAGGTGGAGACACCATGGGTTTGACACC
AGCGGATCGATGCGGCGGAG
>614903
AACTGATTCGTTTATTGAACTTGATTTCTTGATATCCCTAGATGGACGGATCACTGCTTTCTGCTTGTCAACTTCGTTTG
ATTCCAAGGACTGTGCCAAA
>614905
AACAAGCACTGTTTAAAAAGATGTTCAATTTTTCAACACAAATGTTCACCTTGTCAGCAAATATTAGCACCCATATCTAC
TTCCCTTTGCCTTTACCCTT
>614907
GGTTTGAAGCTACGGTCATCATTCATCACTGATGAATTTACTAATTTGCTGCTCTGTAATCAATTATAGTCTTGGTTCCC
TGTTTTGTCATATTGTAAAT
>614909
AGGAGAATGGACTGTATCCGCCCACTGACATCGATACATTTTGGTCGATGATGGGGGATGCCGCCGTCGCAAAGTCAGCT
CCGCGGCTGTAATTAGCTCC
>614911
CGGCGATTTATGCCCCTCGCCCCCCTTCGCCTTCTTCAGGCCTCCTTCGAGCGCCACCTCCAAGAACTCCATGAACCAGC
CCGCAGCCTCGGTCTGCACC
>614913
GGTGCTCCGGCGTCGACTGGCGCACCGACCGCCAGCGCCTCGCGGACTGCGGGATTGGGTTCGGCCGCAACGCCCTCGGC
GGCCGCGGCGGGGAGATCTA
>614915
CCTCATCTTCATCACCTTTCTGTTTTCTGCCACAGCATCTTGAGCAGTACTCCTGGATGGGCATCTCCGGCACTGGGATA
AGTTTTCCAACAAGGGCCAA
>614917
CTCCTTCCACGTCGGCATCCTCGCCCCCGACGTCATCTGATCCGATCCCCCCGCCGGCGATCCCAGATTCCGATTCCGAT
CGATCTGCGGCGAACTCGAA
>614919
CACGGGCGTAGGTTCCACATGAGGCAGTAGCTTTCTAGATGTTCTGATTTTGCAGCAGTCCAATTAAGTGAATTAATGAT
GTTGTCCTGCATTTTGTAGT
>614921
CTAAACCTCCGCCCTCAATCGCTCCCTCATCTTTCTCCCCTCGTCTCGCTCGCGAGTTCTCAAATGGCGAGCTCAGCGTG
CCTCGCCTGCGCAAATTCCC
>614923
AAGCTTGATTTTTTGATTTTATTTAATACATTTATCGGCAGGGATGAGTGCAATATGGTAGTTTCTCTTGTCAGCCACAC
TTATTGTTGGGAAGTAGAAA
>614925
GTGAGGGCAACAATCATGAACATGTCTGAGGACTTCATTGGAGATAAGGCACTCATTTACTGCCATTCCTTTAAGAAGCT
TAAATTTGCCTATTGCCTTG
>614927
TTTAGAGCATGACATTATAGAATTTGAATTATGCTAAATACATTGCGGCTGGGTCTAGCTTAAGATTCCTTGTGTAATTT
AAGTAAACAAGAAAGGTTCT
>614929
TGTCACAAGAGGAGAGAAAGAACCAAGGAAAGAGATCAGTCCATTTTCAGAACTTGAGGAGAGGGGTGTATGGCGAACCC
CCACCTCCTCTCAACGAAAG
>614931
CTGCTCCACTCTTGGCGAATTTCATTGAATCAAAATGGGAAGAAAGCAAGAGGGGGACTGCGAGGAGGAGACGAACCCGA
ACCTGAGCCTGAGGGTTCCG
>614933
AAAACCCTCTCAGATCTCTCCGTTTCTTCGCGATTTCTTGAATCTCGCGGATCGATCGTTGTCTGCTCTTCGTGATCAGG
GATTGCAACGATGTCGGCGG
>614935
TGTGTGCTCTTCATAAATGCATTTCAAAGGTATCAGAAGAAATTCAGGAAACAAGGTTCAATACAGGAATCTCTGCAATG
ATGGAGTTCATAAATACAGC
>614937
AGCTTCTTATCAACAATATCCCAGGTGATCTCACTAGGACTCTTCGAAAACTGCTTTGCAAAAAGCTTGGCTTTCTTTTT
ATCTGAATCTTGCCATTCAC
>614939
ATTGTATTAGTGTCTTTTTCTTTGGAAAATTTTATCTTATCAGCTGTGAAACCTATATGCTCAATTTTGTCCTCCGTTCT
ATTTGACAAACAGTAAAATT
>614941
ACTGAACCAGAGGAAGAACCAGGTTCGTTCTCACCTCAGCCTTTGCATGCGGATAAAGATGAAGAAGCAGTAGACCCTGT
AGTAGATCAGGTAGAGCTGA
>614943
AAAGAGGAAAAATCGCAAGTATGAGAAGCTCATTCGGTATGAATCGAGAAAGGCGAGAGCTGATTCCAGGAAGAGAGTAA
AGGGCCGATTTGTTAAGTCG
>614945
ACGGTCACAATTAAAACTCTGTTACAAAACACTTCAAATGTCTGGGCTGACCATGGAGAGCATGGGCTTCGCCCGAACCT
TCGACTACCTCCCCTTCACC
>614947
AAGATCAGGTGCCTGAAGCTAACGGGCAGTACTGTCTGAGAACCAAGCCATCGATCTGAGACAACACGGATGAAGTACTG
AGGAGGCAGCGGCTCATAAA
>614949
TATAACACAGGCAGAGTCATCAAGGGCTTGTGCTACATTTTCAACAGATTTAAACAGAACAATAAAACAATGTAAATATA
GAGAGAACCACCAATTTCAG
>614951
CGGGGTGTTCTGCAGCTCGAGACGCTCTGCCTCTGATATAAGGGATGGAATTTCAACTTGGTATTCTTCTCCTAAACGAG
GAAGTACTGACGGTTCCCCA
>614953
CCACAATATATTGTTCTCCAATGGATTCTTCAAAAAGCTTCAATTCAGCACTCTCAGGAGCAGAAGGATCTGGAGGAAAT
CCTTTACATTTGGATACTTT
>614955
CTCTCTCTCTCAGTTCTCTCTCTTATCTCTCAACAACACTCTGCCTTCTTATTCCTCATCCTTCATCTTCAAGCCTTCTT
GATGATGGAGAAGAGCAGGT
>614957
TCAAGATGGCGGACCCTTTGATCGAGGAGTACCCAATGTGCGTGGCTGTGATAGAGCCGCAGTACACGATGTCAGGTAAT
GTGGAGGTGTTGCTTGGGGT
>614961
GGACGACCTGTTCGTGGATGCGCCGGAGGAGCTGAGCAGCGCCCGGAGCGGCCTCGAAAGTTCGATGGCCATGATTGATT
ATGAGGAGGGCGCTGGCGAG
>614963
CAATCAAGTAATTTATTAAGTTTTCATTTCCATCAATATACAGCCTCATCCCTTTCTTTTTTGTAAGTTCACAACATCCT
GAATTCCTTCCTTCATATTT
>614965
AGGCCCAGCCCCGGCGCCAACGCCTCTACCCAATCAGACTCCTCGTCCTCCTCCGTGACATCAAACGGAATATTATTCCT
CAACTCCGTAGCCACCTTCG
>614967
TCATCTCTCTCGACCTCTCCAACGCCATCGCTCTCTCCTCTCTGTCCACTGCACTCCCCTCATGGACAGTCTCCGACCCC
AGCTCCGTCTGCTCATGGAC
>614969
TACGAACCAATTTCACGGAACAGGACCCGCACTCACATGTACAAACACAGATCCCACCTCCCTCTAAGCACAGGGGAAAT
TGTGCGCGTCTTCGTTGACG
>614971
CTTAACTGAAGTATCGCAATATCCAATTCATCAAGCACTAAACCGCTACATTCAAAAAACAAAATACTTTTCGAGTTATT
TCACTACATCAACGAGAAAA
>614973
CCTCACATCTTACAGTCTTTCAAATTACAACTACCCCAATCTTCTTTCATCTCAAACAAACTACTAAATACATAAAGATC
CTGAAAGCCTTTAATCACAA
>614975
GGACGTCGAACGGTGGTGATCCCTGCGGGCAGTCATGGAAAGGTGTCACGTGCTCGGGTTCAGCTGTTACGGAAATCAAA
TTGCCGGGTCTACAACTTAC
>614977
AAATGATGTTCAGGGTAGAGAGGAAGATTATCCTGAGAGGAGACACTGGAAAGGCAAAAGTACTCGGGTCCCAAAATCAG
[truncated: 63,536 more rows]
