# Supplementary material for: De Novo Transcriptome Sequencing Reveals Important Molecular Networks and Metabolic Pathways of the Plant, Chlorophytum borivilianum
Source: PLoS One. 2013 Dec 23;8(12):e83336. doi: 10.1371/journal.pone.0083336 (PMC3871651; doi:10.1371/journal.pone.0083336)
Supplement: Table S2 — Assembly validation with known C. borivilianum leaf nucleotide sequences. (XLS) [file pone.0083336.s005.xls]

## Sheet: Sheet1
Query	Contig ID	Identity (%)	Alignment length	Mismatches	Gap opening	Query start	Query end	Subject start	Subject end	E-value	Bit score
gi|335882221|gb|JK036481.1|JK036481	620719	96.49	57	2	0	1	57	46	102	2e-20	97.6
gi|335882221|gb|JK036481.1|JK036481	635816	91	100	5	4	126	221	107	8	7e-20	95.6
gi|335882221|gb|JK036481.1|JK036481	633156	91.23	57	5	0	1	57	50	106	3e-13	73.8
gi|335882222|gb|JK036482.1|JK036482	775276	92.04	113	9	0	43	155	57	169	2e-25	113
gi|335882224|gb|JK036484.1|JK036484	617069	93.06	72	5	0	120	191	1	72	3e-22	103
gi|335882225|gb|JK036485.1|JK036485	635816	100	97	0	0	150	246	107	11	6e-49	192
gi|335882225|gb|JK036485.1|JK036485	620719	100	81	0	0	1	81	22	102	2e-39	161
gi|335882225|gb|JK036485.1|JK036485	633156	95.06	81	4	0	1	81	26	106	7e-30	129
gi|335882225|gb|JK036485.1|JK036485	630126	88.73	71	8	0	6	76	83	13	2e-14	77.8
gi|335882226|gb|JK036486.1|JK036486	635816	100	97	0	0	126	222	107	11	5e-49	192
gi|335882226|gb|JK036486.1|JK036486	620719	100	57	0	0	1	57	46	102	4e-25	113
gi|335882226|gb|JK036486.1|JK036486	633156	94.74	57	3	0	1	57	50	106	6e-18	89.7
gi|335882226|gb|JK036486.1|JK036486	630126	89.8	49	5	0	4	52	61	13	2e-08	58
gi|335882227|gb|JK036487.1|JK036487	620719	98.77	81	1	0	1	81	22	102	2e-37	153
gi|335882227|gb|JK036487.1|JK036487	633156	93.83	81	5	0	1	81	26	106	5e-28	121
gi|335882227|gb|JK036487.1|JK036487	630126	87.32	71	9	0	6	76	83	13	2e-12	69.9
gi|335882228|gb|JK036488.1|JK036488	635816	98	100	2	0	126	225	107	8	5e-46	182
gi|335882228|gb|JK036488.1|JK036488	620719	100	57	0	0	1	57	46	102	4e-25	113
gi|335882228|gb|JK036488.1|JK036488	633156	94.74	57	3	0	1	57	50	106	6e-18	89.7
gi|335882228|gb|JK036488.1|JK036488	630126	89.8	49	5	0	4	52	61	13	2e-08	58
gi|335882229|gb|JK036489.1|JK036489	635816	100	99	0	0	126	224	107	9	3e-50	196
gi|335882229|gb|JK036489.1|JK036489	620719	98.18	55	1	0	1	55	46	100	1e-21	101
gi|335882229|gb|JK036489.1|JK036489	633156	92.73	55	4	0	1	55	50	104	2e-14	77.8
gi|335882229|gb|JK036489.1|JK036489	630126	89.13	46	5	0	7	52	58	13	1e-06	52
gi|335882230|gb|JK036490.1|JK036490	683263	100	70	0	0	248	317	131	62	8e-33	139
gi|335882230|gb|JK036490.1|JK036490	644937	85.11	94	14	0	22	115	104	11	9e-14	75.8
gi|335882231|gb|JK036491.1|JK036491	635816	100	97	0	0	126	222	107	11	5e-49	192
gi|335882231|gb|JK036491.1|JK036491	620719	100	57	0	0	1	57	46	102	4e-25	113
gi|335882231|gb|JK036491.1|JK036491	633156	94.74	57	3	0	1	57	50	106	6e-18	89.7
gi|335882231|gb|JK036491.1|JK036491	630126	89.8	49	5	0	4	52	61	13	2e-08	58
gi|335882232|gb|JK036492.1|JK036492	635816	100	97	0	0	127	223	107	11	5e-49	192
gi|335882232|gb|JK036492.1|JK036492	620719	98.25	57	1	0	1	57	46	102	1e-22	105
gi|335882232|gb|JK036492.1|JK036492	633156	92.98	57	4	0	1	57	50	106	1e-15	81.8
gi|335882232|gb|JK036492.1|JK036492	630126	92.5	40	3	0	4	43	61	22	8e-08	56
gi|335882233|gb|JK036493.1|JK036493	775276	88.37	172	19	1	39	209	228	57	1e-43	174
gi|335882235|gb|JK036495.1|JK036495	617069	93.06	72	5	0	199	270	1	72	4e-22	103
gi|335882236|gb|JK036496.1|JK036496	635816	100	97	0	0	150	246	107	11	6e-49	192
gi|335882236|gb|JK036496.1|JK036496	620719	100	81	0	0	1	81	22	102	2e-39	161
gi|335882236|gb|JK036496.1|JK036496	633156	95.06	81	4	0	1	81	26	106	7e-30	129
gi|335882236|gb|JK036496.1|JK036496	630126	88.73	71	8	0	6	76	83	13	2e-14	77.8
gi|335882237|gb|JK036497.1|JK036497	635816	100	97	0	0	140	236	107	11	5e-49	192
gi|335882237|gb|JK036497.1|JK036497	620719	100	59	0	0	13	71	44	102	3e-26	117
gi|335882237|gb|JK036497.1|JK036497	633156	94.92	59	3	0	13	71	48	106	4e-19	93.7
gi|335882237|gb|JK036497.1|JK036497	630126	88.89	54	6	0	13	66	66	13	5e-09	60
gi|335882238|gb|JK036498.1|JK036498	620719	100	81	0	0	1	81	22	102	1e-39	161
gi|335882238|gb|JK036498.1|JK036498	633156	95.06	81	4	0	1	81	26	106	4e-30	129
gi|335882238|gb|JK036498.1|JK036498	635816	100	39	0	0	151	189	107	69	1e-14	77.8
gi|335882238|gb|JK036498.1|JK036498	630126	88.73	71	8	0	6	76	83	13	1e-14	77.8
gi|335882239|gb|JK036499.1|JK036499	635816	86.42	81	10	1	1	80	97	17	1e-10	65.9
gi|335882240|gb|JK036500.1|JK036500	635816	98	100	2	0	126	225	107	8	5e-46	182
gi|335882240|gb|JK036500.1|JK036500	620719	100	57	0	0	1	57	46	102	4e-25	113
gi|335882240|gb|JK036500.1|JK036500	633156	94.74	57	3	0	1	57	50	106	6e-18	89.7
gi|335882240|gb|JK036500.1|JK036500	630126	89.8	49	5	0	4	52	61	13	2e-08	58
gi|335882241|gb|JK036501.1|JK036501	635816	100	99	0	0	126	224	107	9	3e-50	196
gi|335882241|gb|JK036501.1|JK036501	620719	98.18	55	1	0	1	55	46	100	1e-21	101
gi|335882241|gb|JK036501.1|JK036501	633156	92.73	55	4	0	1	55	50	104	2e-14	77.8
gi|335882241|gb|JK036501.1|JK036501	630126	89.13	46	5	0	7	52	58	13	1e-06	52
gi|335882242|gb|JK036502.1|JK036502	683263	100	70	0	0	248	317	131	62	8e-33	139
gi|335882242|gb|JK036502.1|JK036502	644937	85.11	94	14	0	22	115	104	11	9e-14	75.8
gi|335882243|gb|JK036503.1|JK036503	635816	100	97	0	0	126	222	107	11	5e-49	192
gi|335882243|gb|JK036503.1|JK036503	620719	100	57	0	0	1	57	46	102	4e-25	113
gi|335882243|gb|JK036503.1|JK036503	633156	94.74	57	3	0	1	57	50	106	6e-18	89.7
gi|335882243|gb|JK036503.1|JK036503	630126	89.8	49	5	0	4	52	61	13	2e-08	58
gi|335882244|gb|JK036504.1|JK036504	617069	93.06	72	5	0	281	352	1	72	5e-22	103
gi|335882244|gb|JK036504.1|JK036504	694602	89.33	75	8	0	117	191	2	76	1e-16	85.7
gi|335882245|gb|JK036505.1|JK036505	777432	100	112	0	0	344	455	282	171	9e-58	222
gi|335882246|gb|JK036506.1|JK036506	635816	98	100	2	0	126	225	107	8	5e-46	182
gi|335882246|gb|JK036506.1|JK036506	620719	100	57	0	0	1	57	46	102	4e-25	113
gi|335882246|gb|JK036506.1|JK036506	633156	94.74	57	3	0	1	57	50	106	6e-18	89.7
gi|335882246|gb|JK036506.1|JK036506	630126	89.8	49	5	0	4	52	61	13	2e-08	58
gi|335882247|gb|JK036507.1|JK036507	620719	100	102	0	0	16	117	1	102	7e-52	202
gi|335882247|gb|JK036507.1|JK036507	635816	100	97	0	0	186	282	107	11	6e-49	192
gi|335882247|gb|JK036507.1|JK036507	633156	95.28	106	5	0	12	117	1	106	2e-42	170
gi|335882247|gb|JK036507.1|JK036507	724328	87.16	109	14	0	1	109	55	163	1e-22	105
gi|335882247|gb|JK036507.1|JK036507	630126	89.25	93	10	0	20	112	105	13	1e-22	105
gi|335882247|gb|JK036507.1|JK036507	631470	89.39	66	7	0	8	73	90	25	1e-13	75.8
gi|335882248|gb|JK036508.1|JK036508	635816	100	93	0	0	126	218	107	15	1e-46	184
gi|335882248|gb|JK036508.1|JK036508	620719	98.25	57	1	0	1	57	46	102	1e-22	105
gi|335882248|gb|JK036508.1|JK036508	633156	92.98	57	4	0	1	57	50	106	1e-15	81.8
gi|335882248|gb|JK036508.1|JK036508	630126	87.76	49	6	0	4	52	61	13	5e-06	50.1
gi|335882249|gb|JK036509.1|JK036509	635816	100	93	0	0	126	218	107	15	1e-46	184
gi|335882249|gb|JK036509.1|JK036509	620719	98.25	57	1	0	1	57	46	102	1e-22	105
gi|335882249|gb|JK036509.1|JK036509	633156	92.98	57	4	0	1	57	50	106	1e-15	81.8
gi|335882249|gb|JK036509.1|JK036509	630126	87.76	49	6	0	4	52	61	13	5e-06	50.1
gi|335882250|gb|JK036510.1|JK036510	635816	98.97	97	1	0	126	222	107	11	1e-46	184
gi|335882250|gb|JK036510.1|JK036510	620719	98.25	57	1	0	1	57	46	102	1e-22	105
gi|335882250|gb|JK036510.1|JK036510	633156	92.98	57	4	0	1	57	50	106	1e-15	81.8
gi|335882250|gb|JK036510.1|JK036510	630126	92.5	40	3	0	4	43	61	22	8e-08	56
gi|335882251|gb|JK036511.1|JK036511	651835	100	114	0	0	60	173	1	114	5e-59	226
gi|335882251|gb|JK036511.1|JK036511	745840	84.87	119	18	0	201	319	198	80	5e-19	93.7
gi|335882252|gb|JK036512.1|JK036512	772504	96.37	193	5	2	1	191	239	47	1e-70	264
gi|335882253|gb|JK036513.1|JK036513	808834	96.25	320	10	2	66	383	485	166	2e-148	523
gi|335882254|gb|JK036514.1|JK036514	808834	99.78	458	1	0	3	460	166	623	0	900
gi|335882255|gb|JK036515.1|JK036515	635816	98.97	97	1	0	126	222	107	11	1e-46	184
gi|335882255|gb|JK036515.1|JK036515	620719	100	57	0	0	1	57	46	102	4e-25	113
gi|335882255|gb|JK036515.1|JK036515	633156	94.74	57	3	0	1	57	50	106	6e-18	89.7
gi|335882255|gb|JK036515.1|JK036515	630126	89.8	49	5	0	4	52	61	13	2e-08	58
gi|335882256|gb|JK036516.1|JK036516	637344	100	108	0	0	42	149	108	1	8e-56	214
gi|335882256|gb|JK036516.1|JK036516	638860	94.44	108	6	0	42	149	108	1	2e-41	167
gi|335882256|gb|JK036516.1|JK036516	730272	100	64	0	0	1	64	111	174	1e-29	127
gi|335882257|gb|JK036517.1|JK036517	715504	85.51	69	10	0	100	168	71	3	2e-08	58
gi|335882258|gb|JK036518.1|JK036518	635816	99	100	1	0	126	225	107	8	2e-48	190
gi|335882258|gb|JK036518.1|JK036518	620719	100	57	0	0	1	57	46	102	4e-25	113
gi|335882258|gb|JK036518.1|JK036518	633156	94.74	57	3	0	1	57	50	106	6e-18	89.7
gi|335882258|gb|JK036518.1|JK036518	630126	89.8	49	5	0	4	52	61	13	2e-08	58
gi|335882259|gb|JK036519.1|JK036519	656311	98.95	95	1	0	66	160	1	95	1e-45	180
gi|335882260|gb|JK036520.1|JK036520	720500	100	76	0	0	231	306	163	88	2e-36	151
gi|335882261|gb|JK036521.1|JK036521	656311	98.95	95	1	0	70	164	1	95	1e-45	180
gi|335882262|gb|JK036522.1|JK036522	635816	99	100	1	0	126	225	107	8	2e-48	190
gi|335882262|gb|JK036522.1|JK036522	620719	100	57	0	0	1	57	46	102	4e-25	113
gi|335882262|gb|JK036522.1|JK036522	633156	94.74	57	3	0	1	57	50	106	6e-18	89.7
gi|335882262|gb|JK036522.1|JK036522	630126	89.8	49	5	0	4	52	61	13	2e-08	58
gi|335882263|gb|JK036523.1|JK036523	635816	100	97	0	0	126	222	107	11	5e-49	192
gi|335882263|gb|JK036523.1|JK036523	620719	100	57	0	0	1	57	46	102	4e-25	113
gi|335882263|gb|JK036523.1|JK036523	633156	94.74	57	3	0	1	57	50	106	6e-18	89.7
gi|335882263|gb|JK036523.1|JK036523	630126	89.8	49	5	0	4	52	61	13	2e-08	58
gi|335882265|gb|JK036525.1|JK036525	635816	100	97	0	0	240	336	11	107	9e-49	192
gi|335882265|gb|JK036525.1|JK036525	620719	100	57	0	0	405	461	102	46	6e-25	113
gi|335882265|gb|JK036525.1|JK036525	633156	94.74	57	3	0	405	461	106	50	9e-18	89.7
gi|335882265|gb|JK036525.1|JK036525	630126	89.8	49	5	0	410	458	13	61	3e-08	58
gi|335882266|gb|JK036526.1|JK036526	635816	97	100	3	0	126	225	107	8	1e-43	174
gi|335882266|gb|JK036526.1|JK036526	620719	98.25	57	1	0	1	57	46	102	1e-22	105
gi|335882266|gb|JK036526.1|JK036526	633156	92.98	57	4	0	1	57	50	106	2e-15	81.8
gi|335882266|gb|JK036526.1|JK036526	630126	89.13	46	5	0	7	52	58	13	1e-06	52
gi|335882267|gb|JK036527.1|JK036527	714196	98.31	118	2	0	211	328	156	39	1e-56	218
gi|335882267|gb|JK036527.1|JK036527	630448	89.87	79	8	0	144	222	2	80	5e-19	93.7
gi|335882268|gb|JK036528.1|JK036528	717224	100	159	0	0	155	313	159	1	7e-86	315
gi|335882268|gb|JK036528.1|JK036528	788540	92.73	55	4	0	121	175	1	55	3e-14	77.8
gi|335882269|gb|JK036529.1|JK036529	635816	100	100	0	0	126	225	107	8	8e-51	198
gi|335882269|gb|JK036529.1|JK036529	620719	100	57	0	0	1	57	46	102	4e-25	113
gi|335882269|gb|JK036529.1|JK036529	633156	94.74	57	3	0	1	57	50	106	6e-18	89.7
gi|335882269|gb|JK036529.1|JK036529	630126	89.8	49	5	0	4	52	61	13	2e-08	58
gi|335882270|gb|JK036530.1|JK036530	635816	100	100	0	0	126	225	107	8	8e-51	198
gi|335882270|gb|JK036530.1|JK036530	620719	100	57	0	0	1	57	46	102	4e-25	113
gi|335882270|gb|JK036530.1|JK036530	633156	94.74	57	3	0	1	57	50	106	6e-18	89.7
gi|335882270|gb|JK036530.1|JK036530	630126	89.8	49	5	0	4	52	61	13	2e-08	58
gi|335882271|gb|JK036531.1|JK036531	703278	98.63	146	2	0	167	312	146	1	2e-73	274
gi|335882271|gb|JK036531.1|JK036531	761588	99.05	105	1	0	1	105	105	1	3e-51	200
gi|335882272|gb|JK036532.1|JK036532	635816	100	97	0	0	126	222	107	11	5e-49	192
gi|335882272|gb|JK036532.1|JK036532	620719	100	57	0	0	1	57	46	102	4e-25	113
gi|335882272|gb|JK036532.1|JK036532	633156	94.74	57	3	0	1	57	50	106	6e-18	89.7
gi|335882272|gb|JK036532.1|JK036532	630126	89.8	49	5	0	4	52	61	13	2e-08	58
gi|335882273|gb|JK036533.1|JK036533	716238	99.35	154	1	0	96	249	1	154	1e-80	297
gi|335882273|gb|JK036533.1|JK036533	625318	100	100	0	0	1	100	100	1	7e-51	198
gi|335882273|gb|JK036533.1|JK036533	771490	84.4	109	17	0	1	109	109	1	1e-15	81.8
gi|335882273|gb|JK036533.1|JK036533	758238	82.64	121	21	0	129	249	209	89	3e-13	73.8
gi|335882274|gb|JK036534.1|JK036534	635816	100	97	0	0	211	307	107	11	7e-49	192
gi|335882274|gb|JK036534.1|JK036534	620719	97.78	45	1	0	98	142	58	102	2e-15	81.8
gi|335882274|gb|JK036534.1|JK036534	633156	91.11	45	4	0	98	142	62	106	3e-08	58
gi|335882275|gb|JK036535.1|JK036535	635816	95.79	95	4	0	119	213	105	11	3e-38	157
gi|335882277|gb|JK036537.1|JK036537	742644	100	185	0	0	8	192	9	193	2e-101	367
gi|335882277|gb|JK036537.1|JK036537	670553	93.5	123	4	1	194	312	1	123	1e-44	178
gi|335882278|gb|JK036538.1|JK036538	802282	100	338	0	0	1	338	140	477	0	670
gi|335882278|gb|JK036538.1|JK036538	709750	100	152	0	0	316	467	152	1	1e-81	301
gi|335882278|gb|JK036538.1|JK036538	702462	87.25	149	12	3	316	464	145	4	1e-29	129
gi|335882279|gb|JK036539.1|JK036539	654101	86.79	53	7	0	194	246	115	63	4e-06	50.1
gi|335882280|gb|JK036540.1|JK036540	802282	100	338	0	0	1	338	140	477	0	670
gi|335882280|gb|JK036540.1|JK036540	709750	100	152	0	0	316	467	152	1	3e-81	301
gi|335882280|gb|JK036540.1|JK036540	702462	87.25	149	12	3	316	464	145	4	2e-29	129
gi|335882281|gb|JK036541.1|JK036541	654101	86.79	53	7	0	194	246	115	63	4e-06	50.1
gi|335882282|gb|JK036542.1|JK036542	635816	98.97	97	1	0	126	222	107	11	1e-46	184
gi|335882282|gb|JK036542.1|JK036542	620719	100	56	0	0	2	57	47	102	2e-24	111
gi|335882282|gb|JK036542.1|JK036542	633156	94.64	56	3	0	2	57	51	106	2e-17	87.7
gi|335882282|gb|JK036542.1|JK036542	630126	89.8	49	5	0	4	52	61	13	2e-08	58
gi|335882283|gb|JK036543.1|JK036543	630370	100	83	0	0	244	326	84	2	2e-40	165
gi|335882283|gb|JK036543.1|JK036543	635816	95.88	97	4	0	116	212	107	11	2e-39	161
gi|335882283|gb|JK036543.1|JK036543	633156	98.25	57	1	0	1	57	50	106	1e-22	105
gi|335882283|gb|JK036543.1|JK036543	620719	92.98	57	4	0	1	57	46	102	2e-15	81.8
gi|335882284|gb|JK036544.1|JK036544	635816	100	97	0	0	126	222	107	11	5e-49	192
gi|335882284|gb|JK036544.1|JK036544	620719	100	57	0	0	1	57	46	102	4e-25	113
gi|335882284|gb|JK036544.1|JK036544	633156	94.74	57	3	0	1	57	50	106	6e-18	89.7
gi|335882284|gb|JK036544.1|JK036544	630126	89.8	49	5	0	4	52	61	13	2e-08	58
gi|335882285|gb|JK036545.1|JK036545	766684	99.18	245	2	0	222	466	1	245	3e-132	470
gi|335882285|gb|JK036545.1|JK036545	794894	85.02	227	34	0	222	448	1	227	5e-45	180
gi|335882285|gb|JK036545.1|JK036545	815242	98.28	58	1	0	1	58	1051	1108	5e-23	107
gi|335882285|gb|JK036545.1|JK036545	727512	85.15	101	15	0	3	103	66	166	3e-15	81.8
gi|335882286|gb|JK036546.1|JK036546	635816	100	97	0	0	126	222	107	11	5e-49	192
gi|335882286|gb|JK036546.1|JK036546	620719	100	57	0	0	1	57	46	102	4e-25	113
gi|335882286|gb|JK036546.1|JK036546	633156	94.74	57	3	0	1	57	50	106	6e-18	89.7
gi|335882286|gb|JK036546.1|JK036546	630126	89.8	49	5	0	4	52	61	13	2e-08	58
gi|335882288|gb|JK036548.1|JK036548	635816	100	97	0	0	126	222	107	11	5e-49	192
gi|335882288|gb|JK036548.1|JK036548	620719	100	57	0	0	1	57	46	102	4e-25	113
gi|335882288|gb|JK036548.1|JK036548	633156	94.74	57	3	0	1	57	50	106	6e-18	89.7
gi|335882288|gb|JK036548.1|JK036548	630126	89.8	49	5	0	4	52	61	13	2e-08	58
gi|335882289|gb|JK036549.1|JK036549	635816	100	97	0	0	126	222	107	11	5e-49	192
gi|335882289|gb|JK036549.1|JK036549	620719	96.49	57	2	0	1	57	46	102	2e-20	97.6
gi|335882289|gb|JK036549.1|JK036549	633156	91.23	57	5	0	1	57	50	106	3e-13	73.8
gi|335882290|gb|JK036550.1|JK036550	713376	96.43	112	4	0	99	210	1	112	2e-48	190
gi|335882291|gb|JK036551.1|JK036551	809064	99.66	293	1	0	1	293	293	1	3e-163	573
gi|335882291|gb|JK036551.1|JK036551	772504	100	193	0	0	351	543	47	239	1e-91	335
gi|335882291|gb|JK036551.1|JK036551	772504	100	29	0	0	305	333	1	29	4e-08	58
gi|335882292|gb|JK036552.1|JK036552	809064	94.47	253	9	5	301	552	41	289	2e-96	351
gi|335882292|gb|JK036552.1|JK036552	772504	99.47	188	1	0	1	188	239	52	3e-86	317
gi|335882293|gb|JK036553.1|JK036553	635816	100	97	0	0	126	222	107	11	5e-49	192
gi|335882293|gb|JK036553.1|JK036553	620719	100	57	0	0	1	57	46	102	4e-25	113
gi|335882293|gb|JK036553.1|JK036553	633156	94.74	57	3	0	1	57	50	106	6e-18	89.7
gi|335882293|gb|JK036553.1|JK036553	630126	89.8	49	5	0	4	52	61	13	2e-08	58
gi|335882294|gb|JK036554.1|JK036554	809064	99.32	293	2	0	1	293	293	1	7e-161	565
gi|335882294|gb|JK036554.1|JK036554	772504	100	193	0	0	351	543	47	239	1e-91	335
gi|335882294|gb|JK036554.1|JK036554	772504	100	29	0	0	305	333	1	29	4e-08	58
gi|335882295|gb|JK036555.1|JK036555	635816	98.97	97	1	0	126	222	107	11	1e-46	184
gi|335882295|gb|JK036555.1|JK036555	620719	100	57	0	0	1	57	46	102	4e-25	113
gi|335882295|gb|JK036555.1|JK036555	633156	94.74	57	3	0	1	57	50	106	6e-18	89.7
gi|335882295|gb|JK036555.1|JK036555	630126	89.8	49	5	0	4	52	61	13	2e-08	58
gi|335882296|gb|JK036556.1|JK036556	812742	98.57	280	4	0	13	292	405	684	1e-148	523
gi|335882297|gb|JK036557.1|JK036557	777432	100	112	0	0	268	379	282	171	8e-58	222
gi|335882299|gb|JK036559.1|JK036559	635816	100	93	0	0	126	218	107	15	1e-46	184
gi|335882299|gb|JK036559.1|JK036559	620719	98.25	57	1	0	1	57	46	102	9e-23	105
gi|335882299|gb|JK036559.1|JK036559	633156	92.98	57	4	0	1	57	50	106	1e-15	81.8
gi|335882299|gb|JK036559.1|JK036559	630126	87.76	49	6	0	4	52	61	13	5e-06	50.1
gi|335882300|gb|JK036560.1|JK036560	656311	98.95	95	1	0	1	95	95	1	1e-45	180
gi|335882301|gb|JK036561.1|JK036561	617069	94.2	69	4	0	324	392	1	69	1e-22	105
gi|335882301|gb|JK036561.1|JK036561	694602	89.33	75	8	0	160	234	2	76	1e-16	85.7
gi|335882301|gb|JK036561.1|JK036561	752264	84.85	66	10	0	18	83	66	1	2e-06	52
gi|335882302|gb|JK036562.1|JK036562	664493	100	120	0	0	45	164	1	120	1e-62	238
gi|335882302|gb|JK036562.1|JK036562	712248	99.07	108	1	0	210	317	1	108	4e-53	206
gi|335882303|gb|JK036563.1|JK036563	760166	99.12	228	2	0	25	252	228	1	3e-122	436
gi|335882303|gb|JK036563.1|JK036563	724438	98.08	156	3	0	297	452	1	156	7e-77	285
gi|335882304|gb|JK036564.1|JK036564	635816	100	97	0	0	126	222	107	11	5e-49	192
gi|335882304|gb|JK036564.1|JK036564	620719	98.25	57	1	0	1	57	46	102	9e-23	105
gi|335882304|gb|JK036564.1|JK036564	633156	92.98	57	4	0	1	57	50	106	1e-15	81.8
gi|335882304|gb|JK036564.1|JK036564	630126	87.76	49	6	0	4	52	61	13	5e-06	50.1
gi|335882305|gb|JK036565.1|JK036565	635816	100	97	0	0	126	222	107	11	5e-49	192
gi|335882305|gb|JK036565.1|JK036565	620719	100	57	0	0	1	57	46	102	4e-25	113
gi|335882305|gb|JK036565.1|JK036565	633156	94.74	57	3	0	1	57	50	106	6e-18	89.7
gi|335882305|gb|JK036565.1|JK036565	630126	89.8	49	5	0	4	52	61	13	2e-08	58
gi|335882306|gb|JK036566.1|JK036566	750468	95.08	122	6	0	185	306	207	86	1e-49	194
gi|335882306|gb|JK036566.1|JK036566	656311	97.65	85	2	0	14	98	85	1	5e-37	153
gi|335882308|gb|JK036568.1|JK036568	787380	97.6	292	7	0	351	642	332	41	3e-148	523
gi|335882308|gb|JK036568.1|JK036568	739678	98.94	188	2	0	144	331	188	1	4e-98	357
gi|335882308|gb|JK036568.1|JK036568	674549	97.6	125	3	0	18	142	125	1	3e-58	224
gi|335882308|gb|JK036568.1|JK036568	714838	88.29	111	13	0	102	212	111	1	6e-26	117
gi|335882309|gb|JK036569.1|JK036569	811922	99.63	267	1	0	1	267	397	663	4e-148	521
gi|335882310|gb|JK036570.1|JK036570	637344	99.07	108	1	0	84	191	108	1	3e-53	206
gi|335882310|gb|JK036570.1|JK036570	730272	99.06	106	1	0	1	106	69	174	4e-52	202
gi|335882310|gb|JK036570.1|JK036570	638860	93.52	108	7	0	84	191	108	1	5e-39	159
gi|335882311|gb|JK036571.1|JK036571	631928	100	106	0	0	300	405	106	1	4e-54	210
gi|335882312|gb|JK036572.1|JK036572	719658	100	162	0	0	6	167	1	162	2e-87	321
gi|335882312|gb|JK036572.1|JK036572	629614	100	105	0	0	285	389	105	1	2e-53	208
gi|335882315|gb|JK036575.1|JK036575	809064	99.32	293	2	0	1	293	293	1	7e-161	565
gi|335882315|gb|JK036575.1|JK036575	772504	100	190	0	0	351	540	47	236	7e-90	329
gi|335882315|gb|JK036575.1|JK036575	772504	100	29	0	0	305	333	1	29	4e-08	58
gi|335882316|gb|JK036576.1|JK036576	703278	98.63	146	2	0	167	312	146	1	2e-73	274
gi|335882316|gb|JK036576.1|JK036576	761588	99.05	105	1	0	1	105	105	1	3e-51	200
gi|335882317|gb|JK036577.1|JK036577	635816	100	100	0	0	126	225	107	8	9e-51	198
gi|335882317|gb|JK036577.1|JK036577	620719	100	57	0	0	1	57	46	102	4e-25	113
gi|335882317|gb|JK036577.1|JK036577	633156	94.74	57	3	0	1	57	50	106	6e-18	89.7
gi|335882317|gb|JK036577.1|JK036577	630126	89.8	49	5	0	4	52	61	13	2e-08	58
gi|335882318|gb|JK036578.1|JK036578	635816	100	97	0	0	126	222	107	11	5e-49	192
gi|335882318|gb|JK036578.1|JK036578	620719	100	54	0	0	4	57	49	102	2e-23	107
gi|335882318|gb|JK036578.1|JK036578	633156	94.44	54	3	0	4	57	53	106	3e-16	83.8
gi|335882318|gb|JK036578.1|JK036578	630126	89.8	49	5	0	4	52	61	13	2e-08	58
gi|335882319|gb|JK036579.1|JK036579	815606	98.7	461	5	1	1	460	733	1193	0	817
gi|335882321|gb|JK036581.1|JK036581	635816	97	100	3	0	126	225	107	8	1e-43	174
gi|335882321|gb|JK036581.1|JK036581	620719	100	57	0	0	1	57	46	102	4e-25	113
gi|335882321|gb|JK036581.1|JK036581	633156	94.74	57	3	0	1	57	50	106	6e-18	89.7
gi|335882321|gb|JK036581.1|JK036581	630126	89.8	49	5	0	4	52	61	13	2e-08	58
gi|335882323|gb|JK036583.1|JK036583	635816	100	97	0	0	61	157	11	107	5e-49	192
gi|335882323|gb|JK036583.1|JK036583	620719	100	47	0	0	226	272	102	56	3e-19	93.7
gi|335882323|gb|JK036583.1|JK036583	633156	93.62	47	3	0	226	272	106	60	5e-12	69.9
gi|335882324|gb|JK036584.1|JK036584	635816	100	97	0	0	126	222	107	11	5e-49	192
gi|335882324|gb|JK036584.1|JK036584	620719	100	57	0	0	1	57	46	102	4e-25	113
gi|335882324|gb|JK036584.1|JK036584	633156	94.74	57	3	0	1	57	50	106	6e-18	89.7
gi|335882324|gb|JK036584.1|JK036584	630126	89.8	49	5	0	4	52	61	13	2e-08	58
gi|335882325|gb|JK036585.1|JK036585	635816	100	97	0	0	126	222	107	11	5e-49	192
gi|335882325|gb|JK036585.1|JK036585	620719	100	57	0	0	1	57	46	102	4e-25	113
gi|335882325|gb|JK036585.1|JK036585	633156	94.74	57	3	0	1	57	50	106	6e-18	89.7
gi|335882325|gb|JK036585.1|JK036585	630126	89.8	49	5	0	4	52	61	13	2e-08	58
gi|335882326|gb|JK036586.1|JK036586	715504	85.51	69	10	0	58	126	71	3	1e-08	58
gi|335882327|gb|JK036587.1|JK036587	809064	99.65	289	1	0	8	296	289	1	7e-161	565
gi|335882327|gb|JK036587.1|JK036587	772504	100	193	0	0	354	546	47	239	1e-91	335
gi|335882327|gb|JK036587.1|JK036587	772504	100	29	0	0	308	336	1	29	4e-08	58
gi|335882328|gb|JK036588.1|JK036588	766684	97.42	233	6	0	72	304	13	245	1e-115	414
gi|335882328|gb|JK036588.1|JK036588	794894	82.33	215	38	0	72	286	13	227	2e-28	125
gi|335882329|gb|JK036589.1|JK036589	780560	98.75	160	1	1	121	279	1	160	2e-79	293
gi|335882329|gb|JK036589.1|JK036589	786474	99.3	143	1	0	1	143	184	326	5e-74	276
gi|335882329|gb|JK036589.1|JK036589	777752	80.09	221	44	0	1	221	227	7	6e-18	89.7
gi|335882330|gb|JK036590.1|JK036590	799686	97.05	373	11	0	133	505	1	373	0	652
gi|335882330|gb|JK036590.1|JK036590	763670	100	121	0	0	2	122	117	237	4e-63	240
gi|335882331|gb|JK036591.1|JK036591	635816	100	97	0	0	116	212	107	11	5e-49	192
gi|335882331|gb|JK036591.1|JK036591	620719	97.87	47	1	0	1	47	56	102	8e-17	85.7
gi|335882331|gb|JK036591.1|JK036591	633156	91.49	47	4	0	1	47	60	106	1e-09	61.9
gi|335882332|gb|JK036592.1|JK036592	664493	100	120	0	0	45	164	1	120	1e-62	238
gi|335882332|gb|JK036592.1|JK036592	712248	99.07	108	1	0	210	317	1	108	4e-53	206
gi|335882333|gb|JK036593.1|JK036593	635816	98	100	2	0	126	225	107	8	5e-46	182
gi|335882333|gb|JK036593.1|JK036593	620719	100	57	0	0	1	57	46	102	4e-25	113
gi|335882333|gb|JK036593.1|JK036593	633156	94.74	57	3	0	1	57	50	106	6e-18	89.7
gi|335882333|gb|JK036593.1|JK036593	630370	97.37	38	1	0	251	288	86	49	2e-11	67.9
gi|335882333|gb|JK036593.1|JK036593	630126	89.8	49	5	0	4	52	61	13	2e-08	58
gi|335882335|gb|JK036595.1|JK036595	622332	92.65	68	5	0	351	418	102	35	1e-19	95.6
gi|335882335|gb|JK036595.1|JK036595	761466	94.59	37	2	0	182	218	195	231	3e-08	58
gi|335882335|gb|JK036595.1|JK036595	633200	96.88	32	1	0	2	33	106	75	1e-07	56
gi|335882336|gb|JK036596.1|JK036596	635816	99	100	1	0	65	164	8	107	2e-48	190
gi|335882337|gb|JK036597.1|JK036597	635816	100	97	0	0	126	222	107	11	5e-49	192
gi|335882337|gb|JK036597.1|JK036597	620719	98.25	57	1	0	1	57	46	102	9e-23	105
gi|335882337|gb|JK036597.1|JK036597	633156	92.98	57	4	0	1	57	50	106	1e-15	81.8
gi|335882337|gb|JK036597.1|JK036597	630126	92.5	40	3	0	4	43	61	22	8e-08	56
gi|335882339|gb|JK036599.1|JK036599	635816	97	100	3	0	126	225	107	8	1e-43	174
gi|335882339|gb|JK036599.1|JK036599	620719	100	57	0	0	1	57	46	102	4e-25	113
gi|335882339|gb|JK036599.1|JK036599	633156	94.74	57	3	0	1	57	50	106	6e-18	89.7
gi|335882339|gb|JK036599.1|JK036599	630126	89.8	49	5	0	4	52	61	13	2e-08	58
gi|335882340|gb|JK036600.1|JK036600	620719	99.02	102	1	0	16	117	1	102	2e-49	194
gi|335882340|gb|JK036600.1|JK036600	635816	100	97	0	0	186	282	107	11	6e-49	192
gi|335882340|gb|JK036600.1|JK036600	633156	94.34	106	6	0	12	117	1	106	6e-40	163
gi|335882340|gb|JK036600.1|JK036600	724328	87.16	109	14	0	1	109	55	163	1e-22	105
gi|335882340|gb|JK036600.1|JK036600	630126	89.25	93	10	0	20	112	105	13	1e-22	105
gi|335882340|gb|JK036600.1|JK036600	631470	89.39	66	7	0	8	73	90	25	1e-13	75.8
gi|335882342|gb|JK036602.1|JK036602	804528	94.61	167	5	1	19	185	468	306	7e-69	258
gi|335882344|gb|JK036604.1|JK036604	635816	100	97	0	0	126	222	107	11	5e-49	192
gi|335882344|gb|JK036604.1|JK036604	620719	100	57	0	0	1	57	46	102	4e-25	113
gi|335882344|gb|JK036604.1|JK036604	633156	94.74	57	3	0	1	57	50	106	6e-18	89.7
gi|335882344|gb|JK036604.1|JK036604	630126	89.8	49	5	0	4	52	61	13	2e-08	58
gi|335882345|gb|JK036605.1|JK036605	694602	89.33	75	8	0	186	260	2	76	1e-16	85.7
gi|335882345|gb|JK036605.1|JK036605	617069	97.3	37	1	0	350	386	1	37	1e-10	65.9
gi|335882345|gb|JK036605.1|JK036605	752264	88.89	45	5	0	65	109	45	1	7e-06	50.1
gi|335882346|gb|JK036606.1|JK036606	635816	100	97	0	0	219	315	107	11	7e-49	192
gi|335882346|gb|JK036606.1|JK036606	620719	98.31	59	1	0	92	150	44	102	8e-24	109
gi|335882346|gb|JK036606.1|JK036606	633156	93.22	59	4	0	92	150	48	106	1e-16	85.7
gi|335882346|gb|JK036606.1|JK036606	630126	91.11	45	4	0	92	136	66	22	3e-08	58
gi|335882347|gb|JK036607.1|JK036607	635816	100	97	0	0	126	222	107	11	5e-49	192
gi|335882347|gb|JK036607.1|JK036607	620719	98.25	57	1	0	1	57	46	102	9e-23	105
gi|335882347|gb|JK036607.1|JK036607	633156	92.98	57	4	0	1	57	50	106	1e-15	81.8
gi|335882347|gb|JK036607.1|JK036607	630126	87.76	49	6	0	4	52	61	13	5e-06	50.1
gi|335882348|gb|JK036608.1|JK036608	617069	93.06	72	5	0	281	352	1	72	5e-22	103
gi|335882348|gb|JK036608.1|JK036608	694602	89.33	75	8	0	117	191	2	76	1e-16	85.7
gi|335882349|gb|JK036609.1|JK036609	683263	100	70	0	0	248	317	131	62	8e-33	139
gi|335882349|gb|JK036609.1|JK036609	644937	85.11	94	14	0	22	115	104	11	9e-14	75.8
gi|335882350|gb|JK036610.1|JK036610	635816	100	97	0	0	126	222	107	11	5e-49	192
gi|335882350|gb|JK036610.1|JK036610	620719	100	57	0	0	1	57	46	102	4e-25	113
gi|335882350|gb|JK036610.1|JK036610	633156	94.74	57	3	0	1	57	50	106	6e-18	89.7
gi|335882350|gb|JK036610.1|JK036610	630126	89.8	49	5	0	4	52	61	13	2e-08	58
gi|335882351|gb|JK036611.1|JK036611	635816	100	97	0	0	126	222	107	11	5e-49	192
gi|335882351|gb|JK036611.1|JK036611	620719	100	57	0	0	1	57	46	102	4e-25	113
gi|335882351|gb|JK036611.1|JK036611	633156	94.74	57	3	0	1	57	50	106	6e-18	89.7
gi|335882351|gb|JK036611.1|JK036611	630126	89.8	49	5	0	4	52	61	13	2e-08	58
gi|335882352|gb|JK036612.1|JK036612	635816	100	97	0	0	126	222	107	11	5e-49	192
gi|335882352|gb|JK036612.1|JK036612	620719	100	57	0	0	1	57	46	102	4e-25	113
gi|335882352|gb|JK036612.1|JK036612	633156	94.74	57	3	0	1	57	50	106	6e-18	89.7
gi|335882352|gb|JK036612.1|JK036612	630126	89.8	49	5	0	4	52	61	13	2e-08	58
gi|335882353|gb|JK036613.1|JK036613	620719	99.02	102	1	0	16	117	1	102	2e-49	194
gi|335882353|gb|JK036613.1|JK036613	635816	98.97	97	1	0	186	282	107	11	2e-46	184
gi|335882353|gb|JK036613.1|JK036613	633156	94.34	106	6	0	12	117	1	106	7e-40	163
gi|335882353|gb|JK036613.1|JK036613	630370	100	69	0	0	322	390	69	1	4e-32	137
gi|335882353|gb|JK036613.1|JK036613	724328	93.94	66	4	0	1	66	55	120	9e-21	99.6
gi|335882353|gb|JK036613.1|JK036613	630126	88.17	93	11	0	20	112	105	13	3e-20	97.6
gi|335882353|gb|JK036613.1|JK036613	631470	89.39	66	7	0	8	73	90	25	1e-13	75.8
gi|335882354|gb|JK036614.1|JK036614	617069	93.06	72	5	0	281	352	1	72	5e-22	103
gi|335882354|gb|JK036614.1|JK036614	694602	89.33	75	8	0	117	191	2	76	1e-16	85.7
gi|335882355|gb|JK036615.1|JK036615	635816	100	97	0	0	126	222	107	11	5e-49	192
gi|335882355|gb|JK036615.1|JK036615	620719	100	57	0	0	1	57	46	102	4e-25	113
gi|335882355|gb|JK036615.1|JK036615	633156	94.74	57	3	0	1	57	50	106	6e-18	89.7
gi|335882355|gb|JK036615.1|JK036615	630126	89.8	49	5	0	4	52	61	13	2e-08	58
gi|335882356|gb|JK036616.1|JK036616	635816	98.97	97	1	0	126	222	107	11	1e-46	184
gi|335882356|gb|JK036616.1|JK036616	620719	98.18	55	1	0	1	55	46	100	1e-21	101
gi|335882356|gb|JK036616.1|JK036616	633156	92.73	55	4	0	1	55	50	104	2e-14	77.8
gi|335882356|gb|JK036616.1|JK036616	630126	87.76	49	6	0	4	52	61	13	5e-06	50.1
gi|335882358|gb|JK036618.1|JK036618	635816	100	97	0	0	126	222	107	11	5e-49	192
gi|335882358|gb|JK036618.1|JK036618	620719	98.25	57	1	0	1	57	46	102	9e-23	105
gi|335882358|gb|JK036618.1|JK036618	633156	92.98	57	4	0	1	57	50	106	1e-15	81.8
gi|335882358|gb|JK036618.1|JK036618	630126	89.13	46	5	0	7	52	58	13	1e-06	52
gi|335882360|gb|JK036620.1|JK036620	774692	97.35	151	3	1	169	319	1	150	3e-69	260
gi|335882360|gb|JK036620.1|JK036620	759532	97.47	79	2	0	90	168	149	227	2e-33	141
gi|335882361|gb|JK036621.1|JK036621	635816	100	97	0	0	116	212	107	11	5e-49	192
gi|335882361|gb|JK036621.1|JK036621	620719	100	47	0	0	1	47	56	102	3e-19	93.7
gi|335882361|gb|JK036621.1|JK036621	633156	93.62	47	3	0	1	47	60	106	5e-12	69.9
gi|335882362|gb|JK036622.1|JK036622	620719	99.02	102	1	0	107	208	1	102	2e-49	194
gi|335882362|gb|JK036622.1|JK036622	635816	100	97	0	0	277	373	107	11	8e-49	192
gi|335882362|gb|JK036622.1|JK036622	633156	94.34	106	6	0	103	208	1	106	7e-40	163
gi|335882362|gb|JK036622.1|JK036622	724328	86.49	111	15	0	90	200	53	163	2e-21	101
gi|335882362|gb|JK036622.1|JK036622	630126	88.17	93	11	0	111	203	105	13	4e-20	97.6
gi|335882362|gb|JK036622.1|JK036622	631470	87.88	66	8	0	99	164	90	25	3e-11	67.9
gi|335882363|gb|JK036623.1|JK036623	635816	100	97	0	0	152	248	11	107	7e-49	192
gi|335882363|gb|JK036623.1|JK036623	620719	98.31	59	1	0	317	375	102	44	8e-24	109
gi|335882363|gb|JK036623.1|JK036623	633156	94.92	59	3	0	317	375	106	48	5e-19	93.7
gi|335882363|gb|JK036623.1|JK036623	630126	87.04	54	7	0	322	375	13	66	2e-06	52
gi|335882365|gb|JK036625.1|JK036625	635816	100	97	0	0	116	212	107	11	5e-49	192
gi|335882365|gb|JK036625.1|JK036625	620719	100	47	0	0	1	47	56	102	4e-19	93.7
gi|335882365|gb|JK036625.1|JK036625	633156	93.62	47	3	0	1	47	60	106	5e-12	69.9
gi|335882367|gb|JK036627.1|JK036627	740026	100	166	0	0	11	176	23	188	3e-90	329
gi|335882368|gb|JK036628.1|JK036628	635816	98.97	97	1	0	116	212	107	11	1e-46	184
gi|335882368|gb|JK036628.1|JK036628	620719	100	47	0	0	1	47	56	102	3e-19	93.7
gi|335882368|gb|JK036628.1|JK036628	633156	93.62	47	3	0	1	47	60	106	5e-12	69.9
gi|335882370|gb|JK036630.1|JK036630	760166	98.68	228	3	0	25	252	228	1	8e-120	428
gi|335882370|gb|JK036630.1|JK036630	724438	98.08	156	3	0	297	452	1	156	7e-77	285
gi|335882371|gb|JK036631.1|JK036631	635816	100	97	0	0	120	216	107	11	5e-49	192
gi|335882371|gb|JK036631.1|JK036631	633156	100	51	0	0	1	51	56	106	1e-21	101
gi|335882371|gb|JK036631.1|JK036631	620719	94.12	51	3	0	1	51	52	102	2e-14	77.8
gi|335882372|gb|JK036632.1|JK036632	635816	100	39	0	0	61	99	11	49	7e-15	77.8
gi|335882373|gb|JK036633.1|JK036633	809064	100	293	0	0	1	293	293	1	1e-165	581
gi|335882373|gb|JK036633.1|JK036633	772504	100	193	0	0	351	543	47	239	1e-91	335
gi|335882373|gb|JK036633.1|JK036633	772504	100	29	0	0	305	333	1	29	4e-08	58
gi|335882374|gb|JK036634.1|JK036634	712248	88.16	76	9	0	240	315	33	108	6e-15	79.8
gi|335882374|gb|JK036634.1|JK036634	664493	97.67	43	1	0	119	161	77	119	2e-14	77.8
gi|335882375|gb|JK036635.1|JK036635	814534	99.6	252	1	0	1	252	252	1	8e-139	492
gi|335882376|gb|JK036636.1|JK036636	635816	100	97	0	0	126	222	107	11	5e-49	192
gi|335882376|gb|JK036636.1|JK036636	620719	100	57	0	0	1	57	46	102	4e-25	113
gi|335882376|gb|JK036636.1|JK036636	633156	94.74	57	3	0	1	57	50	106	6e-18	89.7
gi|335882376|gb|JK036636.1|JK036636	630126	89.8	49	5	0	4	52	61	13	2e-08	58
gi|335882377|gb|JK036637.1|JK036637	635816	100	97	0	0	126	222	107	11	5e-49	192
gi|335882377|gb|JK036637.1|JK036637	620719	100	57	0	0	1	57	46	102	4e-25	113
gi|335882377|gb|JK036637.1|JK036637	633156	94.74	57	3	0	1	57	50	106	6e-18	89.7
gi|335882377|gb|JK036637.1|JK036637	630126	89.8	49	5	0	4	52	61	13	2e-08	58
gi|335882378|gb|JK036638.1|JK036638	766684	98.78	245	3	0	101	345	1	245	6e-130	462
gi|335882378|gb|JK036638.1|JK036638	794894	84.58	227	35	0	101	327	1	227	9e-43	172
gi|335882379|gb|JK036639.1|JK036639	635816	100	97	0	0	125	221	107	11	5e-49	192
gi|335882379|gb|JK036639.1|JK036639	620719	98.25	57	1	0	1	57	46	102	9e-23	105
gi|335882379|gb|JK036639.1|JK036639	633156	92.98	57	4	0	1	57	50	106	1e-15	81.8
gi|335882379|gb|JK036639.1|JK036639	630126	92.11	38	3	0	4	41	61	24	1e-06	52
gi|335882380|gb|JK036640.1|JK036640	714196	88.68	53	6	0	211	263	156	104	2e-08	58
gi|335882381|gb|JK036641.1|JK036641	635816	100	97	0	0	126	222	107	11	5e-49	192
gi|335882381|gb|JK036641.1|JK036641	620719	100	57	0	0	1	57	46	102	4e-25	113
gi|335882381|gb|JK036641.1|JK036641	633156	94.74	57	3	0	1	57	50	106	6e-18	89.7
gi|335882381|gb|JK036641.1|JK036641	630126	89.8	49	5	0	4	52	61	13	2e-08	58
gi|335882382|gb|JK036642.1|JK036642	809064	100	295	0	0	15	309	295	1	7e-167	585
gi|335882382|gb|JK036642.1|JK036642	772504	98.96	193	2	0	367	559	47	239	7e-87	319
gi|335882382|gb|JK036642.1|JK036642	772504	100	29	0	0	321	349	1	29	4e-08	58
gi|335882384|gb|JK036644.1|JK036644	635816	100	97	0	0	61	157	11	107	5e-49	192
gi|335882384|gb|JK036644.1|JK036644	620719	100	57	0	0	226	282	102	46	4e-25	113
gi|335882384|gb|JK036644.1|JK036644	633156	94.74	57	3	0	226	282	106	50	6e-18	89.7
gi|335882384|gb|JK036644.1|JK036644	630126	89.8	49	5	0	231	279	13	61	2e-08	58
gi|335882385|gb|JK036645.1|JK036645	651835	100	114	0	0	60	173	1	114	5e-59	226
gi|335882385|gb|JK036645.1|JK036645	745840	84.03	119	19	0	201	319	198	80	1e-16	85.7
gi|335882386|gb|JK036646.1|JK036646	683181	96.18	131	5	0	152	282	1	131	4e-57	220
gi|335882386|gb|JK036646.1|JK036646	809444	98.17	109	2	0	1	109	537	645	4e-51	200
gi|335882386|gb|JK036646.1|JK036646	811374	86.05	86	12	0	2	87	538	623	1e-13	75.8
gi|335882387|gb|JK036647.1|JK036647	635816	100	97	0	0	126	222	107	11	5e-49	192
gi|335882387|gb|JK036647.1|JK036647	620719	100	57	0	0	1	57	46	102	4e-25	113
gi|335882387|gb|JK036647.1|JK036647	633156	94.74	57	3	0	1	57	50	106	6e-18	89.7
gi|335882387|gb|JK036647.1|JK036647	630126	89.8	49	5	0	4	52	61	13	2e-08	58
gi|335882388|gb|JK036648.1|JK036648	733246	87.69	65	8	0	84	148	178	114	1e-10	65.9
gi|335882388|gb|JK036648.1|JK036648	752264	96.67	30	1	0	42	71	30	1	2e-06	52
gi|335882389|gb|JK036649.1|JK036649	635816	97.94	97	2	0	126	222	107	11	3e-44	176
gi|335882389|gb|JK036649.1|JK036649	620719	100	57	0	0	1	57	46	102	4e-25	113
gi|335882389|gb|JK036649.1|JK036649	633156	94.74	57	3	0	1	57	50	106	6e-18	89.7
gi|335882389|gb|JK036649.1|JK036649	630126	89.8	49	5	0	4	52	61	13	2e-08	58
gi|335882390|gb|JK036650.1|JK036650	780662	100	225	0	0	11	235	20	244	2e-125	446
gi|335882391|gb|JK036651.1|JK036651	713376	99.22	128	1	0	59	186	1	128	3e-65	246
gi|335882392|gb|JK036652.1|JK036652	670553	88.03	117	10	1	74	186	123	7	7e-27	119
gi|335882392|gb|JK036652.1|JK036652	742644	84.11	107	17	0	194	300	193	87	2e-14	77.8
gi|335882393|gb|JK036653.1|JK036653	635816	100	97	0	0	140	236	107	11	5e-49	192
gi|335882393|gb|JK036653.1|JK036653	620719	100	59	0	0	13	71	44	102	3e-26	117
gi|335882393|gb|JK036653.1|JK036653	633156	94.92	59	3	0	13	71	48	106	4e-19	93.7
gi|335882393|gb|JK036653.1|JK036653	630126	88.89	54	6	0	13	66	66	13	5e-09	60
gi|335882394|gb|JK036654.1|JK036654	635816	100	97	0	0	126	222	107	11	5e-49	192
gi|335882394|gb|JK036654.1|JK036654	620719	100	57	0	0	1	57	46	102	4e-25	113
gi|335882394|gb|JK036654.1|JK036654	633156	94.74	57	3	0	1	57	50	106	6e-18	89.7
gi|335882394|gb|JK036654.1|JK036654	630126	89.8	49	5	0	4	52	61	13	2e-08	58
gi|335882395|gb|JK036655.1|JK036655	635816	98	100	2	0	126	225	107	8	5e-46	182
gi|335882395|gb|JK036655.1|JK036655	620719	100	57	0	0	1	57	46	102	4e-25	113
gi|335882395|gb|JK036655.1|JK036655	633156	94.74	57	3	0	1	57	50	106	6e-18	89.7
gi|335882395|gb|JK036655.1|JK036655	630126	89.8	49	5	0	4	52	61	13	2e-08	58
gi|335882396|gb|JK036656.1|JK036656	656311	100	97	0	0	151	247	1	97	5e-49	192
gi|335882396|gb|JK036656.1|JK036656	750468	96.67	60	2	0	1	60	148	207	3e-22	103
gi|335882398|gb|JK036658.1|JK036658	795180	97.95	391	8	0	89	479	1	391	0	712
gi|335882398|gb|JK036658.1|JK036658	649465	94.06	101	6	0	89	189	1	101	8e-37	153
gi|335882398|gb|JK036658.1|JK036658	729884	100	75	0	0	1	75	76	2	1e-35	149
gi|335882398|gb|JK036658.1|JK036658	729192	92.39	92	7	0	8	99	92	1	5e-29	127
gi|335882398|gb|JK036658.1|JK036658	815542	82.97	182	31	0	2	183	738	919	2e-25	115
gi|335882398|gb|JK036658.1|JK036658	699564	91.43	70	6	0	205	274	3	72	3e-18	91.7
gi|335882399|gb|JK036659.1|JK036659	635816	100	97	0	0	126	222	107	11	5e-49	192
gi|335882399|gb|JK036659.1|JK036659	620719	100	57	0	0	1	57	46	102	4e-25	113
gi|335882399|gb|JK036659.1|JK036659	633156	94.74	57	3	0	1	57	50	106	6e-18	89.7
gi|335882399|gb|JK036659.1|JK036659	630126	89.8	49	5	0	4	52	61	13	2e-08	58
gi|335882400|gb|JK036660.1|JK036660	715504	85.51	69	10	0	58	126	71	3	2e-08	58
gi|335882401|gb|JK036661.1|JK036661	742644	100	185	0	0	184	368	193	9	2e-101	367
gi|335882401|gb|JK036661.1|JK036661	670553	93.5	123	4	1	64	182	123	1	1e-44	178
gi|335882402|gb|JK036662.1|JK036662	760166	99.12	228	2	0	25	252	228	1	3e-122	436
gi|335882402|gb|JK036662.1|JK036662	724438	98.08	156	3	0	297	452	1	156	7e-77	285
gi|335882404|gb|JK036664.1|JK036664	777432	98.15	108	2	0	163	270	278	171	8e-51	198
gi|335882405|gb|JK036665.1|JK036665	740026	93.8	129	8	0	2	130	60	188	4e-49	192
gi|335882407|gb|JK036667.1|JK036667	635816	100	100	0	0	126	225	107	8	8e-51	198
gi|335882407|gb|JK036667.1|JK036667	620719	100	57	0	0	1	57	46	102	4e-25	113
gi|335882407|gb|JK036667.1|JK036667	633156	94.74	57	3	0	1	57	50	106	6e-18	89.7
gi|335882407|gb|JK036667.1|JK036667	630126	89.8	49	5	0	4	52	61	13	2e-08	58
gi|335882408|gb|JK036668.1|JK036668	617069	100	46	0	0	308	353	1	46	2e-18	91.7
gi|335882408|gb|JK036668.1|JK036668	694602	89.33	75	8	0	144	218	2	76	1e-16	85.7
gi|335882409|gb|JK036669.1|JK036669	630370	100	52	0	0	89	140	47	98	5e-22	103
gi|335882410|gb|JK036670.1|JK036670	635816	100	97	0	0	126	222	107	11	5e-49	192
gi|335882410|gb|JK036670.1|JK036670	620719	96.49	57	2	0	1	57	46	102	2e-20	97.6
gi|335882410|gb|JK036670.1|JK036670	633156	94.74	57	3	0	1	57	50	106	6e-18	89.7
gi|335882411|gb|JK036671.1|JK036671	620719	100	98	0	0	20	117	5	102	3e-49	194
gi|335882411|gb|JK036671.1|JK036671	635816	100	97	0	0	186	282	107	11	1e-48	192
gi|335882411|gb|JK036671.1|JK036671	633156	94.34	106	6	0	12	117	1	106	1e-39	163
gi|335882411|gb|JK036671.1|JK036671	630126	89.25	93	10	0	20	112	105	13	2e-22	105
gi|335882411|gb|JK036671.1|JK036671	724328	86.24	109	15	0	1	109	55	163	5e-20	97.6
gi|335882411|gb|JK036671.1|JK036671	631470	87.88	66	8	0	8	73	90	25	5e-11	67.9
gi|335882412|gb|JK036672.1|JK036672	620719	100	98	0	0	20	117	5	102	2e-49	194
gi|335882412|gb|JK036672.1|JK036672	635816	100	97	0	0	186	282	107	11	8e-49	192
gi|335882412|gb|JK036672.1|JK036672	633156	94.34	106	6	0	12	117	1	106	7e-40	163
gi|335882412|gb|JK036672.1|JK036672	630126	89.25	93	10	0	20	112	105	13	1e-22	105
gi|335882412|gb|JK036672.1|JK036672	724328	86.24	109	15	0	1	109	55	163	4e-20	97.6
gi|335882412|gb|JK036672.1|JK036672	631470	87.88	66	8	0	8	73	90	25	3e-11	67.9
gi|335882413|gb|JK036673.1|JK036673	740026	100	163	0	0	1	163	26	188	2e-88	323
gi|335882415|gb|JK036675.1|JK036675	635816	100	97	0	0	126	222	107	11	5e-49	192
gi|335882415|gb|JK036675.1|JK036675	620719	98.25	57	1	0	1	57	46	102	9e-23	105
gi|335882415|gb|JK036675.1|JK036675	633156	92.98	57	4	0	1	57	50	106	1e-15	81.8
gi|335882415|gb|JK036675.1|JK036675	630126	87.76	49	6	0	4	52	61	13	5e-06	50.1
gi|335882416|gb|JK036676.1|JK036676	635816	100	97	0	0	126	222	107	11	5e-49	192
gi|335882416|gb|JK036676.1|JK036676	620719	98.25	57	1	0	1	57	46	102	9e-23	105
gi|335882416|gb|JK036676.1|JK036676	633156	92.98	57	4	0	1	57	50	106	1e-15	81.8
gi|335882416|gb|JK036676.1|JK036676	630126	87.76	49	6	0	4	52	61	13	5e-06	50.1
gi|335882418|gb|JK036678.1|JK036678	635816	100	97	0	0	126	222	107	11	5e-49	192
gi|335882418|gb|JK036678.1|JK036678	620719	100	57	0	0	1	57	46	102	4e-25	113
gi|335882418|gb|JK036678.1|JK036678	633156	94.74	57	3	0	1	57	50	106	6e-18	89.7
gi|335882418|gb|JK036678.1|JK036678	630126	89.8	49	5	0	4	52	61	13	2e-08	58
gi|335882419|gb|JK036679.1|JK036679	741064	93.94	33	2	0	63	95	29	61	6e-06	50.1
gi|335882420|gb|JK036680.1|JK036680	713376	99.22	128	1	0	59	186	1	128	3e-65	246
gi|335882421|gb|JK036681.1|JK036681	635816	97.94	97	2	0	126	222	107	11	3e-44	176
gi|335882421|gb|JK036681.1|JK036681	620719	100	57	0	0	1	57	46	102	4e-25	113
gi|335882421|gb|JK036681.1|JK036681	633156	94.74	57	3	0	1	57	50	106	6e-18	89.7
gi|335882421|gb|JK036681.1|JK036681	630126	89.8	49	5	0	4	52	61	13	2e-08	58
gi|335882422|gb|JK036682.1|JK036682	635816	100	97	0	0	126	222	107	11	5e-49	192
gi|335882422|gb|JK036682.1|JK036682	620719	100	57	0	0	1	57	46	102	4e-25	113
gi|335882422|gb|JK036682.1|JK036682	633156	94.74	57	3	0	1	57	50	106	6e-18	89.7
gi|335882422|gb|JK036682.1|JK036682	630126	89.8	49	5	0	4	52	61	13	2e-08	58
gi|335882423|gb|JK036683.1|JK036683	635816	100	97	0	0	125	221	107	11	5e-49	192
gi|335882423|gb|JK036683.1|JK036683	620719	100	49	0	0	1	49	46	94	2e-20	97.6
gi|335882423|gb|JK036683.1|JK036683	633156	93.88	49	3	0	1	49	50	98	3e-13	73.8
gi|335882423|gb|JK036683.1|JK036683	630126	92.5	40	3	0	4	43	61	22	8e-08	56
gi|335882424|gb|JK036684.1|JK036684	777432	96.49	114	4	0	149	262	282	169	4e-49	194
gi|335882425|gb|JK036685.1|JK036685	777432	89.81	108	11	0	149	256	282	175	2e-29	127
gi|335882426|gb|JK036686.1|JK036686	635816	98	100	2	0	75	174	8	107	4e-46	182
gi|335882427|gb|JK036687.1|JK036687	635816	98	100	2	0	75	174	8	107	4e-46	182
gi|335882428|gb|JK036688.1|JK036688	617069	94.2	69	4	0	324	392	1	69	1e-22	105
gi|335882428|gb|JK036688.1|JK036688	694602	89.33	75	8	0	160	234	2	76	1e-16	85.7
gi|335882428|gb|JK036688.1|JK036688	752264	88.89	45	5	0	39	83	45	1	7e-06	50.1
gi|335882429|gb|JK036689.1|JK036689	713376	99.22	128	1	0	59	186	1	128	7e-65	246
gi|335882430|gb|JK036690.1|JK036690	635816	100	97	0	0	126	222	107	11	5e-49	192
gi|335882430|gb|JK036690.1|JK036690	620719	100	57	0	0	1	57	46	102	4e-25	113
gi|335882430|gb|JK036690.1|JK036690	633156	94.74	57	3	0	1	57	50	106	6e-18	89.7
gi|335882430|gb|JK036690.1|JK036690	630126	89.8	49	5	0	4	52	61	13	2e-08	58
gi|335882431|gb|JK036691.1|JK036691	802282	98.62	289	3	1	1	289	140	427	4e-151	533
gi|335882432|gb|JK036692.1|JK036692	635816	100	97	0	0	126	222	107	11	5e-49	192
gi|335882432|gb|JK036692.1|JK036692	620719	100	54	0	0	4	57	49	102	2e-23	107
gi|335882432|gb|JK036692.1|JK036692	633156	94.44	54	3	0	4	57	53	106	3e-16	83.8
gi|335882432|gb|JK036692.1|JK036692	630126	90.2	51	5	0	2	52	63	13	1e-09	61.9
gi|335882433|gb|JK036693.1|JK036693	731074	96	75	1	1	193	265	175	101	6e-27	119
gi|335882433|gb|JK036693.1|JK036693	733246	85.25	122	18	0	25	146	178	57	5e-21	99.6
gi|335882435|gb|JK036695.1|JK036695	787380	96.99	332	10	0	350	681	332	1	6e-165	579
gi|335882435|gb|JK036695.1|JK036695	739678	97.91	191	1	3	140	330	188	1	5e-88	323
gi|335882435|gb|JK036695.1|JK036695	674549	98.4	125	2	0	14	138	125	1	2e-60	232
gi|335882435|gb|JK036695.1|JK036695	714838	88.42	95	11	0	98	192	111	17	4e-21	101
gi|335882436|gb|JK036696.1|JK036696	635816	100	97	0	0	126	222	107	11	5e-49	192
gi|335882436|gb|JK036696.1|JK036696	620719	100	57	0	0	1	57	46	102	4e-25	113
gi|335882436|gb|JK036696.1|JK036696	633156	94.74	57	3	0	1	57	50	106	6e-18	89.7
gi|335882436|gb|JK036696.1|JK036696	630126	89.8	49	5	0	4	52	61	13	2e-08	58
gi|335882437|gb|JK036697.1|JK036697	809064	100	293	0	0	1	293	293	1	1e-165	581
gi|335882437|gb|JK036697.1|JK036697	772504	100	193	0	0	351	543	47	239	1e-91	335
gi|335882437|gb|JK036697.1|JK036697	772504	100	29	0	0	305	333	1	29	4e-08	58
gi|335882438|gb|JK036698.1|JK036698	635816	100	97	0	0	126	222	107	11	5e-49	192
gi|335882438|gb|JK036698.1|JK036698	620719	100	57	0	0	1	57	46	102	4e-25	113
gi|335882438|gb|JK036698.1|JK036698	633156	94.74	57	3	0	1	57	50	106	6e-18	89.7
gi|335882438|gb|JK036698.1|JK036698	630126	89.8	49	5	0	4	52	61	13	2e-08	58
gi|335882439|gb|JK036699.1|JK036699	635816	100	97	0	0	126	222	107	11	5e-49	192
gi|335882439|gb|JK036699.1|JK036699	620719	100	57	0	0	1	57	46	102	4e-25	113
gi|335882439|gb|JK036699.1|JK036699	633156	94.74	57	3	0	1	57	50	106	6e-18	89.7
gi|335882439|gb|JK036699.1|JK036699	630126	89.8	49	5	0	4	52	61	13	2e-08	58
gi|335882440|gb|JK036700.1|JK036700	635816	98.97	97	1	0	61	157	11	107	1e-46	184
gi|335882441|gb|JK036701.1|JK036701	635816	100	97	0	0	126	222	107	11	5e-49	192
gi|335882441|gb|JK036701.1|JK036701	620719	98.25	57	1	0	1	57	46	102	9e-23	105
gi|335882441|gb|JK036701.1|JK036701	633156	92.98	57	4	0	1	57	50	106	1e-15	81.8
gi|335882441|gb|JK036701.1|JK036701	630126	87.76	49	6	0	4	52	61	13	5e-06	50.1
gi|335882442|gb|JK036702.1|JK036702	635816	100	97	0	0	126	222	107	11	5e-49	192
gi|335882442|gb|JK036702.1|JK036702	620719	100	54	0	0	4	57	49	102	2e-23	107
gi|335882442|gb|JK036702.1|JK036702	633156	94.44	54	3	0	4	57	53	106	3e-16	83.8
gi|335882442|gb|JK036702.1|JK036702	630126	90.2	51	5	0	2	52	63	13	1e-09	61.9
gi|335882443|gb|JK036703.1|JK036703	635816	97.94	97	1	1	126	221	107	11	7e-42	168
gi|335882443|gb|JK036703.1|JK036703	620719	98.25	57	1	0	1	57	46	102	9e-23	105
gi|335882443|gb|JK036703.1|JK036703	633156	92.98	57	4	0	1	57	50	106	1e-15	81.8
gi|335882443|gb|JK036703.1|JK036703	630126	87.76	49	6	0	4	52	61	13	5e-06	50.1
gi|335882444|gb|JK036704.1|JK036704	750468	100	122	0	0	1	122	86	207	7e-64	242
gi|335882444|gb|JK036704.1|JK036704	656311	98.95	95	1	0	213	307	1	95	2e-45	180
gi|335882445|gb|JK036705.1|JK036705	635816	100	97	0	0	126	222	107	11	5e-49	192
gi|335882445|gb|JK036705.1|JK036705	620719	100	57	0	0	1	57	46	102	4e-25	113
gi|335882445|gb|JK036705.1|JK036705	633156	94.74	57	3	0	1	57	50	106	6e-18	89.7
gi|335882445|gb|JK036705.1|JK036705	630126	89.8	49	5	0	4	52	61	13	2e-08	58
gi|335882446|gb|JK036706.1|JK036706	809064	100	293	0	0	1	293	293	1	1e-165	581
gi|335882446|gb|JK036706.1|JK036706	772504	98.96	193	2	0	351	543	47	239	6e-87	319
gi|335882446|gb|JK036706.1|JK036706	772504	100	29	0	0	305	333	1	29	4e-08	58
gi|335882448|gb|JK036708.1|JK036708	635816	98	100	2	0	126	225	107	8	5e-46	182
gi|335882448|gb|JK036708.1|JK036708	620719	98.25	57	1	0	1	57	46	102	1e-22	105
gi|335882448|gb|JK036708.1|JK036708	633156	92.98	57	4	0	1	57	50	106	1e-15	81.8
gi|335882448|gb|JK036708.1|JK036708	630126	87.76	49	6	0	4	52	61	13	5e-06	50.1
gi|335882449|gb|JK036709.1|JK036709	635816	98.92	93	1	0	126	218	107	15	3e-44	176
gi|335882449|gb|JK036709.1|JK036709	620719	100	53	0	0	1	53	46	98	9e-23	105
gi|335882449|gb|JK036709.1|JK036709	633156	94.34	53	3	0	1	53	50	102	1e-15	81.8
gi|335882449|gb|JK036709.1|JK036709	630126	89.8	49	5	0	4	52	61	13	2e-08	58
gi|335882450|gb|JK036710.1|JK036710	635816	97.98	99	2	0	75	173	9	107	2e-45	180
gi|335882452|gb|JK036712.1|JK036712	635816	97.94	97	2	0	193	289	107	11	4e-44	176
gi|335882452|gb|JK036712.1|JK036712	620719	91.49	47	4	0	78	124	56	102	2e-09	61.9
gi|335882453|gb|JK036713.1|JK036713	694602	88	75	9	0	144	218	2	76	3e-14	77.8
gi|335882455|gb|JK036715.1|JK036715	635816	98.97	97	1	0	126	222	107	11	1e-46	184
gi|335882455|gb|JK036715.1|JK036715	620719	100	53	0	0	1	53	46	98	9e-23	105
gi|335882455|gb|JK036715.1|JK036715	633156	94.34	53	3	0	1	53	50	102	1e-15	81.8
gi|335882455|gb|JK036715.1|JK036715	630126	89.8	49	5	0	4	52	61	13	2e-08	58
gi|335882456|gb|JK036716.1|JK036716	635816	98.96	96	1	0	61	156	11	106	4e-46	182
gi|335882457|gb|JK036717.1|JK036717	814524	100	151	0	0	1	151	563	713	6e-81	299
gi|335882459|gb|JK036719.1|JK036719	635816	99	100	1	0	126	225	107	8	6e-48	190
gi|335882459|gb|JK036719.1|JK036719	620719	100	57	0	0	1	57	46	102	1e-24	113
gi|335882459|gb|JK036719.1|JK036719	633156	94.74	57	3	0	1	57	50	106	2e-17	89.7
gi|335882459|gb|JK036719.1|JK036719	630126	89.8	49	5	0	4	52	61	13	6e-08	58
gi|335882460|gb|JK036720.1|JK036720	654101	86.79	53	7	0	194	246	115	63	4e-06	50.1
gi|335882461|gb|JK036721.1|JK036721	654101	86.79	53	7	0	194	246	115	63	4e-06	50.1
gi|335882463|gb|JK036723.1|JK036723	635816	98	100	2	0	116	215	107	8	5e-46	182
gi|335882463|gb|JK036723.1|JK036723	633156	100	56	0	0	2	57	51	106	1e-24	111
gi|335882463|gb|JK036723.1|JK036723	620719	94.64	56	3	0	2	57	47	102	2e-17	87.7
gi|335882463|gb|JK036723.1|JK036723	630126	87.76	49	6	0	4	52	61	13	5e-06	50.1
gi|335882464|gb|JK036724.1|JK036724	635816	100	97	0	0	126	222	107	11	5e-49	192
gi|335882464|gb|JK036724.1|JK036724	620719	96.49	57	2	0	1	57	46	102	2e-20	97.6
gi|335882464|gb|JK036724.1|JK036724	633156	91.23	57	5	0	1	57	50	106	3e-13	73.8
gi|335882465|gb|JK036725.1|JK036725	777432	100	112	0	0	268	379	282	171	8e-58	222
gi|335882466|gb|JK036726.1|JK036726	759962	89.71	68	7	0	9	76	68	1	9e-15	79.8
gi|335882466|gb|JK036726.1|JK036726	668869	90.16	61	6	0	57	117	1	61	5e-13	73.8
gi|335882467|gb|JK036727.1|JK036727	777432	100	112	0	0	147	258	282	171	5e-58	222
gi|335882468|gb|JK036728.1|JK036728	635816	98	100	2	0	116	215	107	8	5e-46	182
gi|335882468|gb|JK036728.1|JK036728	633156	100	57	0	0	1	57	50	106	4e-25	113
gi|335882468|gb|JK036728.1|JK036728	620719	94.74	57	3	0	1	57	46	102	5e-18	89.7
gi|335882468|gb|JK036728.1|JK036728	630126	87.76	49	6	0	4	52	61	13	5e-06	50.1
gi|335882469|gb|JK036729.1|JK036729	787380	97.95	292	6	0	351	642	332	41	1e-150	531
gi|335882469|gb|JK036729.1|JK036729	739678	98.94	188	2	0	144	331	188	1	4e-98	357
gi|335882469|gb|JK036729.1|JK036729	674549	97.6	125	3	0	18	142	125	1	3e-58	224
gi|335882469|gb|JK036729.1|JK036729	714838	88.29	111	13	0	102	212	111	1	6e-26	117
gi|335882470|gb|JK036730.1|JK036730	635816	100	97	0	0	126	222	107	11	5e-49	192
gi|335882470|gb|JK036730.1|JK036730	620719	100	57	0	0	1	57	46	102	4e-25	113
gi|335882470|gb|JK036730.1|JK036730	633156	94.74	57	3	0	1	57	50	106	6e-18	89.7
gi|335882470|gb|JK036730.1|JK036730	630126	89.8	49	5	0	4	52	61	13	2e-08	58
gi|335882471|gb|JK036731.1|JK036731	635816	98.97	97	1	0	126	222	107	11	1e-46	184
gi|335882471|gb|JK036731.1|JK036731	620719	100	57	0	0	1	57	46	102	4e-25	113
gi|335882471|gb|JK036731.1|JK036731	633156	94.74	57	3	0	1	57	50	106	5e-18	89.7
gi|335882471|gb|JK036731.1|JK036731	630126	89.8	49	5	0	4	52	61	13	2e-08	58
gi|335882473|gb|JK036733.1|JK036733	809064	100	295	0	0	12	306	295	1	7e-167	585
gi|335882473|gb|JK036733.1|JK036733	772504	99.58	239	1	0	318	556	1	239	1e-116	418
gi|335882474|gb|JK036734.1|JK036734	635816	100	97	0	0	126	222	107	11	5e-49	192
gi|335882474|gb|JK036734.1|JK036734	620719	100	57	0	0	1	57	46	102	4e-25	113
gi|335882474|gb|JK036734.1|JK036734	633156	94.74	57	3	0	1	57	50	106	6e-18	89.7
gi|335882474|gb|JK036734.1|JK036734	630126	89.8	49	5	0	4	52	61	13	2e-08	58
gi|335882477|gb|JK036737.1|JK036737	766684	98.78	245	3	0	222	466	1	245	8e-130	462
gi|335882477|gb|JK036737.1|JK036737	794894	84.58	227	35	0	222	448	1	227	1e-42	172
gi|335882477|gb|JK036737.1|JK036737	815242	98.28	58	1	0	1	58	1051	1108	5e-23	107
gi|335882477|gb|JK036737.1|JK036737	727512	85.15	101	15	0	3	103	66	166	3e-15	81.8
gi|335882478|gb|JK036738.1|JK036738	635816	100	97	0	0	147	243	107	11	6e-49	192
gi|335882478|gb|JK036738.1|JK036738	620719	96.61	59	2	0	20	78	44	102	2e-21	101
gi|335882478|gb|JK036738.1|JK036738	633156	91.53	59	5	0	20	78	48	106	2e-14	77.8
gi|335882479|gb|JK036739.1|JK036739	795180	95.92	196	8	0	18	213	196	391	5e-89	325
gi|335882480|gb|JK036740.1|JK036740	635816	100	97	0	0	126	222	107	11	7e-49	192
gi|335882480|gb|JK036740.1|JK036740	620719	100	56	0	0	2	57	47	102	2e-24	111
gi|335882480|gb|JK036740.1|JK036740	633156	94.64	56	3	0	2	57	51	106	3e-17	87.7
gi|335882480|gb|JK036740.1|JK036740	630126	89.8	49	5	0	4	52	61	13	3e-08	58
gi|335882482|gb|JK036742.1|JK036742	750468	100	109	0	0	1	109	99	207	4e-56	216
gi|335882482|gb|JK036742.1|JK036742	656311	97.65	85	2	0	200	284	1	85	5e-37	153
gi|335882483|gb|JK036743.1|JK036743	809064	99.66	293	1	0	1	293	293	1	3e-163	573
gi|335882483|gb|JK036743.1|JK036743	772504	100	193	0	0	351	543	47	239	1e-91	335
gi|335882483|gb|JK036743.1|JK036743	772504	100	29	0	0	305	333	1	29	4e-08	58
gi|335882484|gb|JK036744.1|JK036744	777432	100	112	0	0	268	379	282	171	8e-58	222
gi|335882485|gb|JK036745.1|JK036745	635816	98	100	2	0	126	225	107	8	5e-46	182
gi|335882485|gb|JK036745.1|JK036745	620719	100	57	0	0	1	57	46	102	4e-25	113
gi|335882485|gb|JK036745.1|JK036745	633156	94.74	57	3	0	1	57	50	106	6e-18	89.7
gi|335882485|gb|JK036745.1|JK036745	630126	89.8	49	5	0	4	52	61	13	2e-08	58
gi|335882486|gb|JK036746.1|JK036746	620719	99.02	102	1	0	16	117	1	102	2e-49	194
gi|335882486|gb|JK036746.1|JK036746	635816	100	97	0	0	186	282	107	11	6e-49	192
gi|335882486|gb|JK036746.1|JK036746	633156	94.34	106	6	0	12	117	1	106	6e-40	163
gi|335882486|gb|JK036746.1|JK036746	724328	86.24	109	15	0	1	109	55	163	3e-20	97.6
gi|335882486|gb|JK036746.1|JK036746	630126	88.17	93	11	0	20	112	105	13	3e-20	97.6
gi|335882486|gb|JK036746.1|JK036746	631470	87.88	66	8	0	8	73	90	25	2e-11	67.9
gi|335882487|gb|JK036747.1|JK036747	635816	100	99	0	0	126	224	107	9	3e-50	196
gi|335882487|gb|JK036747.1|JK036747	620719	98.18	55	1	0	1	55	46	100	1e-21	101
gi|335882487|gb|JK036747.1|JK036747	633156	92.73	55	4	0	1	55	50	104	2e-14	77.8
gi|335882487|gb|JK036747.1|JK036747	630126	89.13	46	5	0	7	52	58	13	1e-06	52
gi|335882488|gb|JK036748.1|JK036748	777432	100	112	0	0	268	379	282	171	8e-58	222
gi|335882490|gb|JK036750.1|JK036750	635816	98.13	107	2	0	126	232	107	1	3e-50	196
gi|335882490|gb|JK036750.1|JK036750	620719	100	57	0	0	1	57	46	102	4e-25	113
gi|335882490|gb|JK036750.1|JK036750	633156	94.74	57	3	0	1	57	50	106	6e-18	89.7
gi|335882490|gb|JK036750.1|JK036750	630126	89.8	49	5	0	4	52	61	13	2e-08	58
gi|335882492|gb|JK036752.1|JK036752	780662	99.1	222	1	1	1	221	23	244	1e-116	416
gi|335882493|gb|JK036753.1|JK036753	635816	93.88	49	3	0	153	201	11	59	2e-13	73.8
gi|335882494|gb|JK036754.1|JK036754	656311	96.47	85	3	0	127	211	1	85	8e-35	145
gi|335882494|gb|JK036754.1|JK036754	750468	96.88	32	1	0	5	36	176	207	6e-08	56
gi|335882495|gb|JK036755.1|JK036755	635816	98	100	2	0	140	239	107	8	5e-46	182
gi|335882495|gb|JK036755.1|JK036755	620719	94.92	59	3	0	23	81	44	102	4e-19	93.7
gi|335882495|gb|JK036755.1|JK036755	633156	93.22	59	4	0	23	81	48	106	9e-17	85.7
gi|335882496|gb|JK036756.1|JK036756	654101	86.79	53	7	0	194	246	115	63	4e-06	50.1
gi|335882497|gb|JK036757.1|JK036757	724438	98.08	156	3	0	1	156	156	1	5e-77	285
gi|335882497|gb|JK036757.1|JK036757	760166	97.96	98	2	0	201	298	1	98	8e-45	178
gi|335882498|gb|JK036758.1|JK036758	761466	100	56	0	0	201	256	231	176	3e-24	111
gi|335882498|gb|JK036758.1|JK036758	761466	94.59	37	2	0	246	282	231	195	3e-08	58
gi|335882499|gb|JK036759.1|JK036759	713376	98.41	126	2	0	59	184	1	126	1e-61	234
gi|335882500|gb|JK036760.1|JK036760	635816	100	93	0	0	61	153	11	103	1e-46	184
gi|335882500|gb|JK036760.1|JK036760	620719	100	57	0	0	226	282	102	46	4e-25	113
gi|335882500|gb|JK036760.1|JK036760	633156	94.74	57	3	0	226	282	106	50	6e-18	89.7
gi|335882500|gb|JK036760.1|JK036760	630126	89.8	49	5	0	231	279	13	61	2e-08	58
gi|335882501|gb|JK036761.1|JK036761	635816	98	100	2	0	126	225	107	8	5e-46	182
gi|335882501|gb|JK036761.1|JK036761	620719	100	57	0	0	1	57	46	102	4e-25	113
gi|335882501|gb|JK036761.1|JK036761	633156	94.74	57	3	0	1	57	50	106	6e-18	89.7
gi|335882501|gb|JK036761.1|JK036761	630126	89.8	49	5	0	4	52	61	13	2e-08	58
gi|335882503|gb|JK036763.1|JK036763	760166	93.81	210	13	0	58	267	210	1	4e-85	313
gi|335882503|gb|JK036763.1|JK036763	724438	89.91	109	10	1	343	450	31	139	3e-27	121
gi|335882504|gb|JK036764.1|JK036764	635816	100	97	0	0	126	222	107	11	5e-49	192
gi|335882504|gb|JK036764.1|JK036764	620719	98.25	57	1	0	1	57	46	102	9e-23	105
gi|335882504|gb|JK036764.1|JK036764	633156	92.98	57	4	0	1	57	50	106	1e-15	81.8
gi|335882504|gb|JK036764.1|JK036764	630126	90	50	5	0	4	53	61	12	5e-09	60
gi|335882505|gb|JK036765.1|JK036765	635816	100	97	0	0	126	222	107	11	5e-49	192
gi|335882505|gb|JK036765.1|JK036765	620719	100	57	0	0	1	57	46	102	4e-25	113
gi|335882505|gb|JK036765.1|JK036765	633156	94.74	57	3	0	1	57	50	106	6e-18	89.7
gi|335882505|gb|JK036765.1|JK036765	630126	89.8	49	5	0	4	52	61	13	2e-08	58
gi|335882506|gb|JK036766.1|JK036766	635816	100	97	0	0	67	163	11	107	5e-49	192
gi|335882506|gb|JK036766.1|JK036766	620719	100	57	0	0	232	288	102	46	4e-25	113
gi|335882506|gb|JK036766.1|JK036766	633156	94.74	57	3	0	232	288	106	50	6e-18	89.7
gi|335882506|gb|JK036766.1|JK036766	630126	89.8	49	5	0	237	285	13	61	2e-08	58
gi|335882507|gb|JK036767.1|JK036767	809064	98.98	295	3	0	90	384	295	1	1e-159	561
gi|335882507|gb|JK036767.1|JK036767	772504	100	193	0	0	442	634	47	239	1e-91	335
gi|335882507|gb|JK036767.1|JK036767	772504	100	29	0	0	396	424	1	29	4e-08	58
gi|335882508|gb|JK036768.1|JK036768	635816	100	97	0	0	61	157	11	107	5e-49	192
gi|335882508|gb|JK036768.1|JK036768	620719	100	57	0	0	226	282	102	46	4e-25	113
gi|335882508|gb|JK036768.1|JK036768	633156	94.74	57	3	0	226	282	106	50	6e-18	89.7
gi|335882508|gb|JK036768.1|JK036768	630126	89.8	49	5	0	231	279	13	61	2e-08	58
gi|335882509|gb|JK036769.1|JK036769	635816	98	100	2	0	110	209	107	8	5e-46	182
gi|335882509|gb|JK036769.1|JK036769	633156	100	51	0	0	1	51	56	106	1e-21	101
gi|335882509|gb|JK036769.1|JK036769	620719	94.12	51	3	0	1	51	52	102	2e-14	77.8
gi|335882511|gb|JK036771.1|JK036771	635816	97.94	97	2	0	67	163	11	107	4e-44	176
gi|335882511|gb|JK036771.1|JK036771	633156	100	39	0	0	222	260	106	68	3e-14	77.8
gi|335882511|gb|JK036771.1|JK036771	620719	94.87	39	2	0	222	260	102	64	2e-09	61.9
gi|335882512|gb|JK036772.1|JK036772	635816	100	100	0	0	58	157	8	107	6e-51	198
gi|335882512|gb|JK036772.1|JK036772	630370	98	50	1	0	1	50	49	98	1e-18	91.7
gi|335882513|gb|JK036773.1|JK036773	641864	99.09	110	1	0	64	173	1	110	2e-54	210
gi|335882513|gb|JK036773.1|JK036773	786590	97.12	104	3	0	171	274	327	224	5e-46	182
gi|335882514|gb|JK036774.1|JK036774	635816	100	97	0	0	61	157	11	107	5e-49	192
gi|335882514|gb|JK036774.1|JK036774	620719	100	47	0	0	226	272	102	56	3e-19	93.7
gi|335882514|gb|JK036774.1|JK036774	633156	93.62	47	3	0	226	272	106	60	5e-12	69.9
gi|335882515|gb|JK036775.1|JK036775	635816	100	97	0	0	126	222	107	11	5e-49	192
gi|335882515|gb|JK036775.1|JK036775	620719	100	57	0	0	1	57	46	102	4e-25	113
gi|335882515|gb|JK036775.1|JK036775	633156	94.74	57	3	0	1	57	50	106	6e-18	89.7
gi|335882515|gb|JK036775.1|JK036775	630126	89.8	49	5	0	4	52	61	13	2e-08	58
gi|335882516|gb|JK036776.1|JK036776	635816	100	97	0	0	126	222	107	11	5e-49	192
gi|335882516|gb|JK036776.1|JK036776	620719	100	57	0	0	1	57	46	102	4e-25	113
gi|335882516|gb|JK036776.1|JK036776	633156	94.74	57	3	0	1	57	50	106	5e-18	89.7
gi|335882516|gb|JK036776.1|JK036776	630126	89.8	49	5	0	4	52	61	13	2e-08	58
gi|335882517|gb|JK036777.1|JK036777	635816	100	97	0	0	126	222	107	11	5e-49	192
gi|335882517|gb|JK036777.1|JK036777	620719	100	54	0	0	4	57	49	102	2e-23	107
gi|335882517|gb|JK036777.1|JK036777	633156	94.44	54	3	0	4	57	53	106	3e-16	83.8
gi|335882517|gb|JK036777.1|JK036777	630126	90.2	51	5	0	2	52	63	13	1e-09	61.9
gi|335882518|gb|JK036778.1|JK036778	617069	93.06	72	5	0	281	352	1	72	5e-22	103
gi|335882518|gb|JK036778.1|JK036778	694602	89.33	75	8	0	117	191	2	76	1e-16	85.7
gi|335882519|gb|JK036779.1|JK036779	635816	100	99	0	0	126	224	107	9	3e-50	196
gi|335882519|gb|JK036779.1|JK036779	620719	100	57	0	0	1	57	46	102	4e-25	113
gi|335882519|gb|JK036779.1|JK036779	633156	94.74	57	3	0	1	57	50	106	6e-18	89.7
gi|335882519|gb|JK036779.1|JK036779	630126	89.8	49	5	0	4	52	61	13	2e-08	58
gi|335882520|gb|JK036780.1|JK036780	635816	100	97	0	0	126	222	107	11	5e-49	192
gi|335882520|gb|JK036780.1|JK036780	620719	100	57	0	0	1	57	46	102	4e-25	113
gi|335882520|gb|JK036780.1|JK036780	633156	94.74	57	3	0	1	57	50	106	6e-18	89.7
gi|335882520|gb|JK036780.1|JK036780	630126	89.8	49	5	0	4	52	61	13	2e-08	58
gi|335882521|gb|JK036781.1|JK036781	635816	100	97	0	0	126	222	107	11	5e-49	192
gi|335882521|gb|JK036781.1|JK036781	620719	100	57	0	0	1	57	46	102	4e-25	113
gi|335882521|gb|JK036781.1|JK036781	633156	94.74	57	3	0	1	57	50	106	6e-18	89.7
gi|335882521|gb|JK036781.1|JK036781	630126	89.8	49	5	0	4	52	61	13	2e-08	58
gi|335882522|gb|JK036782.1|JK036782	635816	100	97	0	0	126	222	107	11	5e-49	192
gi|335882522|gb|JK036782.1|JK036782	620719	100	57	0	0	1	57	46	102	4e-25	113
gi|335882522|gb|JK036782.1|JK036782	633156	94.74	57	3	0	1	57	50	106	6e-18	89.7
gi|335882522|gb|JK036782.1|JK036782	630126	89.8	49	5	0	4	52	61	13	2e-08	58
gi|335882523|gb|JK036783.1|JK036783	635816	100	97	0	0	126	222	107	11	5e-49	192
gi|335882523|gb|JK036783.1|JK036783	620719	100	57	0	0	1	57	46	102	4e-25	113
gi|335882523|gb|JK036783.1|JK036783	633156	94.74	57	3	0	1	57	50	106	6e-18	89.7
gi|335882523|gb|JK036783.1|JK036783	630126	89.8	49	5	0	4	52	61	13	2e-08	58
gi|335882524|gb|JK036784.1|JK036784	635816	100	97	0	0	126	222	107	11	5e-49	192
gi|335882524|gb|JK036784.1|JK036784	620719	100	57	0	0	1	57	46	102	4e-25	113
gi|335882524|gb|JK036784.1|JK036784	633156	94.74	57	3	0	1	57	50	106	6e-18	89.7
gi|335882524|gb|JK036784.1|JK036784	630126	89.8	49	5	0	4	52	61	13	2e-08	58
gi|335882525|gb|JK036785.1|JK036785	798366	91.95	87	7	0	251	337	126	40	4e-26	117
gi|335882526|gb|JK036786.1|JK036786	717224	98.11	159	3	0	327	485	159	1	2e-78	291
gi|335882526|gb|JK036786.1|JK036786	788540	92.73	55	4	0	293	347	1	55	4e-14	77.8
gi|335882527|gb|JK036787.1|JK036787	635816	100	97	0	0	126	222	107	11	5e-49	192
gi|335882527|gb|JK036787.1|JK036787	620719	100	57	0	0	1	57	46	102	4e-25	113
gi|335882527|gb|JK036787.1|JK036787	633156	94.74	57	3	0	1	57	50	106	6e-18	89.7
gi|335882527|gb|JK036787.1|JK036787	630126	89.8	49	5	0	4	52	61	13	2e-08	58
gi|335882528|gb|JK036788.1|JK036788	635816	100	97	0	0	126	222	107	11	5e-49	192
gi|335882528|gb|JK036788.1|JK036788	620719	100	57	0	0	1	57	46	102	4e-25	113
gi|335882528|gb|JK036788.1|JK036788	633156	94.74	57	3	0	1	57	50	106	6e-18	89.7
gi|335882528|gb|JK036788.1|JK036788	630126	89.8	49	5	0	4	52	61	13	2e-08	58
gi|335882529|gb|JK036789.1|JK036789	635816	97.94	97	2	0	126	222	107	11	3e-44	176
gi|335882529|gb|JK036789.1|JK036789	620719	100	57	0	0	1	57	46	102	4e-25	113
gi|335882529|gb|JK036789.1|JK036789	633156	94.74	57	3	0	1	57	50	106	6e-18	89.7
gi|335882529|gb|JK036789.1|JK036789	630126	89.8	49	5	0	4	52	61	13	2e-08	58
gi|335882532|gb|JK036792.1|JK036792	635816	100	97	0	0	126	222	107	11	5e-49	192
gi|335882532|gb|JK036792.1|JK036792	620719	100	57	0	0	1	57	46	102	4e-25	113
gi|335882532|gb|JK036792.1|JK036792	633156	94.74	57	3	0	1	57	50	106	6e-18	89.7
gi|335882532|gb|JK036792.1|JK036792	630126	89.8	49	5	0	4	52	61	13	2e-08	58
gi|335882533|gb|JK036793.1|JK036793	635816	98.97	97	1	0	126	222	107	11	1e-46	184
gi|335882533|gb|JK036793.1|JK036793	620719	100	55	0	0	1	55	46	100	6e-24	109
gi|335882533|gb|JK036793.1|JK036793	633156	94.55	55	3	0	1	55	50	104	9e-17	85.7
gi|335882533|gb|JK036793.1|JK036793	630126	89.8	49	5	0	4	52	61	13	2e-08	58
gi|335882534|gb|JK036794.1|JK036794	635816	95.74	94	3	1	154	246	8	101	3e-35	147
gi|335882535|gb|JK036795.1|JK036795	713376	98.41	126	2	0	59	184	1	126	1e-61	234
gi|335882536|gb|JK036796.1|JK036796	635816	100	97	0	0	126	222	107	11	5e-49	192
gi|335882536|gb|JK036796.1|JK036796	620719	100	57	0	0	1	57	46	102	4e-25	113
gi|335882536|gb|JK036796.1|JK036796	633156	94.74	57	3	0	1	57	50	106	6e-18	89.7
gi|335882536|gb|JK036796.1|JK036796	630126	89.8	49	5	0	4	52	61	13	2e-08	58
gi|335882538|gb|JK036798.1|JK036798	635816	100	97	0	0	126	222	107	11	5e-49	192
gi|335882538|gb|JK036798.1|JK036798	620719	100	57	0	0	1	57	46	102	4e-25	113
gi|335882538|gb|JK036798.1|JK036798	633156	94.74	57	3	0	1	57	50	106	6e-18	89.7
gi|335882538|gb|JK036798.1|JK036798	630126	89.8	49	5	0	4	52	61	13	2e-08	58
gi|335882539|gb|JK036799.1|JK036799	635816	100	97	0	0	126	222	107	11	5e-49	192
gi|335882539|gb|JK036799.1|JK036799	620719	100	56	0	0	2	57	47	102	2e-24	111
gi|335882539|gb|JK036799.1|JK036799	633156	94.64	56	3	0	2	57	51	106	2e-17	87.7
gi|335882539|gb|JK036799.1|JK036799	630126	89.8	49	5	0	4	52	61	13	2e-08	58
gi|335882540|gb|JK036800.1|JK036800	635816	100	97	0	0	139	235	107	11	5e-49	192
gi|335882540|gb|JK036800.1|JK036800	620719	100	59	0	0	12	70	44	102	3e-26	117
gi|335882540|gb|JK036800.1|JK036800	633156	94.92	59	3	0	12	70	48	106	4e-19	93.7
gi|335882540|gb|JK036800.1|JK036800	630126	88.89	54	6	0	12	65	66	13	5e-09	60
gi|335882541|gb|JK036801.1|JK036801	656311	100	95	0	0	75	169	1	95	5e-48	188
gi|335882542|gb|JK036802.1|JK036802	635816	100	97	0	0	126	222	107	11	5e-49	192
gi|335882542|gb|JK036802.1|JK036802	620719	100	57	0	0	1	57	46	102	4e-25	113
gi|335882542|gb|JK036802.1|JK036802	633156	94.74	57	3	0	1	57	50	106	6e-18	89.7
gi|335882542|gb|JK036802.1|JK036802	630126	89.8	49	5	0	4	52	61	13	2e-08	58
gi|335882543|gb|JK036803.1|JK036803	617069	93.06	72	5	0	128	199	72	1	4e-22	103
gi|335882546|gb|JK036806.1|JK036806	624748	94.29	105	1	1	62	166	1	100	2e-39	161
gi|335882546|gb|JK036806.1|JK036806	725878	100	84	0	0	1	84	86	169	1e-28	125
gi|335882547|gb|JK036807.1|JK036807	635816	100	97	0	0	126	222	107	11	7e-49	192
gi|335882547|gb|JK036807.1|JK036807	620719	100	57	0	0	1	57	46	102	5e-25	113
gi|335882547|gb|JK036807.1|JK036807	633156	94.74	57	3	0	1	57	50	106	7e-18	89.7
gi|335882547|gb|JK036807.1|JK036807	630126	89.8	49	5	0	4	52	61	13	3e-08	58
gi|335882550|gb|JK036810.1|JK036810	775276	98.78	82	1	0	99	180	274	193	7e-38	155
gi|335882550|gb|JK036810.1|JK036810	704950	100	36	0	0	1	36	112	147	8e-13	71.9
gi|335882551|gb|JK036811.1|JK036811	635816	100	97	0	0	126	222	107	11	5e-49	192
gi|335882551|gb|JK036811.1|JK036811	620719	100	57	0	0	1	57	46	102	4e-25	113
gi|335882551|gb|JK036811.1|JK036811	633156	94.74	57	3	0	1	57	50	106	6e-18	89.7
gi|335882551|gb|JK036811.1|JK036811	630126	89.8	49	5	0	4	52	61	13	2e-08	58
gi|335882552|gb|JK036812.1|JK036812	633156	100	106	0	0	12	117	1	106	3e-54	210
gi|335882552|gb|JK036812.1|JK036812	635816	97	100	3	0	176	275	107	8	1e-43	174
gi|335882552|gb|JK036812.1|JK036812	620719	95.1	102	5	0	16	117	1	102	6e-40	163
gi|335882552|gb|JK036812.1|JK036812	724328	90.91	66	6	0	1	66	55	120	4e-16	83.8
gi|335882552|gb|JK036812.1|JK036812	630126	86.02	93	13	0	20	112	105	13	2e-15	81.8
gi|335882552|gb|JK036812.1|JK036812	631470	86.36	66	9	0	8	73	90	25	6e-09	60
gi|335882553|gb|JK036813.1|JK036813	777432	99.11	112	1	0	268	379	282	171	2e-55	214
gi|335882554|gb|JK036814.1|JK036814	731074	97.96	98	0	1	287	382	175	78	2e-42	172
gi|335882554|gb|JK036814.1|JK036814	733246	86.89	122	16	0	119	240	178	57	4e-25	115
gi|335882555|gb|JK036815.1|JK036815	750468	95.08	122	6	0	1	122	86	207	1e-49	194
gi|335882555|gb|JK036815.1|JK036815	656311	100	95	0	0	209	303	1	95	9e-48	188
gi|335882556|gb|JK036816.1|JK036816	747174	99	201	2	0	237	437	201	1	4e-106	383
gi|335882556|gb|JK036816.1|JK036816	783798	99.32	147	1	0	89	235	147	1	3e-76	283
gi|335882558|gb|JK036818.1|JK036818	694602	89.47	57	6	0	220	276	12	68	1e-10	65.9
gi|335882559|gb|JK036819.1|JK036819	635816	100	97	0	0	126	222	107	11	5e-49	192
gi|335882559|gb|JK036819.1|JK036819	620719	100	57	0	0	1	57	46	102	4e-25	113
gi|335882559|gb|JK036819.1|JK036819	633156	94.74	57	3	0	1	57	50	106	6e-18	89.7
gi|335882559|gb|JK036819.1|JK036819	630126	89.8	49	5	0	4	52	61	13	2e-08	58
gi|335882560|gb|JK036820.1|JK036820	635816	100	97	0	0	61	157	11	107	5e-49	192
gi|335882560|gb|JK036820.1|JK036820	620719	98.25	57	1	0	226	282	102	46	9e-23	105
gi|335882560|gb|JK036820.1|JK036820	633156	92.98	57	4	0	226	282	106	50	1e-15	81.8
gi|335882560|gb|JK036820.1|JK036820	630126	87.76	49	6	0	231	279	13	61	5e-06	50.1
gi|335882561|gb|JK036821.1|JK036821	635816	100	97	0	0	126	222	107	11	5e-49	192
gi|335882561|gb|JK036821.1|JK036821	620719	98.25	57	1	0	1	57	46	102	9e-23	105
gi|335882561|gb|JK036821.1|JK036821	633156	92.98	57	4	0	1	57	50	106	1e-15	81.8
gi|335882561|gb|JK036821.1|JK036821	630126	87.76	49	6	0	4	52	61	13	5e-06	50.1
gi|335882562|gb|JK036822.1|JK036822	635816	100	97	0	0	126	222	107	11	5e-49	192
gi|335882562|gb|JK036822.1|JK036822	620719	100	57	0	0	1	57	46	102	4e-25	113
gi|335882562|gb|JK036822.1|JK036822	633156	94.74	57	3	0	1	57	50	106	5e-18	89.7
gi|335882562|gb|JK036822.1|JK036822	630126	89.8	49	5	0	4	52	61	13	2e-08	58
gi|335882564|gb|JK036824.1|JK036824	635816	98.97	97	1	0	223	319	107	11	2e-46	184
gi|335882564|gb|JK036824.1|JK036824	620719	98.31	59	1	0	96	154	44	102	8e-24	109
gi|335882564|gb|JK036824.1|JK036824	633156	93.22	59	4	0	96	154	48	106	1e-16	85.7
gi|335882564|gb|JK036824.1|JK036824	630126	87.04	54	7	0	96	149	66	13	2e-06	52
gi|335882565|gb|JK036825.1|JK036825	635816	90.77	65	6	0	174	238	8	72	2e-15	81.8
gi|335882565|gb|JK036825.1|JK036825	630370	95.65	46	2	0	115	160	54	99	9e-14	75.8
gi|335882566|gb|JK036826.1|JK036826	809064	100	295	0	0	94	388	295	1	8e-167	585
gi|335882566|gb|JK036826.1|JK036826	772504	99.48	193	1	0	446	638	47	239	3e-89	327
gi|335882566|gb|JK036826.1|JK036826	772504	100	29	0	0	400	428	1	29	5e-08	58
gi|335882567|gb|JK036827.1|JK036827	760166	98.25	228	4	0	25	252	228	1	2e-117	420
gi|335882567|gb|JK036827.1|JK036827	724438	98.08	156	3	0	297	452	1	156	7e-77	285
gi|335882568|gb|JK036828.1|JK036828	635816	98	100	2	0	65	164	8	107	5e-46	182
gi|335882568|gb|JK036828.1|JK036828	633156	100	38	0	0	223	260	106	69	8e-14	75.8
gi|335882568|gb|JK036828.1|JK036828	620719	97.06	34	1	0	223	256	102	69	5e-09	60
gi|335882569|gb|JK036829.1|JK036829	713376	100	72	0	0	59	130	1	72	2e-34	143
gi|335882570|gb|JK036830.1|JK036830	620719	99.02	102	1	0	16	117	1	102	2e-49	194
gi|335882570|gb|JK036830.1|JK036830	635816	100	97	0	0	186	282	107	11	6e-49	192
gi|335882570|gb|JK036830.1|JK036830	633156	94.34	106	6	0	12	117	1	106	6e-40	163
gi|335882570|gb|JK036830.1|JK036830	724328	86.24	109	15	0	1	109	55	163	3e-20	97.6
gi|335882570|gb|JK036830.1|JK036830	630126	88.17	93	11	0	20	112	105	13	3e-20	97.6
gi|335882570|gb|JK036830.1|JK036830	631470	87.88	66	8	0	8	73	90	25	2e-11	67.9
gi|335882571|gb|JK036831.1|JK036831	683263	100	70	0	0	172	241	131	62	6e-33	139
gi|335882572|gb|JK036832.1|JK036832	815242	98.28	58	1	0	91	148	1051	1108	2e-23	107
gi|335882572|gb|JK036832.1|JK036832	727512	84.71	85	13	0	93	177	66	150	5e-11	65.9
gi|335882573|gb|JK036833.1|JK036833	724686	97.81	137	3	0	94	230	21	157	1e-65	248
gi|335882573|gb|JK036833.1|JK036833	803974	89.39	132	14	0	98	229	340	209	2e-36	151
gi|335882574|gb|JK036834.1|JK036834	620719	99.02	102	1	0	29	130	1	102	2e-49	194
gi|335882574|gb|JK036834.1|JK036834	635816	98.97	97	1	0	199	295	107	11	2e-46	184
gi|335882574|gb|JK036834.1|JK036834	633156	94.34	106	6	0	25	130	1	106	6e-40	163
gi|335882574|gb|JK036834.1|JK036834	630126	88.17	93	11	0	33	125	105	13	3e-20	97.6
gi|335882574|gb|JK036834.1|JK036834	724328	85.59	111	16	0	12	122	53	163	4e-19	93.7
gi|335882574|gb|JK036834.1|JK036834	631470	87.88	66	8	0	21	86	90	25	3e-11	67.9
gi|335882575|gb|JK036835.1|JK036835	635816	100	97	0	0	156	252	11	107	7e-49	192
gi|335882575|gb|JK036835.1|JK036835	620719	100	40	0	0	321	360	102	63	7e-15	79.8
gi|335882575|gb|JK036835.1|JK036835	633156	94.87	39	2	0	321	359	106	68	2e-09	61.9
gi|335882576|gb|JK036836.1|JK036836	635816	98.97	97	1	0	126	222	107	11	1e-46	184
gi|335882576|gb|JK036836.1|JK036836	620719	100	57	0	0	1	57	46	102	4e-25	113
gi|335882576|gb|JK036836.1|JK036836	633156	94.74	57	3	0	1	57	50	106	6e-18	89.7
gi|335882576|gb|JK036836.1|JK036836	630126	89.8	49	5	0	4	52	61	13	2e-08	58
gi|335882577|gb|JK036837.1|JK036837	635816	100	97	0	0	61	157	11	107	5e-49	192
gi|335882577|gb|JK036837.1|JK036837	620719	100	57	0	0	226	282	102	46	4e-25	113
gi|335882577|gb|JK036837.1|JK036837	633156	94.74	57	3	0	226	282	106	50	6e-18	89.7
gi|335882577|gb|JK036837.1|JK036837	630126	89.8	49	5	0	231	279	13	61	2e-08	58
gi|335882578|gb|JK036838.1|JK036838	635816	95	100	5	0	58	157	8	107	7e-39	159
gi|335882578|gb|JK036838.1|JK036838	620719	96.49	57	2	0	226	282	102	46	2e-20	97.6
gi|335882578|gb|JK036838.1|JK036838	633156	91.23	57	5	0	226	282	106	50	3e-13	73.8
gi|335882578|gb|JK036838.1|JK036838	630370	97.37	38	1	0	1	38	49	86	2e-11	67.9
gi|335882579|gb|JK036839.1|JK036839	620719	100	102	0	0	16	117	1	102	8e-52	202
gi|335882579|gb|JK036839.1|JK036839	635816	100	97	0	0	186	282	107	11	8e-49	192
gi|335882579|gb|JK036839.1|JK036839	633156	95.28	106	5	0	12	117	1	106	3e-42	170
gi|335882579|gb|JK036839.1|JK036839	630370	100	69	0	0	322	390	69	1	4e-32	137
gi|335882579|gb|JK036839.1|JK036839	724328	87.16	109	14	0	1	109	55	163	1e-22	105
gi|335882579|gb|JK036839.1|JK036839	630126	89.25	93	10	0	20	112	105	13	1e-22	105
gi|335882579|gb|JK036839.1|JK036839	631470	89.39	66	7	0	8	73	90	25	1e-13	75.8
gi|335882580|gb|JK036840.1|JK036840	814524	100	31	0	0	1	31	963	993	1e-09	61.9
gi|335882581|gb|JK036841.1|JK036841	635816	100	97	0	0	126	222	107	11	5e-49	192
gi|335882581|gb|JK036841.1|JK036841	620719	100	57	0	0	1	57	46	102	4e-25	113
gi|335882581|gb|JK036841.1|JK036841	633156	94.74	57	3	0	1	57	50	106	6e-18	89.7
gi|335882581|gb|JK036841.1|JK036841	630126	89.8	49	5	0	4	52	61	13	2e-08	58
gi|335882582|gb|JK036842.1|JK036842	635816	100	97	0	0	61	157	11	107	5e-49	192
gi|335882582|gb|JK036842.1|JK036842	620719	100	57	0	0	226	282	102	46	4e-25	113
gi|335882582|gb|JK036842.1|JK036842	633156	94.74	57	3	0	226	282	106	50	6e-18	89.7
gi|335882582|gb|JK036842.1|JK036842	630126	89.8	49	5	0	231	279	13	61	2e-08	58
gi|335882583|gb|JK036843.1|JK036843	617069	90.67	75	7	0	34	108	75	1	5e-19	93.7
gi|335882583|gb|JK036843.1|JK036843	694602	86.67	75	10	0	199	273	76	2	8e-12	69.9
gi|335882584|gb|JK036844.1|JK036844	751296	86.54	52	7	0	49	100	52	1	7e-06	48.1
gi|335882586|gb|JK036846.1|JK036846	777432	99.11	112	1	0	1	112	171	282	2e-55	214
gi|335882587|gb|JK036847.1|JK036847	635816	100	97	0	0	130	226	107	11	5e-49	192
gi|335882587|gb|JK036847.1|JK036847	620719	94.83	58	3	0	4	61	45	102	1e-18	91.7
gi|335882587|gb|JK036847.1|JK036847	633156	89.66	58	6	0	4	61	49	106	2e-11	67.9
gi|335882588|gb|JK036848.1|JK036848	635816	97	100	3	0	158	257	8	107	1e-43	174
gi|335882589|gb|JK036849.1|JK036849	814534	89.62	106	8	3	91	193	255	150	4e-21	99.6
gi|335882591|gb|JK036851.1|JK036851	777432	100	112	0	0	1	112	171	282	5e-58	222
gi|335882592|gb|JK036852.1|JK036852	635816	98.97	97	1	0	217	313	107	11	3e-46	184
gi|335882592|gb|JK036852.1|JK036852	620719	96.61	59	1	1	91	148	44	102	7e-19	93.7
gi|335882592|gb|JK036852.1|JK036852	633156	91.53	59	4	1	91	148	48	106	1e-11	69.9
gi|335882593|gb|JK036853.1|JK036853	635816	100	97	0	0	217	313	107	11	7e-49	192
gi|335882593|gb|JK036853.1|JK036853	620719	100	59	0	0	90	148	44	102	3e-26	117
gi|335882593|gb|JK036853.1|JK036853	633156	94.92	59	3	0	90	148	48	106	5e-19	93.7
gi|335882593|gb|JK036853.1|JK036853	630126	88.89	54	6	0	90	143	66	13	7e-09	60
gi|335882594|gb|JK036854.1|JK036854	777432	98.21	112	2	0	1	112	171	282	5e-53	206
gi|335882595|gb|JK036855.1|JK036855	777432	100	112	0	0	1	112	171	282	5e-58	222
gi|335882596|gb|JK036856.1|JK036856	635816	100	97	0	0	61	157	11	107	5e-49	192
gi|335882596|gb|JK036856.1|JK036856	620719	100	57	0	0	226	282	102	46	4e-25	113
gi|335882596|gb|JK036856.1|JK036856	633156	94.74	57	3	0	226	282	106	50	6e-18	89.7
gi|335882596|gb|JK036856.1|JK036856	630126	89.8	49	5	0	231	279	13	61	2e-08	58
gi|335882597|gb|JK036857.1|JK036857	809064	92.68	246	16	2	1	245	293	49	4e-90	329
gi|335882598|gb|JK036858.1|JK036858	635816	100	97	0	0	61	157	11	107	5e-49	192
gi|335882598|gb|JK036858.1|JK036858	620719	100	59	0	0	226	284	102	44	3e-26	117
gi|335882598|gb|JK036858.1|JK036858	633156	94.92	59	3	0	226	284	106	48	4e-19	93.7
gi|335882598|gb|JK036858.1|JK036858	630126	88.89	54	6	0	231	284	13	66	5e-09	60
gi|335882599|gb|JK036859.1|JK036859	635816	100	93	0	0	61	153	11	103	1e-46	184
gi|335882599|gb|JK036859.1|JK036859	620719	100	57	0	0	226	282	102	46	4e-25	113
gi|335882599|gb|JK036859.1|JK036859	633156	94.74	57	3	0	226	282	106	50	6e-18	89.7
gi|335882599|gb|JK036859.1|JK036859	630126	89.8	49	5	0	231	279	13	61	2e-08	58
gi|335882600|gb|JK036860.1|JK036860	809064	100	292	0	0	251	542	1	292	7e-165	579
gi|335882600|gb|JK036860.1|JK036860	772504	99.48	193	1	0	1	193	239	47	4e-89	327
gi|335882600|gb|JK036860.1|JK036860	772504	100	29	0	0	211	239	29	1	6e-08	58
gi|335882601|gb|JK036861.1|JK036861	777432	100	112	0	0	268	379	282	171	8e-58	222
gi|335882602|gb|JK036862.1|JK036862	766684	99.18	245	2	0	222	466	1	245	3e-132	470
gi|335882602|gb|JK036862.1|JK036862	794894	85.02	227	34	0	222	448	1	227	4e-45	180
gi|335882602|gb|JK036862.1|JK036862	815242	98.28	58	1	0	1	58	1051	1108	5e-23	107
gi|335882602|gb|JK036862.1|JK036862	727512	85.15	101	15	0	3	103	66	166	3e-15	81.8
gi|335882603|gb|JK036863.1|JK036863	714196	100	156	0	0	211	366	156	1	5e-84	309
gi|335882603|gb|JK036863.1|JK036863	630448	91.14	79	7	0	144	222	2	80	2e-21	101
gi|335882604|gb|JK036864.1|JK036864	635816	100	97	0	0	116	212	107	11	5e-49	192
gi|335882604|gb|JK036864.1|JK036864	620719	100	47	0	0	1	47	56	102	3e-19	93.7
gi|335882604|gb|JK036864.1|JK036864	633156	93.62	47	3	0	1	47	60	106	5e-12	69.9
gi|335882606|gb|JK036866.1|JK036866	658377	100	89	0	0	1	89	29	117	3e-44	176
gi|335882606|gb|JK036866.1|JK036866	694602	90.79	76	7	0	81	156	76	1	1e-19	95.6
gi|335882606|gb|JK036866.1|JK036866	752264	86.96	69	9	0	232	300	1	69	9e-11	65.9
gi|335882606|gb|JK036866.1|JK036866	658009	82.05	117	21	0	97	213	117	1	9e-11	65.9
gi|335882606|gb|JK036866.1|JK036866	733246	96.88	32	1	0	95	126	54	85	9e-08	56
gi|335882606|gb|JK036866.1|JK036866	733246	85.71	63	9	0	157	219	116	178	3e-07	54
gi|335882606|gb|JK036866.1|JK036866	795152	85.96	57	8	0	196	252	266	322	5e-06	50.1
gi|335882606|gb|JK036866.1|JK036866	689984	91.89	37	3	0	15	51	37	1	5e-06	50.1
gi|335882607|gb|JK036867.1|JK036867	635816	100	97	0	0	126	222	107	11	1e-48	192
gi|335882607|gb|JK036867.1|JK036867	620719	100	57	0	0	1	57	46	102	9e-25	113
gi|335882607|gb|JK036867.1|JK036867	633156	94.74	57	3	0	1	57	50	106	1e-17	89.7
gi|335882607|gb|JK036867.1|JK036867	630126	89.8	49	5	0	4	52	61	13	5e-08	58
gi|335882608|gb|JK036868.1|JK036868	635816	100	97	0	0	116	212	107	11	5e-49	192
gi|335882608|gb|JK036868.1|JK036868	620719	100	47	0	0	1	47	56	102	3e-19	93.7
gi|335882608|gb|JK036868.1|JK036868	633156	93.62	47	3	0	1	47	60	106	5e-12	69.9
gi|335882610|gb|JK036870.1|JK036870	635816	100	100	0	0	58	157	8	107	1e-50	198
gi|335882610|gb|JK036870.1|JK036870	620719	100	59	0	0	226	284	102	44	4e-26	117
gi|335882610|gb|JK036870.1|JK036870	633156	94.92	59	3	0	226	284	106	48	6e-19	93.7
gi|335882610|gb|JK036870.1|JK036870	630370	94	50	3	0	1	50	49	98	1e-13	75.8
gi|335882610|gb|JK036870.1|JK036870	630126	88.89	54	6	0	231	284	13	66	8e-09	60
gi|335882611|gb|JK036871.1|JK036871	635816	100	97	0	0	61	157	11	107	5e-49	192
gi|335882611|gb|JK036871.1|JK036871	620719	100	57	0	0	226	282	102	46	4e-25	113
gi|335882611|gb|JK036871.1|JK036871	633156	94.74	57	3	0	226	282	106	50	6e-18	89.7
gi|335882611|gb|JK036871.1|JK036871	630126	89.8	49	5	0	231	279	13	61	2e-08	58
gi|335882612|gb|JK036872.1|JK036872	635816	100	97	0	0	116	212	107	11	5e-49	192
gi|335882612|gb|JK036872.1|JK036872	620719	100	47	0	0	1	47	56	102	3e-19	93.7
gi|335882612|gb|JK036872.1|JK036872	633156	93.62	47	3	0	1	47	60	106	5e-12	69.9
gi|335882613|gb|JK036873.1|JK036873	635816	94	100	5	1	121	219	102	3	3e-34	143
gi|335882613|gb|JK036873.1|JK036873	620719	100	47	0	0	1	47	56	102	3e-19	93.7
gi|335882613|gb|JK036873.1|JK036873	633156	93.62	47	3	0	1	47	60	106	4e-12	69.9
gi|335882614|gb|JK036874.1|JK036874	620719	100	102	0	0	226	327	102	1	6e-52	202
gi|335882614|gb|JK036874.1|JK036874	635816	100	97	0	0	61	157	11	107	6e-49	192
gi|335882614|gb|JK036874.1|JK036874	633156	95.28	106	5	0	226	331	106	1	2e-42	170
gi|335882614|gb|JK036874.1|JK036874	724328	87.16	109	14	0	234	342	163	55	1e-22	105
gi|335882614|gb|JK036874.1|JK036874	630126	89.25	93	10	0	231	323	13	105	1e-22	105
gi|335882614|gb|JK036874.1|JK036874	631470	89.39	66	7	0	270	335	25	90	1e-13	75.8
gi|335882615|gb|JK036875.1|JK036875	733246	86.15	65	9	0	84	148	178	114	3e-08	58
gi|335882615|gb|JK036875.1|JK036875	752264	96.67	30	1	0	42	71	30	1	2e-06	52
gi|335882617|gb|JK036877.1|JK036877	635816	100	97	0	0	60	156	11	107	5e-49	192
gi|335882617|gb|JK036877.1|JK036877	620719	100	59	0	0	225	283	102	44	3e-26	117
gi|335882617|gb|JK036877.1|JK036877	633156	94.92	59	3	0	225	283	106	48	4e-19	93.7
gi|335882617|gb|JK036877.1|JK036877	630126	88.89	54	6	0	230	283	13	66	5e-09	60
gi|335882618|gb|JK036878.1|JK036878	635816	100	97	0	0	126	222	107	11	5e-49	192
gi|335882618|gb|JK036878.1|JK036878	620719	100	57	0	0	1	57	46	102	4e-25	113
gi|335882618|gb|JK036878.1|JK036878	633156	94.74	57	3	0	1	57	50	106	6e-18	89.7
gi|335882618|gb|JK036878.1|JK036878	630126	89.8	49	5	0	4	52	61	13	2e-08	58
gi|335882619|gb|JK036879.1|JK036879	635816	100	97	0	0	61	157	11	107	5e-49	192
gi|335882619|gb|JK036879.1|JK036879	620719	100	57	0	0	226	282	102	46	4e-25	113
gi|335882619|gb|JK036879.1|JK036879	633156	94.74	57	3	0	226	282	106	50	6e-18	89.7
gi|335882619|gb|JK036879.1|JK036879	630126	89.8	49	5	0	231	279	13	61	2e-08	58
gi|335882620|gb|JK036880.1|JK036880	635816	100	97	0	0	126	222	107	11	5e-49	192
gi|335882620|gb|JK036880.1|JK036880	620719	100	57	0	0	1	57	46	102	4e-25	113
gi|335882620|gb|JK036880.1|JK036880	633156	94.74	57	3	0	1	57	50	106	6e-18	89.7
gi|335882620|gb|JK036880.1|JK036880	630126	89.8	49	5	0	4	52	61	13	2e-08	58
gi|335882621|gb|JK036881.1|JK036881	620719	100	32	0	0	91	122	44	75	1e-10	63.9
gi|335882621|gb|JK036881.1|JK036881	633156	93.75	32	2	0	91	122	48	79	7e-06	48.1
gi|335882622|gb|JK036882.1|JK036882	635816	100	97	0	0	126	222	107	11	5e-49	192
gi|335882622|gb|JK036882.1|JK036882	620719	100	57	0	0	1	57	46	102	4e-25	113
gi|335882622|gb|JK036882.1|JK036882	633156	94.74	57	3	0	1	57	50	106	6e-18	89.7
gi|335882622|gb|JK036882.1|JK036882	630126	89.8	49	5	0	4	52	61	13	2e-08	58
gi|335882624|gb|JK036884.1|JK036884	809064	99.66	293	1	0	1	293	293	1	3e-163	573
gi|335882624|gb|JK036884.1|JK036884	772504	100	193	0	0	351	543	47	239	1e-91	335
gi|335882624|gb|JK036884.1|JK036884	772504	100	29	0	0	305	333	1	29	4e-08	58
gi|335882625|gb|JK036885.1|JK036885	635816	98.97	97	1	0	126	222	107	11	1e-46	184
gi|335882625|gb|JK036885.1|JK036885	620719	98.18	55	1	0	1	55	46	100	1e-21	101
gi|335882625|gb|JK036885.1|JK036885	633156	92.73	55	4	0	1	55	50	104	2e-14	77.8
gi|335882625|gb|JK036885.1|JK036885	630126	87.76	49	6	0	4	52	61	13	5e-06	50.1
gi|335882626|gb|JK036886.1|JK036886	635816	100	97	0	0	126	222	107	11	5e-49	192
gi|335882626|gb|JK036886.1|JK036886	620719	100	57	0	0	1	57	46	102	4e-25	113
gi|335882626|gb|JK036886.1|JK036886	633156	94.74	57	3	0	1	57	50	106	6e-18	89.7
gi|335882626|gb|JK036886.1|JK036886	630126	89.8	49	5	0	4	52	61	13	2e-08	58
gi|335882627|gb|JK036887.1|JK036887	635816	100	97	0	0	126	222	107	11	5e-49	192
gi|335882627|gb|JK036887.1|JK036887	620719	100	57	0	0	1	57	46	102	4e-25	113
gi|335882627|gb|JK036887.1|JK036887	633156	94.74	57	3	0	1	57	50	106	6e-18	89.7
gi|335882627|gb|JK036887.1|JK036887	630126	89.8	49	5	0	4	52	61	13	2e-08	58
gi|335882628|gb|JK036888.1|JK036888	635816	94.85	97	5	0	215	311	107	11	6e-37	153
gi|335882628|gb|JK036888.1|JK036888	620719	94.92	59	2	1	89	146	44	102	1e-16	85.7
gi|335882628|gb|JK036888.1|JK036888	633156	91.53	59	4	1	89	146	48	106	6e-12	69.9
gi|335882629|gb|JK036889.1|JK036889	760166	99.12	228	2	0	25	252	228	1	3e-122	436
gi|335882629|gb|JK036889.1|JK036889	724438	98.08	156	3	0	297	452	1	156	7e-77	285
gi|335882630|gb|JK036890.1|JK036890	786392	100	174	0	0	1	174	174	1	6e-95	345
gi|335882630|gb|JK036890.1|JK036890	667723	100	88	0	0	176	263	122	35	1e-43	174
gi|335882631|gb|JK036891.1|JK036891	635816	100	100	0	0	58	157	8	107	8e-51	198
gi|335882631|gb|JK036891.1|JK036891	620719	100	57	0	0	226	282	102	46	4e-25	113
gi|335882631|gb|JK036891.1|JK036891	630370	98	50	1	0	1	50	49	98	1e-18	91.7
gi|335882631|gb|JK036891.1|JK036891	633156	94.74	57	3	0	226	282	106	50	6e-18	89.7
gi|335882631|gb|JK036891.1|JK036891	630126	89.8	49	5	0	231	279	13	61	2e-08	58
gi|335882632|gb|JK036892.1|JK036892	685784	100	133	0	0	107	239	1	133	2e-70	264
gi|335882632|gb|JK036892.1|JK036892	757108	100	28	0	0	257	284	221	194	8e-08	56
gi|335882633|gb|JK036893.1|JK036893	683181	96.18	131	5	0	162	292	1	131	4e-57	220
gi|335882633|gb|JK036893.1|JK036893	809444	99.02	102	1	0	18	119	544	645	2e-49	194
gi|335882633|gb|JK036893.1|JK036893	811374	85.71	84	12	0	14	97	540	623	2e-12	71.9
gi|335882634|gb|JK036894.1|JK036894	777432	100	112	0	0	359	470	282	171	1e-57	222
gi|335882635|gb|JK036895.1|JK036895	685784	100	133	0	0	107	239	1	133	2e-70	264
gi|335882635|gb|JK036895.1|JK036895	757108	100	28	0	0	257	284	221	194	8e-08	56
gi|335882636|gb|JK036896.1|JK036896	793556	98.3	176	3	0	1	176	201	376	5e-89	325
gi|335882636|gb|JK036896.1|JK036896	806084	94.29	35	2	0	12	46	94	60	3e-07	54
gi|335882637|gb|JK036897.1|JK036897	815242	98.28	58	1	0	1	58	1051	1108	2e-23	107
gi|335882637|gb|JK036897.1|JK036897	727512	85.15	101	15	0	3	103	66	166	1e-15	81.8
gi|335882637|gb|JK036897.1|JK036897	766684	94.12	34	2	0	222	255	1	34	1e-06	52
gi|335882638|gb|JK036898.1|JK036898	635816	100	97	0	0	61	157	11	107	4e-49	192
gi|335882639|gb|JK036899.1|JK036899	635816	100	100	0	0	126	225	107	8	7e-51	198
gi|335882639|gb|JK036899.1|JK036899	620719	100	57	0	0	1	57	46	102	3e-25	113
gi|335882639|gb|JK036899.1|JK036899	633156	94.74	57	3	0	1	57	50	106	5e-18	89.7
gi|335882639|gb|JK036899.1|JK036899	630126	89.8	49	5	0	4	52	61	13	2e-08	58
gi|335882640|gb|JK036900.1|JK036900	815242	97.67	43	1	0	91	133	1051	1093	9e-15	77.8
gi|335882641|gb|JK036901.1|JK036901	786392	100	174	0	0	1	174	174	1	6e-95	345
gi|335882641|gb|JK036901.1|JK036901	667723	100	88	0	0	176	263	122	35	1e-43	174
gi|335882643|gb|JK036903.1|JK036903	742644	99.47	190	1	0	521	710	193	4	1e-101	369
gi|335882643|gb|JK036903.1|JK036903	670553	100	123	0	0	397	519	123	1	4e-64	244
gi|335882643|gb|JK036903.1|JK036903	635816	100	97	0	0	61	157	11	107	1e-48	192
gi|335882643|gb|JK036903.1|JK036903	620719	100	59	0	0	226	284	102	44	6e-26	117
gi|335882643|gb|JK036903.1|JK036903	633156	94.92	59	3	0	226	284	106	48	9e-19	93.7
gi|335882643|gb|JK036903.1|JK036903	630126	88.89	54	6	0	231	284	13	66	1e-08	60
gi|335882644|gb|JK036904.1|JK036904	795134	96.91	97	3	0	179	275	336	240	8e-42	168
gi|335882645|gb|JK036905.1|JK036905	670793	100	123	0	0	328	450	123	1	6e-64	244
gi|335882645|gb|JK036905.1|JK036905	747644	97.52	121	3	0	1	121	81	201	1e-55	216
gi|335882645|gb|JK036905.1|JK036905	702664	90.78	141	7	2	328	462	1	141	3e-41	168
gi|335882647|gb|JK036907.1|JK036907	635816	100	97	0	0	61	157	11	107	5e-49	192
gi|335882647|gb|JK036907.1|JK036907	620719	100	57	0	0	226	282	102	46	4e-25	113
gi|335882647|gb|JK036907.1|JK036907	633156	94.74	57	3	0	226	282	106	50	6e-18	89.7
gi|335882647|gb|JK036907.1|JK036907	630126	89.8	49	5	0	231	279	13	61	2e-08	58
gi|335882648|gb|JK036908.1|JK036908	656311	98.97	97	1	0	66	162	1	97	7e-47	184
gi|335882650|gb|JK036910.1|JK036910	635816	98	100	2	0	65	164	8	107	4e-46	182
gi|335882651|gb|JK036911.1|JK036911	635816	100	97	0	0	126	222	107	11	5e-49	192
gi|335882651|gb|JK036911.1|JK036911	620719	100	57	0	0	1	57	46	102	4e-25	113
gi|335882651|gb|JK036911.1|JK036911	633156	94.74	57	3	0	1	57	50	106	6e-18	89.7
gi|335882651|gb|JK036911.1|JK036911	630126	89.8	49	5	0	4	52	61	13	2e-08	58
gi|335882653|gb|JK036913.1|JK036913	635816	100	97	0	0	126	222	107	11	5e-49	192
gi|335882653|gb|JK036913.1|JK036913	620719	100	57	0	0	1	57	46	102	4e-25	113
gi|335882653|gb|JK036913.1|JK036913	633156	94.74	57	3	0	1	57	50	106	6e-18	89.7
gi|335882653|gb|JK036913.1|JK036913	630126	89.8	49	5	0	4	52	61	13	2e-08	58
gi|335882654|gb|JK036914.1|JK036914	635816	100	97	0	0	61	157	11	107	5e-49	192
gi|335882654|gb|JK036914.1|JK036914	620719	94.55	55	3	0	226	280	102	48	9e-17	85.7
gi|335882654|gb|JK036914.1|JK036914	633156	92.73	55	4	0	226	280	106	52	2e-14	77.8
gi|335882655|gb|JK036915.1|JK036915	635816	98	100	2	0	65	164	8	107	5e-46	182
gi|335882655|gb|JK036915.1|JK036915	620719	100	57	0	0	233	289	102	46	4e-25	113
gi|335882655|gb|JK036915.1|JK036915	633156	94.74	57	3	0	233	289	106	50	6e-18	89.7
gi|335882655|gb|JK036915.1|JK036915	630126	89.8	49	5	0	238	286	13	61	2e-08	58
gi|335882656|gb|JK036916.1|JK036916	635816	98	100	2	0	65	164	8	107	6e-46	182
gi|335882656|gb|JK036916.1|JK036916	620719	100	59	0	0	233	291	102	44	3e-26	117
gi|335882656|gb|JK036916.1|JK036916	633156	94.92	59	3	0	233	291	106	48	4e-19	93.7
gi|335882656|gb|JK036916.1|JK036916	630126	88.89	54	6	0	238	291	13	66	6e-09	60
gi|335882658|gb|JK036918.1|JK036918	635816	100	97	0	0	126	222	107	11	5e-49	192
gi|335882658|gb|JK036918.1|JK036918	620719	100	57	0	0	1	57	46	102	4e-25	113
gi|335882658|gb|JK036918.1|JK036918	633156	94.74	57	3	0	1	57	50	106	6e-18	89.7
gi|335882658|gb|JK036918.1|JK036918	630126	89.8	49	5	0	4	52	61	13	2e-08	58
gi|335882659|gb|JK036919.1|JK036919	726448	98.82	170	2	0	50	219	1	170	8e-88	321
gi|335882659|gb|JK036919.1|JK036919	732556	96.88	32	1	0	188	219	32	1	7e-08	56
gi|335882660|gb|JK036920.1|JK036920	635816	100	97	0	0	61	157	11	107	5e-49	192
gi|335882660|gb|JK036920.1|JK036920	620719	100	57	0	0	226	282	102	46	4e-25	113
gi|335882660|gb|JK036920.1|JK036920	633156	94.74	57	3	0	226	282	106	50	6e-18	89.7
gi|335882660|gb|JK036920.1|JK036920	630126	89.8	49	5	0	231	279	13	61	2e-08	58
gi|335882662|gb|JK036922.1|JK036922	635816	100	97	0	0	126	222	107	11	5e-49	192
gi|335882662|gb|JK036922.1|JK036922	620719	100	57	0	0	1	57	46	102	4e-25	113
gi|335882662|gb|JK036922.1|JK036922	633156	94.74	57	3	0	1	57	50	106	6e-18	89.7
gi|335882662|gb|JK036922.1|JK036922	630126	89.8	49	5	0	4	52	61	13	2e-08	58
gi|335882663|gb|JK036923.1|JK036923	809064	100	295	0	0	251	545	1	295	7e-167	585
gi|335882663|gb|JK036923.1|JK036923	772504	99.48	192	1	0	2	193	238	47	1e-88	325
gi|335882663|gb|JK036923.1|JK036923	772504	100	27	0	0	211	237	29	3	6e-07	54
gi|335882664|gb|JK036924.1|JK036924	620719	100	102	0	0	16	117	1	102	8e-52	202
gi|335882664|gb|JK036924.1|JK036924	635816	100	97	0	0	186	282	107	11	8e-49	192
gi|335882664|gb|JK036924.1|JK036924	633156	95.28	106	5	0	12	117	1	106	3e-42	170
gi|335882664|gb|JK036924.1|JK036924	630370	100	69	0	0	322	390	69	1	4e-32	137
gi|335882664|gb|JK036924.1|JK036924	724328	87.16	109	14	0	1	109	55	163	1e-22	105
gi|335882664|gb|JK036924.1|JK036924	630126	89.25	93	10	0	20	112	105	13	1e-22	105
gi|335882664|gb|JK036924.1|JK036924	631470	89.39	66	7	0	8	73	90	25	1e-13	75.8
gi|335882666|gb|JK036926.1|JK036926	635816	100	97	0	0	156	252	11	107	7e-49	192
gi|335882666|gb|JK036926.1|JK036926	620719	100	57	0	0	321	377	102	46	5e-25	113
gi|335882666|gb|JK036926.1|JK036926	633156	94.74	57	3	0	321	377	106	50	7e-18	89.7
gi|335882666|gb|JK036926.1|JK036926	630126	89.8	49	5	0	326	374	13	61	3e-08	58
gi|335882667|gb|JK036927.1|JK036927	635816	100	100	0	0	151	250	8	107	1e-50	198
gi|335882667|gb|JK036927.1|JK036927	620719	100	57	0	0	319	375	102	46	5e-25	113
gi|335882667|gb|JK036927.1|JK036927	630370	98.08	52	1	0	92	143	47	98	1e-19	95.6
gi|335882667|gb|JK036927.1|JK036927	633156	94.74	57	3	0	319	375	106	50	7e-18	89.7
gi|335882667|gb|JK036927.1|JK036927	630126	89.8	49	5	0	324	372	13	61	3e-08	58
gi|335882668|gb|JK036928.1|JK036928	635816	100	97	0	0	126	222	107	11	5e-49	192
gi|335882668|gb|JK036928.1|JK036928	620719	100	57	0	0	1	57	46	102	4e-25	113
gi|335882668|gb|JK036928.1|JK036928	633156	94.74	57	3	0	1	57	50	106	6e-18	89.7
gi|335882668|gb|JK036928.1|JK036928	630126	89.8	49	5	0	4	52	61	13	2e-08	58
gi|335882671|gb|JK036931.1|JK036931	814524	100	31	0	0	1	31	963	993	1e-09	61.9
gi|335882672|gb|JK036932.1|JK036932	617069	93.06	72	5	0	281	352	1	72	5e-22	103
gi|335882672|gb|JK036932.1|JK036932	694602	89.33	75	8	0	117	191	2	76	1e-16	85.7
gi|335882673|gb|JK036933.1|JK036933	635816	100	97	0	0	61	157	11	107	5e-49	192
gi|335882673|gb|JK036933.1|JK036933	620719	100	57	0	0	226	282	102	46	4e-25	113
gi|335882673|gb|JK036933.1|JK036933	633156	94.74	57	3	0	226	282	106	50	6e-18	89.7
gi|335882673|gb|JK036933.1|JK036933	630126	89.8	49	5	0	231	279	13	61	2e-08	58
gi|335882676|gb|JK036936.1|JK036936	635816	100	97	0	0	126	222	107	11	5e-49	192
gi|335882676|gb|JK036936.1|JK036936	620719	100	57	0	0	1	57	46	102	4e-25	113
gi|335882676|gb|JK036936.1|JK036936	633156	94.74	57	3	0	1	57	50	106	6e-18	89.7
gi|335882676|gb|JK036936.1|JK036936	630126	89.8	49	5	0	4	52	61	13	2e-08	58
gi|335882677|gb|JK036937.1|JK036937	635816	98	100	2	0	65	164	8	107	5e-46	182
gi|335882677|gb|JK036937.1|JK036937	620719	98.25	57	1	0	223	279	102	46	9e-23	105
gi|335882677|gb|JK036937.1|JK036937	633156	96.49	57	2	0	223	279	106	50	2e-20	97.6
gi|335882677|gb|JK036937.1|JK036937	630126	87.76	49	6	0	228	276	13	61	5e-06	50.1
gi|335882678|gb|JK036938.1|JK036938	713376	98.41	126	2	0	59	184	1	126	1e-61	234
gi|335882679|gb|JK036939.1|JK036939	635816	100	97	0	0	155	251	11	107	7e-49	192
gi|335882679|gb|JK036939.1|JK036939	620719	100	57	0	0	320	376	102	46	5e-25	113
gi|335882679|gb|JK036939.1|JK036939	633156	94.74	57	3	0	320	376	106	50	7e-18	89.7
gi|335882679|gb|JK036939.1|JK036939	630126	89.8	49	5	0	325	373	13	61	3e-08	58
gi|335882680|gb|JK036940.1|JK036940	810670	98.9	454	4	1	94	546	240	693	0	852
gi|335882680|gb|JK036940.1|JK036940	801590	82.67	150	26	0	95	244	127	276	3e-18	91.7
