# Supplementary material for: De Novo Transcriptome Sequencing Reveals Important Molecular Networks and Metabolic Pathways of the Plant, Chlorophytum borivilianum
Source: PLoS One. 2013 Dec 23;8(12):e83336. doi: 10.1371/journal.pone.0083336 (PMC3871651; doi:10.1371/journal.pone.0083336)
Supplement: Table S3 — Chlorophytum borivilianum metabolic pathway analysis using KEGG with; (A) O. sativa and (B) A. thaliana background databases. (XLS) [file pone.0083336.s006.xls]

## Sheet: Table S3A
Table S3-A
##Statistic method: hypergeometric test
##FDR correction method: QVALUE
##The most enriched pathway or disease terms:
#Term	Database	Id	Sample number	Background number	P-Value	Corrected P-Value	Genes	Hyperlink
Non-homologous end-joining	KEGG PATHWAY	ko03450	8	7	0	0	809816|656735|656737|801236|786046|746232|626534|740910|705914|642030|649909|701000|686956|714806|751820|626076|737780|793334|735070|742292|675205|777262|799052|806892|784830|780752|781004|713712|707862|760128|684657|750982|732400|670399|663797|632548|764996|648621|779434|614237|725390|722056|690422|741346|791072|683347|749670|794146|666043|709910|633410|642072|658991|788210|681199|730132|704706|…	http://www.genome.jp/kegg-bin/show_pathway?ko03450
Lipopolysaccharide biosynthesis	KEGG PATHWAY	ko00540	6	5	0	0	699400|677385|811624|791184|736802|634812|646285|750352|681725|724414|776434|745190|617937|755716|810684|780378	http://www.genome.jp/kegg-bin/show_pathway?ko00540
Spliceosome	KEGG PATHWAY	ko03040	100	106	0	0	644577|644579|769558|741678|806496|728286|773864|808432|736582|769688|718880|768580|745396|621892|784702|806554|756450|779646|754160|646507|700308|750460|695652|721112|810722|799988|804070|675533|793408|662149|750938|804228|814996|653775|717960|767006|810728|794388|773622|733036|807358|723370|636348|704402|714448|785206|714874|781136|791794|737216|804920|761742|757140|766528|723576|811540|785244|…	http://www.genome.jp/kegg-bin/show_pathway?ko03040
RIG-I-like receptor signaling pathway	KEGG PATHWAY	ko04622	6	5	0	0	776538|638690|760644|775564|809692|643138|788562|724446|676061|678459|773862|769696|815706|628306|790014|790212|809856|764496|807672|669361|787976|652113|787706|665523|CL1263Contig1|741100|786592|802660|794352|815826|778980	http://www.genome.jp/kegg-bin/show_pathway?ko04622
Mineral absorption	KEGG PATHWAY	ko04978	6	5	0	0	755824|684339|665835|670173|625526|634384|748462|776664|758852|706908|713312|634714|716102|781984|784130|723298|802282|643904|809080|787928|780418|795200|739436|753724	http://www.genome.jp/kegg-bin/show_pathway?ko04978
Glycosylphosphatidylinositol(GPI)-anchor biosynthesis	KEGG PATHWAY	ko00563	21	20	0	0	803938|770240|784052|754460|756134|635624|740988|776310|777006|795678|809738|700548|681803|737578|770122|806536|796824|788254|802564|716988|796504|733722|786536|700104|702402|747540|676769|813436|717354|815118|803714|737998|804962|710860|777682|774522|743166|616161|705988|814978|814934|735192|734766|808154|782178|808464|748650|648565|749850|733380|707300|662483|744822|805448|670239|663699|688744|…	http://www.genome.jp/kegg-bin/show_pathway?ko00563
RNA transport	KEGG PATHWAY	ko03013	89	105	1.42197e-12	4.99722e-11	755758|814546|779646|754160|646507|700308|750460|695652|721112|810722|634322|764316|736752|816002|727204|810728|777966|716640|742936|796380|691646|794318|776878|751562|711580|813348|712982|619293|691052|753622|810030|731028|798584|808184|686224|737216|804920|761742|757140|766528|723576|811540|785244|618749|769130|793004|800056|658131|725284|712960|627024|758170|713728|803200|806820|CL1185Contig1|…	http://www.genome.jp/kegg-bin/show_pathway?ko03013
Basal transcription factors	KEGG PATHWAY	ko03022	30	32	3.8009e-07	1.16878e-05	794270|799464|755910|799996|815288|812204|725298|706514|647055|691972|743620|724464|761498|772106|648977|750300|744018|753938|791156|785606|717648|769366|723508|812288|793366|724952|781622|673189|775238|618177|808276|792148|770158|793200|769996|782388|783360|666925|814352|745582|755482|659613|748578|774772|652935|809512|794152|674399|779474|770860|811826|807238|815440|691046|751924|746108|729868|…	http://www.genome.jp/kegg-bin/show_pathway?ko03022
N-Glycan biosynthesis	KEGG PATHWAY	ko00510	32	35	6.70317e-07	1.8322e-05	770002|789842|703912|735494|683369|723484|806196|805196|707346|780156|655331|789840|766956|807266|683201|729424|813276|740342|816500|813146|671033|667889|667891|815536|816388|770438|807736|661677|619407|619409|814396|807194|689862|796212|794128|684165|787506|809010|802158|744092|789316|637950|718710|794730|813516|645559|809746|754600|786386|713914|780682|812974|770844|796836|796520|667729|793450|…	http://www.genome.jp/kegg-bin/show_pathway?ko00510
RNA degradation	KEGG PATHWAY	ko03018	48	58	1.02007e-06	2.50937e-05	667079|814078|654721|803074|799950|795704|685133|650349|730322|803552|786784|748212|812516|675611|614423|734122|801284|670457|699724|744660|771812|777270|670089|808994|671003|694760|767970|811728|677753|753128|791918|794268|748980|780648|624340|804496|802774|718470|769758|750632|816760|774900|796712|781788|806764|791410|783816|708384|787910|718496|677343|769918|805608|756548|748102|793958|790816|…	http://www.genome.jp/kegg-bin/show_pathway?ko03018
Various types of N-glycan biosynthesis	KEGG PATHWAY	ko00513	22	23	6.72479e-06	0.000150391	770002|789842|703912|735494|683369|723484|806196|805196|707346|780156|655331|789840|766956|807266|683201|729424|813276|740342|667889|667891|815536|816388|770438|807736|814396|807194|803606|815920|810914|810724|734880|809492|682921|787506|809010|802158|741970|775712|801306|762616|756352|797038|740154|735274|713788|798024|742784|728784|807540|766052|756464|740686|653161|797646|736656|766622|760780|…	http://www.genome.jp/kegg-bin/show_pathway?ko00513
Purine metabolism	KEGG PATHWAY	ko00230	79	109	9.97315e-06	0.00020445	800168|738738|809634|684243|749628|714084|693046|793784|814150|735318|805128|804728|799658|751304|727978|809440|763704|752630|786108|689234|750326|766234|777294|804966|801040|794706|784186|743236|791086|812466|813648|804138|795074|759484|711650|666693|730438|670541|789150|764584|689062|724748|629848|724790|760278|756128|652305|635124|635122|692478|674197|802112|706422|812078|775274|616279|715436|…	http://www.genome.jp/kegg-bin/show_pathway?ko00230
Cell cycle - yeast	KEGG PATHWAY	ko04111	52	67	1.41031e-05	0.000266874	798548|781980|756718|781474|774330|649047|626062|706980|691212|816414|740538|787646|809934|810906|702296|631910|786996|785162|715394|739218|802300|781390|673073|690042|765612|811320|800872|739350|777700|694102|712238|657773|756476|736006|698330|660851|622580|621227|726582|744000|682459|785180|643202|726654|679575|663187|731942|812332|812908|702008|812020|695378|730298|703686|628164|731824|744342|…	http://www.genome.jp/kegg-bin/show_pathway?ko04111
Cell cycle	KEGG PATHWAY	ko04110	57	75	1.70408e-05	0.000299431	626062|706980|691212|729970|816414|740538|787646|809934|810906|702296|631910|786996|785162|715394|739218|802300|781390|673073|690042|765612|811320|800872|739350|777700|694102|712238|657773|756476|736006|698330|660851|622580|621227|726582|744000|682459|785180|643202|726654|679575|663187|731942|812332|812908|702008|812020|754664|731790|678239|695378|730298|703686|628164|731824|744342|636872|802478|…	http://www.genome.jp/kegg-bin/show_pathway?ko04110
Ubiquitin mediated proteolysis	KEGG PATHWAY	ko04120	56	75	4.9086e-05	0.00080501	699598|664399|695378|730298|703686|628164|731824|744342|636872|802478|696556|733616|655735|623182|687018|816380|785656|615161|731404|750448|705008|733786|708652|807542|713530|652531|683229|753546|734206|688794|791428|755906|740162|776804|673027|691820|766460|775388|634130|732888|688478|791426|764106|679401|779968|661657|785048|728232|763612|789830|795928|651299|797864|799934|792356|684467|784274|…	http://www.genome.jp/kegg-bin/show_pathway?ko04120
SNARE interactions in vesicular transport	KEGG PATHWAY	ko04130	21	23	7.19194e-05	0.00105034	648143|797270|728900|785904|799144|650333|798658|763326|799478|777048|703806|741390|699912|736062|709628|763372|618367|637914|793590|692128|692170|618011|633036|805732|626196|799586|702084|803002|799746|681859|810332|782622|777802|807868|761286|716620|727400|810854|764822|776568|801292|694200|651837|733166|685351|682613|618325|636982|775632|794834|695046|814132|789518|801754|809516|750054|792722|…	http://www.genome.jp/kegg-bin/show_pathway?ko04130
Pyrimidine metabolism	KEGG PATHWAY	ko00240	65	90	7.25845e-05	0.00105034	800168|738738|809634|684243|749628|714084|693046|793784|814150|735318|805128|804728|799658|751304|727978|809440|763704|752630|786108|689234|750326|766234|777294|804966|801040|794706|784186|743236|813648|804138|810890|805450|809076|765374|786824|771296|810124|814720|776638|800898|791266|715634|812270|814566|684193|798500|650609|736114|802352|662211|796730|741086|742212|728220|795188|761154|710416|…	http://www.genome.jp/kegg-bin/show_pathway?ko00240
DNA replication	KEGG PATHWAY	ko03030	32	40	0.000243204	0.00332379	800168|738738|809634|684243|717264|735118|670863|652837|800974|810212|815598|808274|801040|794706|784186|743236|702296|631910|786996|785162|715394|739218|802300|781390|673073|690042|806892|784830|780752|781004|713712|707862|760128|758608|667563|746470|666351|751414|775822|723688|659755|811750|751066|787628|797088|690454|811962|777558|816194|779814|732994|771290|750574|727542|734146|675753|729758|…	http://www.genome.jp/kegg-bin/show_pathway?ko03030
Lysosome	KEGG PATHWAY	ko04142	32	41	0.000554574	0.00718028	796306|797786|722544|745428|808572|703082|730384|643904|809080|787928|780418|795200|739436|753724|770486|755760|678163|626898|736158|626706|752912|748412|748612|715908|793602|674075|706972|769568|764968|793682|725116|805912|679023|772130|757182|673151|716098|731706|657703|735790|678965|642554|642556|674663|702448|751422|764724|673235|757318|764226|764228|735362|735638|673597|737736|631370|710324|…	http://www.genome.jp/kegg-bin/show_pathway?ko04142
Fanconi anemia pathway	KEGG PATHWAY	ko03460	30	38	0.000583873	0.00718164	642936|779812|670499|647131|773314|767710|804854|739224|806678|768190|760374|750858|693832|693436|782800|727064|653291|797024|637122|650743|798416|813624|662999|677809|707876|796662|774214|701722|717380|719228|806468|803508|779134|642366|760932|736724|758950|674009|803764|690796|763314|687820|680741|618619|620035|676467|657039|748422|724084|784254|793332|726338|715258|800340|684385|681223|652351|…	http://www.genome.jp/kegg-bin/show_pathway?ko03460
Meiosis - yeast	KEGG PATHWAY	ko04113	40	54	0.000776997	0.00910197	626062|706980|691212|816414|740538|787646|809934|810906|702296|631910|786996|785162|715394|739218|802300|781390|673073|690042|698330|660851|622580|621227|726582|744000|682459|785180|643202|726654|679575|663187|731942|812332|812908|702008|812020|723688|659755|811750|751066|787628|797088|690454|712672|623980|765586|738962|744590|755520|797670|806614|637846|799674|791622|704826|728098|785270|815210|…	http://www.genome.jp/kegg-bin/show_pathway?ko04113
Flavonoid biosynthesis	KEGG PATHWAY	ko00941	14	15	0.000836352	0.00935194	794658|733490|698156|706394|631844|656551|800076|668607|740458|788754|740032|707680|756508|791436|725816|626272|665101|712318|622328|649459|724718|715754|649435|792572|728206|617797|743376|788752|793066|636232|660955|719766|718414|667861|675719|730968|715314|695562|716164|776068|654743|772422|618735|761068|785354|666277|790738|716334|765552|701984|724942|789140|768092|729452|623782|750790|775504|…	http://www.genome.jp/kegg-bin/show_pathway?ko00941
Protein processing in endoplasmic reticulum	KEGG PATHWAY	ko04141	73	109	0.00111511	0.0119268	770002|789842|703912|735494|683369|723484|806196|805196|707346|780156|655331|789840|766956|807266|683201|729424|813276|740342|809194|786286|696418|792552|794772|695378|730298|703686|628164|731824|744342|636872|802478|696556|733616|655735|623182|687018|816380|785656|615161|731404|750448|705008|733786|708652|807542|713530|652531|683229|753546|734206|688794|791428|755906|740162|776804|673027|691820|…	http://www.genome.jp/kegg-bin/show_pathway?ko04141
Circadian rhythm - plant	KEGG PATHWAY	ko04712	16	18	0.00117353	0.0120287	797102|669781|754794|800386|655615|678289|790142|790856|764010|806248|708082|738842|757694|687054|625564|660887|668475|810380|795306|661735|674541|802560|784022|804634|739548|795222|682615|737434|723098|788582|802946|672151|643494|723866|714202|810580|777638|812262|794532|804890|785444|746992|794282|715632|775496|782664|766696|786142|716712|741396|674775|767220|795428|771416|803788|642202|716854|…	http://www.genome.jp/kegg-bin/show_pathway?ko04712
Nucleotide excision repair	KEGG PATHWAY	ko03420	37	50	0.00125874	0.012386	800168|738738|809634|684243|801040|794706|784186|743236|728232|763612|789830|795928|651299|797864|799934|792356|684467|784274|674399|779474|758608|667563|746470|666351|751414|775822|811962|777558|816194|768722|807022|799000|807546|742438|725268|734776|689714|749994|745582|755482|659613|748578|774772|800974|810212|815598|767724|786258|790132|799262|805066|769774|758402|805772|790942|816692|691046|…	http://www.genome.jp/kegg-bin/show_pathway?ko03420
Porphyrin and chlorophyll metabolism	KEGG PATHWAY	ko00860	28	36	0.00136746	0.0129383	764690|752156|787726|767324|776620|633112|754908|690114|736680|814398|814024|778760|809946|748462|776664|758852|706908|713312|634714|716292|813896|692328|768426|743714|632044|752732|CL809Contig1|708162|706814|718046|656369|704596|790374|811338|803786|707822|799014|796118|633502|791474|634708|810498|716252|712898|717862|809104|634710|641432|646679|617673|667573|621375|731288|665251|761898|806010|7…	http://www.genome.jp/kegg-bin/show_pathway?ko00860
Progesterone-mediated oocyte maturation	KEGG PATHWAY	ko04914	23	29	0.00235468	0.0214538	816414|740538|698330|660851|622580|621227|726582|744000|682459|785180|643202|732046|792726|618713|810016|702674|736186|767734|809534|632838|617013|776052|803612|810138|673589|710020|753346|797522|733498|798138|674507|805032|794000|749946|673591|679885|787646|809934|810906|812448|698918|808118|743396|796544|742454|796582|775164|627788|722020|759636|704242|656849|775648|813410|662873|808870|673015|…	http://www.genome.jp/kegg-bin/show_pathway?ko04914
Base excision repair	KEGG PATHWAY	ko03410	25	33	0.00464983	0.0408521	800168|738738|809634|684243|801040|794706|784186|743236|808260|668899|694322|811394|671697|682021|762602|815960|809368|810778|814144|812094|803910|758608|667563|746470|666351|751414|775822|811520|684937|691298|660231|681997|691296|682273|809720|806892|784830|780752|781004|713712|707862|760128|794664|727024|717590|744718|739512|771900|782558|691596|800044|663333|803854|663003|787822|649097|791694|…	http://www.genome.jp/kegg-bin/show_pathway?ko03410
Regulation of autophagy	KEGG PATHWAY	ko04140	11	12	0.00482073	0.0408931	814462|804968|676635|700984|782792|777140|744238|774510|750932|717708|794094|784138|CL1263Contig1|741100|768174|809030|786592|802660|794352|728234|720076|647601|734386|634562|783432|788570|718122|648761|756736|794218|803098|815426|763664|813832|779896|793086|814470|694108|750994|778402|816106|781002|685165|784714|625684|668885|711438|795264|653373|798892|783262|798336|810320|653371|739090|807710|…	http://www.genome.jp/kegg-bin/show_pathway?ko04140
HTLV-I infection	KEGG PATHWAY	ko05166	39	56	0.00572247	0.0469243	778308|639954|719586|719588|785434|703114|778026|768588|643146|791270|800876|656133|757098|736424|687898|666777|745490|720340|771398|791784|782532|659213|806000|745530|716840|705696|792306|635806|750158|660399|759792|762102|800168|738738|809634|684243|801040|794706|784186|743236|723772|738758|729130|627110|616293|738552|746914|751706|703584|773248|738822|816308|761542|812396|756940|816414|740538|…	http://www.genome.jp/kegg-bin/show_pathway?ko05166
RNA polymerase	KEGG PATHWAY	ko03020	25	34	0.00891151	0.0705054	749628|714084|693046|793784|814150|735318|805128|804728|799658|751304|727978|809440|763704|752630|786108|689234|750326|766234|777294|804966|813648|804138|773410|803822|631526|776638|800898|791266|813742|759280|661287|802454|810186|786504|741500|695654|708056|753372|804308|814748|742510|808984|751270|687492|789198|790456|806394|811530|724022|665255|758684|765808|663117|707660|816268|778612|779766|…	http://www.genome.jp/kegg-bin/show_pathway?ko03020
Huntington's disease	KEGG PATHWAY	ko05016	66	103	0.00917144	0.0705054	778308|639954|719586|719588|785434|703114|778026|768588|643146|791270|800876|656133|757098|736424|687898|666777|745490|720340|771398|791784|782532|659213|806000|745530|716840|705696|792306|635806|750158|660399|759792|762102|730712|687256|641516|763428|682683|782524|770486|755760|678163|626898|736158|626706|752912|748412|748612|715908|793602|674075|706972|769568|764968|793682|725116|805912|679023|…	http://www.genome.jp/kegg-bin/show_pathway?ko05016
Thiamine metabolism	KEGG PATHWAY	ko00730	7	7	0.010445	0.0778625	677201|805362|733994|804452|816016|802070|718214|769134|677501|713386|754888|797596|720010|799864|809626|706604|770496|725416|729328|674237|795910|631696|626566|759944|787956|619403|651175|763198|701420|804062	http://www.genome.jp/kegg-bin/show_pathway?ko00730
Ribosome biogenesis in eukaryotes	KEGG PATHWAY	ko03008	55	85	0.0125828	0.0910406	794270|799464|643160|752716|808874|CL855Contig1|761838|736310|718290|804102|644437|664185|684787|655907|726196|775428|812580|734928|747700|746628|799480|742056|792034|797552|683619|771308|661429|784874|751812|797746|815336|618693|727718|704090|786520|CL569Contig1|762494|803300|678351|638102|664277|696400|644995|790790|754722|655911|668377|777728|673181|618689|716564|617969|814542|813942|775166|61…	http://www.genome.jp/kegg-bin/show_pathway?ko03008
Nicotinate and nicotinamide metabolism	KEGG PATHWAY	ko00760	9	10	0.0150565	0.102886	810664|813034|758646|639588|694190|811726|736630|718162|690412|772894|794832|706528|788490|726014|773588|815916|814672|718878|719378|748256|769326|662127|657623|790902|703694|740884|768904|816524|783276|707850|686412|745816|812772|816516|668503|622632|758994|743324|778440|784460|631724|756888|666821	http://www.genome.jp/kegg-bin/show_pathway?ko00760
Cutin, suberine and wax biosynthesis	KEGG PATHWAY	ko00073	9	10	0.0150565	0.102886	765302|795452|812748|671565|729226|684589|771048|807554|744692|787364|813868|696936|705930|706056|806920|810328|766014|806360|764408|736220|780344|726010|787570|631492|796262|803390|740970|727532|750964|681491|717282|631692|762830|704096|661647|658587|718448|746544	http://www.genome.jp/kegg-bin/show_pathway?ko00073
Cytosolic DNA-sensing pathway	KEGG PATHWAY	ko04623	14	18	0.0237812	0.158113	740740|748656|712432|802378|731274|617455|678043|666873|749628|714084|693046|793784|814150|735318|805128|804728|799658|751304|727978|809440|763704|752630|786108|689234|750326|766234|777294|804966|813648|804138|773410|803822|631526|789162|753158|734056|616653|772432|800434|717594|810438|783442|770288|683885|716406|746816|733836|789684|785966|777702|765808|663117|707660|791346|811118|816268|778612|…	http://www.genome.jp/kegg-bin/show_pathway?ko04623
Drug metabolism - other enzymes	KEGG PATHWAY	ko00983	12	15	0.0259153	0.163465	809562|806240|758626|810890|805450|809076|765374|786824|771296|810124|814720|809900|742128|807998|742058|652941|801016|717476|755742|785404|789752|727322|774586|783716|814426|682933|636678|749838|691300|674883|687528|703334|653057|671453|617875|743766|751376|651565|711120|703268|812032|764842|744520|696076|736058|734756|673175|CL1262Contig1|781348|638772|777154|720160|CL905Contig1|770278|774440|7…	http://www.genome.jp/kegg-bin/show_pathway?ko00983
Photosynthesis - antenna proteins	KEGG PATHWAY	ko00196	12	15	0.0259153	0.163465	793528|692832|734540|644937|622388|701350|775394|779104|766090|715836|618473|637034|CL816Contig1|761802|619671|694602|692022|643344|619685|675197|619621|766558|630448|698058|658009|733246|735760|752264|721182|651195|727836|655087|769956|657625|705244|639506|CL865Contig1|622758|738246|765598|777712|715402|761978|786760|795152|720188|695406	http://www.genome.jp/kegg-bin/show_pathway?ko00196
Homologous recombination	KEGG PATHWAY	ko03440	23	33	0.0309425	0.190297	800168|738738|809634|684243|801040|794706|784186|743236|768190|760374|750858|693832|693436|782800|727064|653291|797024|637122|650743|798416|813624|662999|677809|670399|663797|632548|764996|648621|642936|779812|670499|647131|773314|741406|766614|755516|703794|785644|695784|704502|806468|803508|642366|760932|736724|758950|674009|808274|680741|618619|620035|676467|657039|748422|724084|784254|793332|…	http://www.genome.jp/kegg-bin/show_pathway?ko03440
Steroid biosynthesis	KEGG PATHWAY	ko00100	15	20	0.0320069	0.192041	768170|613835|801948|694096|765938|671417|617501|613777|773448|713756|780314|807276|664755|798178|667701|705166|656619|671939|699024|637850|662133|761034|799894|629988|656945|747300|759560|781292|760834|702660|781614|683643|699474|688176|734962|660645|814092|740240|677233|642976|633498|808966|752768|735788|796160|628256|758794|787212|686626|743518|677521|812150|768572|767024|757808|733332|703516|…	http://www.genome.jp/kegg-bin/show_pathway?ko00100
p53 signaling pathway	KEGG PATHWAY	ko04115	13	17	0.0363261	0.208079	814198|814980|700008|671079|699872|813574|772620|736722|803174|786200|735404|744762|658693|755286|794072|620177|637724|746004|661091|711292|683203|665433|726788|649989|800650|766166|687482|726748|663941|626556|789066|789032|708622|808790|725784|686090|758294|721258|790924|705380|747736|754740|755912|745306|790744|666125|711538|693328|782994|800968|764826|691588|766604|703080|704500|783828|742732|…	http://www.genome.jp/kegg-bin/show_pathway?ko04115
Alzheimer's disease	KEGG PATHWAY	ko05010	53	85	0.0363715	0.208079	730712|675191|687256|641516|763428|682683|782524|759736|752316|762370|807700|807504|756468|800512|772658|707406|704354|706386|726458|714432|796900|663325|790136|801540|769178|641072|732046|792726|618713|810016|702674|736186|767734|809534|632838|617013|776052|803612|810138|673589|710020|753346|797522|733498|798138|674507|805032|794000|749946|673591|679885|725714|740810|725070|673611|803678|810620|…	http://www.genome.jp/kegg-bin/show_pathway?ko05010
Hedgehog signaling pathway	KEGG PATHWAY	ko04340	5	5	0.0384775	0.215124	784554|715764|701918|759828|756982|812084|813330|797326|716078|663239|703818|791440|804640|777304|642786|657755|703406|811330|695098|656863|791182|795082|774210|788378|793758|797124|618647|808868|811100|723498|781514|716230|776694|702218|772424|645723|756442|711940|678423	http://www.genome.jp/kegg-bin/show_pathway?ko04340
Alanine, aspartate and glutamate metabolism	KEGG PATHWAY	ko00250	25	37	0.0417187	0.228062	723890|777160|685237|793952|796860|777672|796886|690094|776292|748754|742160|794332|774910|772114|738202|816716|804430|809022|813636|793864|814124|620645|805250|814444|725952|644891|645943|793944|780662|754780|731040|746456|626266|778818|751458|741052|684865|705100|737134|714524|739334|709896|803216|794262|622632|758994|743324|778440|784460|631724|756888|666821|814906|736364|801470|805216|702458|…	http://www.genome.jp/kegg-bin/show_pathway?ko00250
Sulfur relay system	KEGG PATHWAY	ko04122	9	11	0.0443382	0.232814	684721|732164|677201|805362|733994|804452|774852|765670|622440|664385|733406|740202|789750|763390|773996|765584|699544|628330|809288|728272|782764|801980|812496|763646|740052|712228|672193|807384|811322|807304|798184|657683	http://www.genome.jp/kegg-bin/show_pathway?ko04122
Endocytosis	KEGG PATHWAY	ko04144	36	56	0.0444808	0.232814	770486|755760|678163|626898|736158|626706|752912|748412|748612|715908|793602|674075|706972|769568|764968|793682|725116|805912|679023|772130|757182|673151|716098|731706|657703|735790|678965|642554|642556|674663|702448|751422|764724|673235|757318|764226|764228|735362|735638|673597|737736|812452|639070|651539|752694|812628|709034|764880|809412|811406|788978|631756|805292|775032|811578|809078|767738|…	http://www.genome.jp/kegg-bin/show_pathway?ko04144
Synaptic vesicle cycle	KEGG PATHWAY	ko04721	23	34	0.0490906	0.24515	752968|667757|788880|783786|806062|629264|770486|755760|678163|626898|736158|626706|752912|748412|748612|715908|793602|674075|706972|769568|764968|793682|725116|805912|679023|772130|757182|673151|716098|731706|657703|735790|678965|642554|642556|674663|702448|751422|764724|673235|757318|764226|764228|735362|735638|673597|737736|631370|710324|636684|653089|653087|806780|723836|668421|779360|669047|…	http://www.genome.jp/kegg-bin/show_pathway?ko04721
Carotenoid biosynthesis	KEGG PATHWAY	ko00906	17	24	0.0498273	0.24515	679067|617571|689304|750648|795170|771472|650969|650185|803008|811572|777166|757326|776688|715012|675425|745560|796080|804712|782562|812680|809794|782364|769136|811796|793844|813352|810802|645293|645295|795380|774594|764780|800110|772182|763640|630542|735312|625638|734350|706642|766920|783698|693362|765366|790324|794150|796012|768742|800030|761036|816168|802534|739716|685305|801322|813370|768278|…	http://www.genome.jp/kegg-bin/show_pathway?ko00906
Propanoate metabolism	KEGG PATHWAY	ko00640	17	24	0.0498273	0.24515	806046|626082|708504|743520|620149|620151|796736|777688|667855|801202|801188|699864|627972|771456|764410|797862|766960|813294|803234|761008|662265|802608|802614|727656|715948|681465|752532|712386|783720|767494|813604|747310|812562|729588|783474|810510|785622|765994|716280|678649|683357|804134|712778|802236|782596|777634|751310|771496|717986|774062|716690|777310|806564|665349|709462|790038|800678|…	http://www.genome.jp/kegg-bin/show_pathway?ko00640
Parkinson's disease	KEGG PATHWAY	ko05012	48	78	0.059179	0.279962	778308|639954|719586|719588|785434|703114|778026|768588|643146|791270|800876|656133|757098|736424|687898|666777|745490|720340|771398|791784|782532|659213|806000|745530|716840|705696|792306|635806|750158|660399|759792|762102|730712|643962|798248|787124|665131|793454|796022|729154|729156|688350|687256|641516|763428|682683|782524|801084|707406|704354|706386|726458|714432|796900|663325|790136|801540|…	http://www.genome.jp/kegg-bin/show_pathway?ko05012
mRNA surveillance pathway	KEGG PATHWAY	ko03015	48	78	0.059179	0.279962	668487|753272|771212|772686|623912|794934|795316|804834|803530|767684|802706|670673|779646|754160|646507|700308|750460|695652|721112|810722|657635|807850|706164|785726|717342|773124|707298|792808|747854|670555|751756|801472|733438|739976|651519|784988|799086|788872|698624|739916|794708|737836|745246|792154|784256|806740|796902|710590|813940|756578|711808|766802|781268|773270|614009|767490|760236|…	http://www.genome.jp/kegg-bin/show_pathway?ko03015
Bacterial invasion of epithelial cells	KEGG PATHWAY	ko05100	10	13	0.0629238	0.286653	717642|785790|758072|634248|679325|786000|801920|812448|770486|755760|678163|626898|736158|626706|752912|748412|748612|715908|793602|674075|706972|769568|764968|793682|725116|805912|679023|772130|757182|673151|716098|731706|657703|735790|678965|642554|642556|674663|702448|751422|764724|673235|757318|764226|764228|735362|735638|673597|737736|793070|809070|740834|761610|768960|733060|627306|726902|…	http://www.genome.jp/kegg-bin/show_pathway?ko05100
Folate biosynthesis	KEGG PATHWAY	ko00790	10	13	0.0629238	0.286653	684721|732164|816390|743546|646419|728272|782764|801980|812496|763646|808202|CL1085Contig1|794390|802334|805754|730154|671597|677931|694038|725468|764912|763736|775956|781504|638926|705750|791624|754692|686484|782480|646141|807720|805900|792710|750634|683817|793234|785844|619145|758202|773710|729168|763996|631700|800170	http://www.genome.jp/kegg-bin/show_pathway?ko00790
Riboflavin metabolism	KEGG PATHWAY	ko00740	6	7	0.0776706	0.33521	807976|793174|751994|657663|769950|781576|690242|665393|767982|729194|722338|803906|788796|797580|665527|794106|624916|789856|815078|791256|811866|641380|742474|670787|799178	http://www.genome.jp/kegg-bin/show_pathway?ko00740
Vitamin B6 metabolism	KEGG PATHWAY	ko00750	6	7	0.0776706	0.33521	808006|724156|777042|658133|782934|617367|791152|763954|731116|762882|669643|691268|785648|771540|622278|630554|702090|810302|752412|697216|790576|733866|CL923Contig1|759460	http://www.genome.jp/kegg-bin/show_pathway?ko00750
Brassinosteroid biosynthesis	KEGG PATHWAY	ko00905	6	7	0.0776706	0.33521	804136|806270|695092|631356|724202|734808|767064|756544|654463|685752|700852|770506|690598|695560|744358|813156|650819|805708|757260|655591|744366|706704|732580|677429|708856|739222|790440|652853|808158|812206|812102|750928|759082	http://www.genome.jp/kegg-bin/show_pathway?ko00905
Lysine biosynthesis	KEGG PATHWAY	ko00300	12	17	0.0989367	0.412516	803178|812874|707864|751108|801892|650759|786256|750912|782844|785248|743540|808198|710032|707234|803686|662117|795874|709710|717986|774062|716690|777310|806564|717368|690962|715980|730526|628420|723762|688690|651529|689302|747794|815852|676729|762344|750418|673983|707752|742882|701506|780538|797238|743314|767460|749402|785306|741552|798050|679383|705640|765884|765906|725920|771342|699102|695002|…	http://www.genome.jp/kegg-bin/show_pathway?ko00300
Histidine metabolism	KEGG PATHWAY	ko00340	12	17	0.0989367	0.412516	776650|736904|679305|689294|741344|809186|806570|723262|790970|781224|793144|629894|763018|704742|703594|706134|616243|666921|664775|649375|644242|706702|758688|767494|813604|747310|812562|729588|783474|810510|785622|765994|716280|678649|683357|804134|712778|802236|782596|777634|751310|771496|766096|CL1253Contig1|784592|668331|694288|749340|669739|639048|765998|717974|678867|776200|678753|639002|…	http://www.genome.jp/kegg-bin/show_pathway?ko00340
Pantothenate and CoA biosynthesis	KEGG PATHWAY	ko00770	16	24	0.110108	0.451443	808844|652299|764716|630278|762742|664695|811738|808674|783588|730866|660601|701938|643938|718630|726576|798964|704746|762076|646575|687070|649607|648001|724184|619481|724148|670875|809900|742128|807998|742058|802092|770636|700944|704236|756248|727162|716856|774702|687592|717356|724208|663193|625816|706688|713750|620265|723802|719052|740828|759774|693548|709510|622822|676041|692582|760724|746000|…	http://www.genome.jp/kegg-bin/show_pathway?ko00770
Mismatch repair	KEGG PATHWAY	ko03430	20	31	0.11411	0.460181	777636|766190|800168|738738|809634|684243|787168|761918|806048|762314|735224|793880|616403|755544|719934|768790|815994|797898|616323|813524|712068|786114|716352|633774|792302|813092|794276|742276|707382|657401|724736|790632|747110|736666|752664|757612|657861|784796|805574|716866|675485|696562|810720|619743|800974|810212|815598|808274|659373|755958|813592|756538|811934|658199|788836|801544|744770|…	http://www.genome.jp/kegg-bin/show_pathway?ko03430
mTOR signaling pathway	KEGG PATHWAY	ko04150	10	14	0.118556	0.470399	732046|792726|618713|810016|702674|736186|767734|809534|632838|617013|776052|803612|810138|673589|710020|753346|797522|733498|798138|674507|805032|794000|749946|673591|679885|816106|781002|685165|784714|625684|668885|711438|795264|653373|798892|783262|798336|810320|653371|737708|774304|666187|743054|733168|807948|814680|781024|742800|687454|703884|614895|676567|676635|700984|782792|777140|744238|…	http://www.genome.jp/kegg-bin/show_pathway?ko04150
Apoptosis	KEGG PATHWAY	ko04210	5	6	0.130622	0.502079	629428|718836|796818|774610|654659|763068|620177|637724|746004|661091|711292|683203|665433|726788|759736|752316|762370|807700|807504|756468|800512|772658|788378|793758|797124|618647|808868|811100|723498|781514|794072	http://www.genome.jp/kegg-bin/show_pathway?ko04210
Small cell lung cancer	KEGG PATHWAY	ko05222	5	6	0.130622	0.502079	794072|774578|806358|761406|814318|815312|698918|808118|743396|796544|742454|796582|776844|798746	http://www.genome.jp/kegg-bin/show_pathway?ko05222
Ubiquinone and other terpenoid-quinone biosynthesis	KEGG PATHWAY	ko00130	18	28	0.135474	0.512718	617375|803220|694764|692194|647285|702500|635996|773510|650045|673673|649897|736800|700304|808536|721792|629056|762146|737768|695268|712750|790884|801250|810552|658293|808896|779306|673653|731988|809350|806596|641452|781814|742548|690880|773724|639618|726980|696396|641208|785426|762110|646447|734288|683445|641118|670849|766880|787968|644693|809522|711182|754488|777836|626788|734074|761416|758914|…	http://www.genome.jp/kegg-bin/show_pathway?ko00130
Glycine, serine and threonine metabolism	KEGG PATHWAY	ko00260	26	43	0.172895	0.639544	802748|618283|729496|694572|799116|659913|730200|796496|811612|743364|630058|721472|737328|655585|768242|677651|676547|686732|791620|732282|690296|760946|804950|625476|625478|799676|717986|774062|716690|777310|806564|793944|780662|754780|731040|746456|626266|778818|751458|741052|684865|705100|737134|714524|739334|709896|803216|794262|797630|669915|805916|655295|695002|765128|665613|776266|768688|…	http://www.genome.jp/kegg-bin/show_pathway?ko00260
Serotonergic synapse	KEGG PATHWAY	ko04726	6	8	0.174263	0.639544	814768|616735|787724|632490|759036|674403|813788|758688|732046|792726|618713|810016|702674|736186|767734|809534|632838|617013|776052|803612|810138|673589|710020|753346|797522|733498|798138|674507|805032|794000|749946|673591|679885|788378|793758|797124|618647|808868|811100|723498|781514|784246	http://www.genome.jp/kegg-bin/show_pathway?ko04726
Sphingolipid metabolism	KEGG PATHWAY	ko00600	13	20	0.176784	0.639544	723352|708094|800102|715564|653537|762964|809710|665609|766850|816484|653539|CL971Contig1|815968|809164|722254|800690|703124|811246|762928|789564|774750|801870|790380|654003|789460|772670|794840|706336|728160|747750|773804|807768|691506|814628|629818|741090|759398|695292|803588|658729|798716|790262|764506|719000|801694|801800|798072|735122|723544|811730|755788|CL1202Contig1|806308|789844|802398|7…	http://www.genome.jp/kegg-bin/show_pathway?ko00600
One carbon pool by folate	KEGG PATHWAY	ko00670	10	15	0.193169	0.679344	804030|802616|805514|792908|665503|655279|682579|781222|775248|742746|784938|CL1270Contig1|731586|728832|801572|642218|800360|696250|643056|756308|673317|701844|752010|792994|734914|769100|747740|691756|759672|798920|798384|665017|808202|CL1085Contig1|794390|802334|770758|773926|754758|CL829Contig1|812144|807786|810120|641094|640682|758132|785124|798484|759930|801996|641832|662797|814524|803846|7…	http://www.genome.jp/kegg-bin/show_pathway?ko00670
Rheumatoid arthritis	KEGG PATHWAY	ko05323	14	22	0.193309	0.679344	752968|667757|788880|783786|806062|629264|764284|678837|619003|709350|631370|710324|811766|805788|684825|656301|772456|691782|688442|772304|758240|760866|716298|739586|668653|781972|769878|762068|765094|769782|650387|794734|633940|616737|720588|709004|661729|642440|776090|651121|685115|671523|813858|804178|693210|623364|676749|638228|716476|714200|712878|707698|741270|766188|738148|662743|760992|…	http://www.genome.jp/kegg-bin/show_pathway?ko05323
Protein digestion and absorption	KEGG PATHWAY	ko04974	4	5	0.215276	0.745885	696772|713812|788174|705248|619381|616255|619379|786326|726238|778716|796274|800476|813958|796470|787880|698524|757100|777736|791558|776614|726038|661247|805676|794440|810614|816170	http://www.genome.jp/kegg-bin/show_pathway?ko04974
Arginine and proline metabolism	KEGG PATHWAY	ko00330	32	55	0.222449	0.760036	717986|774062|716690|777310|806564|812886|621323|791960|678503|673197|759678|641236|785896|672843|688446|756342|717830|757200|688104|762840|782366|814444|725952|644891|645943|656605|763848|796302|812250|765686|CL975Contig1|725490|788394|812632|671771|638740|806264|712572|815110|778768|790852|810776|814906|736364|801470|805216|775678|775636|768214|732350|800330|778230|795408|798906|807616|CL759Con…	http://www.genome.jp/kegg-bin/show_pathway?ko00330
Arachidonic acid metabolism	KEGG PATHWAY	ko00590	8	12	0.237607	0.800703	619973|734962|660645|814092|740240|677233|642976|633498|808966|752768|753078|715904|814128|780086|715024|681793|780230|791194|670289|751542|752170|741520|698828|719010|761784|792096|666253|807472|814096|641686|657279|755218|665953|801256|739820|666827|771192|715474|756920|621287|743930|668291|618105|618103|784246	http://www.genome.jp/kegg-bin/show_pathway?ko00590
Glycosaminoglycan degradation	KEGG PATHWAY	ko00531	5	7	0.263001	0.874301	725102|675137|640106|728852|749664|779974|793192|750312|755470|789834|793752|798856|740642|683309|652215|659211|620153|799716|813378|647823|812140|802096|774176|794054|783088|721802|779760|804858|699978|814006|706572|796866|634828|669529|648411|699412|808528|693202|783718	http://www.genome.jp/kegg-bin/show_pathway?ko00531
Glycerolipid metabolism	KEGG PATHWAY	ko00561	23	40	0.301665	0.989462	624266|753242|729052|670799|724424|620955|717986|774062|716690|777310|806564|740584|815746|788560|703460|709068|778146|736640|653261|807816|703958|790712|787208|803524|720976|796604|807138|815826|778980|617859|814276|691132|771536|798060|777448|810440|798774|727080|785370|674205|755228|680821|800416|766486|764884|676555|680085|808326|709022|666727|793078|748148|784132|805404|675225|795086|681015|…	http://www.genome.jp/kegg-bin/show_pathway?ko00561
Shigellosis	KEGG PATHWAY	ko05131	12	20	0.316849	1	717642|785790|779274|768898|645319|633040|649877|649879|796202|771152|784664|736962|647025|781342|787520|667353|702086|731762|689830|758072|634248|679325|786000|801920|812448|693368|690800|790930|658663|698028|793070|809070|786592|802660|794352|732046|792726|618713|810016|702674|736186|767734|809534|632838|617013|776052|803612|810138|673589|710020|753346|797522|733498|798138|674507|805032|794000|…	http://www.genome.jp/kegg-bin/show_pathway?ko05131
Glycerophospholipid metabolism	KEGG PATHWAY	ko00564	32	57	0.318381	1	809528|773586|729694|679977|767400|784926|782100|772762|700206|743002|665129|811916|802886|773096|794578|762520|802108|617859|814276|691132|771536|798060|777448|810440|798774|727080|785370|674205|755228|680821|800416|766486|764884|676555|680085|808326|709022|666727|793078|748148|784132|805404|675225|795086|681015|787348|808850|796448|664531|757646|787502|807350|776840|798354|807878|757524|798886|…	http://www.genome.jp/kegg-bin/show_pathway?ko00564
Other glycan degradation	KEGG PATHWAY	ko00511	7	11	0.324469	1	785770|796704|786798|797816|815380|654505|816082|814942|776610|791310|811730|755788|CL1202Contig1|806308|789844|802398|717784|809866|706290|728038|802462|784116|767626|726390|725102|675137|640106|728852|749664|779974|793192|750312|802096|774176|794054|783088|721802|779760|804858|699978|814006|801934|762066|651617	http://www.genome.jp/kegg-bin/show_pathway?ko00511
Vibrio cholerae infection	KEGG PATHWAY	ko05110	19	33	0.326641	1	752968|667757|788880|783786|806062|629264|764284|678837|619003|709350|807156|731428|665377|764434|776416|789978|781978|779380|723868|737338|800566|791038|660755|675971|812858|811312|798686|660489|733574|754274|631370|710324|811724|812142|811766|805788|684825|656301|772456|691782|688442|772304|758240|760866|795986|716298|739586|668653|781972|769878|762068|765094|769782|650387|794734|633940|755252|…	http://www.genome.jp/kegg-bin/show_pathway?ko05110
Proteasome	KEGG PATHWAY	ko03050	34	61	0.331932	1	617353|694180|721550|736242|778196|706580|706286|626772|657639|666205|668089|692946|797900|640162|741028|799222|731246|710502|798230|628224|657211|815116|615663|803704|657209|778468|800770|759674|787368|614761|688588|756984|792076|791024|795988|698030|759528|759526|803772|799692|731286|678849|778550|740880|662335|815158|727802|691096|789068|785704|782700|815750|812768|814696|683215|682781|771206|…	http://www.genome.jp/kegg-bin/show_pathway?ko03050
Terpenoid backbone biosynthesis	KEGG PATHWAY	ko00900	21	37	0.345996	1	793800|640576|627116|677655|684005|771148|810900|789282|807650|662605|807132|809428|731872|807394|790306|724000|789074|765000|761916|739034|731828|642352|616693|751864|805890|757982|750024|777172|728682|697268|663803|674257|674259|757110|713070|775264|776012|780710|776014|780586|790236|780100|808328|743804|635478|803488|675867|701166|714282|708320|780976|665663|617109|785872|663119|782044|759242|…	http://www.genome.jp/kegg-bin/show_pathway?ko00900
Phenylalanine, tyrosine and tryptophan biosynthesis	KEGG PATHWAY	ko00400	23	41	0.363298	1	812702|807592|746210|805882|814432|805484|804084|785448|812474|729018|803642|791620|732282|690296|760946|804950|625476|625478|799676|810924|811270|816438|814444|725952|644891|645943|797630|669915|805916|655295|662241|708280|619855|702284|710766|753690|794302|805988|814906|736364|801470|805216|776650|736904|679305|689294|741344|809186|641452|781814|742548|690880|773724|639618|726980|696396|641208|…	http://www.genome.jp/kegg-bin/show_pathway?ko00400
Pathways in cancer	KEGG PATHWAY	ko05200	24	43	0.371304	1	706540|798434|706262|775532|746874|809426|803798|790948|759224|766086|766084|706232|742224|672641|805624|732046|792726|618713|810016|702674|736186|767734|809534|632838|617013|776052|803612|810138|673589|710020|753346|797522|733498|798138|674507|805032|794000|749946|673591|679885|642936|779812|670499|647131|773314|779274|768898|645319|633040|649877|649879|796202|771152|784664|736962|647025|781342|…	http://www.genome.jp/kegg-bin/show_pathway?ko05200
Tight junction	KEGG PATHWAY	ko04530	10	17	0.380282	1	678581|816008|808402|804654|788814|814874|809486|782420|714172|641736|795844|676745|719964|806442|724152|805798|808600|699110|648919|804984|804540|712354|702422|711878|781236|774578|806358|761406|814318|815312|653345|729192|803828|CL966Contig1|795180|737004|649465|815542|729884|615159|806222|722012|770156|719064|619389|724882|627582|798104|732998|636844|688054|618499|721986|770268|799218|733060|6…	http://www.genome.jp/kegg-bin/show_pathway?ko04530
Fat digestion and absorption	KEGG PATHWAY	ko04975	4	6	0.384583	1	752990|761914|701044|645587|733022|745198|622830|805222|682151|691406|691404|712712|784246|807550|683029|679389|631030|790022|801470|805216	http://www.genome.jp/kegg-bin/show_pathway?ko04975
Carbon fixation pathways in prokaryotes	KEGG PATHWAY	ko00720	12	21	0.406273	1	794882|751448|816292|674873|691014|738646|811464|812354|754636|746560|777876|809096|759274|626746|815722|695594|626992|626990|680975|637244|695964|812994|809316|679565|679563|672313|CL1270Contig1|731586|728832|801572|642218|800360|696250|643056|791316|735284|754334|769616|771640|742198|690802|761134|676029|780718|759214|692122|816326|785886|800136|793092|754640|709774|779862|737954|662681|785066|…	http://www.genome.jp/kegg-bin/show_pathway?ko00720
Benzoate degradation	KEGG PATHWAY	ko00362	5	8	0.410898	1	810900|789282|807650|662605|807132|635192|813830|797650|816288|712472|777098|758888|713284|627808|652453|799062|723740|808940|791226	http://www.genome.jp/kegg-bin/show_pathway?ko00362
Protein export	KEGG PATHWAY	ko03060	25	46	0.440121	1	802834|722224|787106|644240|751412|807108|684101|786344|788496|807606|788608|719920|803782|639058|782636|736324|796602|639868|783962|771820|614113|740646|776126|710904|803874|769350|804924|635408|794968|693254|738462|657359|625152|731682|733898|813780|808580|814500|795798|802542|760930|709800|750262|799576|703724|770012|773978|739996|750538|759940|619691|813390|807876|808022|806546|800676|737310|…	http://www.genome.jp/kegg-bin/show_pathway?ko03060
Tropane, piperidine and pyridine alkaloid biosynthesis	KEGG PATHWAY	ko00960	8	14	0.459009	1	776650|736904|679305|689294|741344|809186|641452|781814|742548|690880|773724|639618|726980|696396|641208|785426|762110|646447|734288|683445|641118|670849|766880|787968|644693|796870|725166|813332|814444|725952|644891|645943|814906|736364|815060|815148|630008|797034|779020|631646|645763|718022|776562|627262|719174|698350|753106|805538|672815|755224|641868|730592|783078|770916|789328|717650|786272|…	http://www.genome.jp/kegg-bin/show_pathway?ko00960
Notch signaling pathway	KEGG PATHWAY	ko04330	8	14	0.459009	1	682497|664449|811740|674181|774544|815902|718190|753946|815130|761542|812396|756940|788252|803332|810164|660025|738830|777796|783970|781368|796000|796490|734988|728218|808990|782796|764022|662431|640332|625966|779536|811586|802612|642254|760174|707396|691788|791930|762400|763336|747784|691796|781206|614683|773342|808396|802974|797896|812256|763802	http://www.genome.jp/kegg-bin/show_pathway?ko04330
Selenocompound metabolism	KEGG PATHWAY	ko00450	9	16	0.470075	1	694028|763762|766738|790934|703162|748610|655205|812342|742722|668195|668197|721548|790634|744492|771574|754312|794704|807256|802652|632190|718616|710214|782856|783342|809146|730010|808008|798590|731318|643390|718214|769134|677501|713386|754888|797596|720010|799864|808404|816742|687750|808978|763654|808846|618531|801746|749954|758602|712306|681251|713146|717718|762704|749644|633282|693926|687232|…	http://www.genome.jp/kegg-bin/show_pathway?ko00450
Tuberculosis	KEGG PATHWAY	ko05152	21	39	0.479638	1	791206|717450|803668|794072|702966|702968|782472|789506|757278|627576|690740|693460|703862|726842|774758|803270|811132|776540|709466|813124|656235|800200|742976|736472|636202|640668|776338|737996|812280|772154|803768|697568|794804|621281|695666|783036|740448|732046|792726|618713|810016|702674|736186|767734|809534|632838|617013|776052|803612|810138|673589|710020|753346|797522|733498|798138|674507|…	http://www.genome.jp/kegg-bin/show_pathway?ko05152
Salmonella infection	KEGG PATHWAY	ko05132	11	20	0.488391	1	717642|785790|702966|702968|782472|789506|757278|627576|758072|634248|679325|786000|801920|794804|621281|695666|783036|740448|693368|690800|790930|658663|698028|793070|809070|732046|792726|618713|810016|702674|736186|767734|809534|632838|617013|776052|803612|810138|673589|710020|753346|797522|733498|798138|674507|805032|794000|749946|673591|679885|740834|761610|768960|733060|627306|726902|673085|…	http://www.genome.jp/kegg-bin/show_pathway?ko05132
Oocyte meiosis	KEGG PATHWAY	ko04114	32	61	0.531851	1	695378|730298|703686|628164|731824|744342|636872|802478|696556|733616|655735|623182|687018|816380|785656|615161|731404|750448|705008|733786|708652|807542|713530|652531|683229|753546|734206|688794|791428|755906|740162|776804|673027|691820|766460|775388|634130|732888|688478|791426|764106|679401|779968|661657|785048|816414|740538|690740|693460|703862|726842|774758|803270|811132|776540|709466|813124|…	http://www.genome.jp/kegg-bin/show_pathway?ko04114
Cholinergic synapse	KEGG PATHWAY	ko04725	4	7	0.546693	1	732046|792726|618713|810016|702674|736186|767734|809534|632838|617013|776052|803612|810138|673589|710020|753346|797522|733498|798138|674507|805032|794000|749946|673591|679885|788378|793758|797124|618647|808868|811100|723498|781514|814768|616735|787724|632490|759036|674403|813788	http://www.genome.jp/kegg-bin/show_pathway?ko04725
Two-component system	KEGG PATHWAY	ko02020	5	9	0.552505	1	810900|789282|807650|662605|807132|814674|814714|731672|648387|814678|718562|731644|687202|720130|734422|778942|756712|746420|785932|758580|741956|CL200Contig1|777640|787554|729168|763996|631700|800170	http://www.genome.jp/kegg-bin/show_pathway?ko02020
Adipocytokine signaling pathway	KEGG PATHWAY	ko04920	6	11	0.557728	1	775974|697044|815348|813184|793638|636818|786738|811078|811170|633150|711276|809694|616939|668463|758922|647961|783034|781822|733864|785794|766268|802124|644214|776296|805606|803492|635602|690632|759730|792494|782746|717616|815182|677001|777228|815748|812472|815372|804502|656361|688166|672521|809214|730754|748142|754720|785226|650571|638010|687976|808614|683371|805402|637872|637870|642502|796974|…	http://www.genome.jp/kegg-bin/show_pathway?ko04920
Endometrial cancer	KEGG PATHWAY	ko05213	6	11	0.557728	1	616735|787724|632490|759036|674403|813788|737708|774304|666187|743054|733168|807948|814680|781024|742800|774578|806358|761406|814318|815312|732046|792726|618713|810016|702674|736186|767734|809534|632838|617013|776052|803612|810138|673589|710020|753346|797522|733498|798138|674507|805032|794000|749946|673591|679885|703320|665185|724988|670741|740882|711940|678423	http://www.genome.jp/kegg-bin/show_pathway?ko05213
Lysine degradation	KEGG PATHWAY	ko00310	8	15	0.566943	1	702826|797150|814992|786834|803956|662353|635192|803562|801624|626670|617861|667641|673973|682847|682845|733694|801604|686664|744192|617755|671539|724112|658935|618941|649481|771646|772204|618123|663639|619107|664825|765776|CL1024Contig1|621355|683107|786630|767494|813604|747310|812562|729588|783474|810510|785622|765994|716280|678649|683357|804134|712778|802236|782596|777634|751310|771496|717986|…	http://www.genome.jp/kegg-bin/show_pathway?ko00310
GABAergic synapse	KEGG PATHWAY	ko04727	9	17	0.571093	1	811010|811252|683913|813044|805336|618219|706364|707484|650739|679463|777680|797576|673925|688008|807174|685411|800178|775552|640736|734376|770772|750412|614607|650169|781394|794438|660807|805082|815200|814768|814714|731672|648387|814678|718562|731644|687202|720130|734422|778942|756712|746420|785932|758580|741956|813958|796470|787880|698524|757100|777736|728234|720076|647601|734386|634562|783432|…	http://www.genome.jp/kegg-bin/show_pathway?ko04727
Cardiac muscle contraction	KEGG PATHWAY	ko04260	10	19	0.575007	1	689088|736344|793044|725378|663231|736826|694296|728932|634336|634624|624332|690976|707406|704354|706386|726458|714432|796900|663325|790136|725392|705088|793458|789384|779730|741164|703006|684313|634102|766196|675191|641072|678775|728308|681427|629590|658585|744828|720956	http://www.genome.jp/kegg-bin/show_pathway?ko04260
Collecting duct acid secretion	KEGG PATHWAY	ko04966	11	21	0.57872	1	752968|667757|788880|783786|806062|629264|764284|678837|619003|709350|811766|805788|684825|656301|772456|691782|688442|772304|758240|760866|716298|739586|668653|781972|769878|762068|765094|769782|650387|794734|633940|755252|746988|783760|618551|673069|726760|696616|634484|803580|724366|795326|695166|656645|774562|695250|653101|619221|663037|677887|695524|710016|653099|736152|650157|759074|743294|…	http://www.genome.jp/kegg-bin/show_pathway?ko04966
Valine, leucine and isoleucine biosynthesis	KEGG PATHWAY	ko00290	12	23	0.58226	1	791446|707472|769656|672833|719388|718302|680009|808844|652299|764716|630278|762742|664695|811738|808674|800718|815940|655747|789480|776388|774060|703956|798026|806900|789936|636344|804384|795168|797146|667839|811014|802584|781490|724208|663193|625816|706688|713750|620265|723802|719052|740828|759774|693548|709510|622822|676041|773502|793316|687070|649607|648001|724184|619481|724148|670875|738326|…	http://www.genome.jp/kegg-bin/show_pathway?ko00290
Peroxisome	KEGG PATHWAY	ko04146	34	66	0.589723	1	806176|729760|676973|727560|642174|726534|799118|795040|709440|694130|616761|691932|808470|744104|783274|761578|813432|710968|646001|788404|742400|812868|CL1154Contig1|805440|709630|806544|654423|772830|739584|778912|770990|794032|793944|780662|754780|731040|746456|626266|778818|751458|741052|684865|705100|737134|714524|739334|709896|803216|794262|714580|700394|743152|668869|742182|723628|648835|…	http://www.genome.jp/kegg-bin/show_pathway?ko04146
Influenza A	KEGG PATHWAY	ko05164	17	33	0.597977	1	668487|752066|814716|792340|811840|667811|804270|777796|783970|781368|796000|796490|734988|728218|808990|782796|764022|662431|640332|625966|779536|811586|795316|804834|803530|767684|616735|787724|632490|759036|674403|813788|629428|718836|796818|774610|654659|763068|785872|663119|782044|759242|764802|709520|622530|774914|694410|711940|678423|815478|780328|732046|792726|618713|810016|702674|736186|…	http://www.genome.jp/kegg-bin/show_pathway?ko05164
Regulation of actin cytoskeleton	KEGG PATHWAY	ko04810	18	35	0.600811	1	717642|785790|623012|712896|760564|736210|719464|782466|790366|755916|811518|777822|715762|688730|741694|779662|785916|793362|667409|665601|740560|805314|769242|793340|738026|678659|743598|806340|775988|721626|655297|692448|731478|807986|815292|809160|630172|671527|690660|711840|798860|816272|727742|814682|703068|732174|775796|713470|783362|770166|676347|737330|807200|718774|692014|779222|667841|…	http://www.genome.jp/kegg-bin/show_pathway?ko04810
Tyrosine metabolism	KEGG PATHWAY	ko00350	18	35	0.600811	1	776650|736904|679305|689294|741344|809186|799382|780690|765548|711872|724426|813994|797292|703594|706134|616243|666921|664775|649375|644242|706702|758688|641452|781814|742548|690880|773724|639618|726980|696396|641208|785426|762110|646447|734288|683445|641118|670849|766880|787968|644693|796870|725166|813332|774756|667781|716486|703452|651587|764786|783174|676563|625310|686272|769570|CL1272Contig1|…	http://www.genome.jp/kegg-bin/show_pathway?ko00350
Tryptophan metabolism	KEGG PATHWAY	ko00380	10	20	0.661623	1	635192|714580|700394|743152|668869|742182|723628|648835|720644|759962|670025|680545|645999|708998|803562|801624|626670|617861|667641|673973|682847|682845|733694|801604|686664|744192|617755|671539|724112|658935|618941|649481|771646|772204|618123|663639|619107|664825|765776|CL1024Contig1|621355|683107|786630|758688|767494|813604|747310|812562|729588|783474|810510|785622|765994|716280|678649|683357|…	http://www.genome.jp/kegg-bin/show_pathway?ko00380
Prostate cancer	KEGG PATHWAY	ko05215	10	20	0.661623	1	698918|808118|743396|796544|742454|796582|706540|798434|706262|775532|746874|809426|803798|790948|759224|766086|766084|706232|742224|672641|805624|616735|787724|632490|759036|674403|813788|775164|627788|722020|759636|704242|656849|775648|813410|662873|808870|673015|698026|683981|764722|648957|758430|641838|806014|797910|679255|735214|747334|674561|726508|688980|765718|695540|695414|741468|632004|…	http://www.genome.jp/kegg-bin/show_pathway?ko05215
Epithelial cell signaling in Helicobacter pylori infection	KEGG PATHWAY	ko05120	14	28	0.661866	1	752968|667757|788880|783786|806062|629264|764284|678837|619003|709350|631370|710324|779274|768898|645319|633040|649877|649879|796202|771152|784664|736962|647025|781342|787520|667353|702086|731762|689830|811766|805788|684825|656301|772456|691782|688442|772304|758240|760866|716298|739586|668653|781972|769878|762068|765094|769782|650387|794734|633940|755252|746988|783760|618551|673069|726760|696616|…	http://www.genome.jp/kegg-bin/show_pathway?ko05120
Isoquinoline alkaloid biosynthesis	KEGG PATHWAY	ko00950	9	18	0.662423	1	758688|641452|781814|742548|690880|773724|639618|726980|696396|641208|785426|762110|646447|734288|683445|641118|670849|766880|787968|644693|796870|725166|813332|732892|794292|807234|786622|791756|744586|811622|814444|725952|644891|645943|815060|815148|766422|814906|736364|801470|805216	http://www.genome.jp/kegg-bin/show_pathway?ko00950
Pathogenic Escherichia coli infection	KEGG PATHWAY	ko05130	9	18	0.662423	1	717642|785790|758072|634248|679325|786000|801920|793070|809070|744746|759646|792892|716540|620743|740834|761610|768960|733060|627306|726902|673085|642020|762162|662929|672767|761512|681761|712628|676237|764578|734510|616127|719802|625682|726500|626794|668255|688644|634752|705774|678541|683773|689558|740062|754474|613953|626932|681063|787456|658923|688018|794620|617559|779058|641614|699776|716512|…	http://www.genome.jp/kegg-bin/show_pathway?ko05130
Bacterial secretion system	KEGG PATHWAY	ko03070	6	12	0.66938	1	806546|800676|807108|684101|786344|788496|807606|788608|719920|803782|639058|782636|736324|796602|639868|783962|771820|614113|740646|776126|710904|803874|769350|804924|635408|794968|693254|738462|657359|625152|731682|733898|813780|735172|788672|781746|693742|811990|813374|805176|706534|794966|756044|778420	http://www.genome.jp/kegg-bin/show_pathway?ko03070
Herpes simplex infection	KEGG PATHWAY	ko05168	24	48	0.671267	1	695378|730298|703686|628164|731824|744342|636872|802478|696556|733616|655735|623182|687018|816380|785656|615161|731404|750448|705008|733786|708652|807542|713530|652531|683229|753546|734206|688794|791428|755906|740162|776804|673027|691820|766460|775388|634130|732888|688478|791426|764106|679401|779968|661657|785048|815288|812204|765612|811320|800872|739350|777700|694102|712238|657773|756476|736006|…	http://www.genome.jp/kegg-bin/show_pathway?ko05168
Non-small cell lung cancer	KEGG PATHWAY	ko05223	4	8	0.682489	1	732046|792726|618713|810016|702674|736186|767734|809534|632838|617013|776052|803612|810138|673589|710020|753346|797522|733498|798138|674507|805032|794000|749946|673591|679885|798746|737708|774304|666187|743054|733168|807948|814680|781024|742800|616735|787724|632490|759036|674403|813788	http://www.genome.jp/kegg-bin/show_pathway?ko05223
Retrograde endocannabinoid signaling	KEGG PATHWAY	ko04723	4	8	0.682489	1	732046|792726|618713|810016|702674|736186|767734|809534|632838|617013|776052|803612|810138|673589|710020|753346|797522|733498|798138|674507|805032|794000|749946|673591|679885|805336|618219|706364|707484|650739|679463|777680|797576|673925|688008|807174|685411|800178|775552|640736|734376|770772|750412|614607|650169|781394|794438|660807|805082|815200|814768|788378|793758|797124|618647|808868|811100|…	http://www.genome.jp/kegg-bin/show_pathway?ko04723
Leishmaniasis	KEGG PATHWAY	ko05140	3	6	0.6955	1	629428|718836|796818|774610|654659|763068|732046|792726|618713|810016|702674|736186|767734|809534|632838|617013|776052|803612|810138|673589|710020|753346|797522|733498|798138|674507|805032|794000|749946|673591|679885|805756|762156|814364|795060|755514	http://www.genome.jp/kegg-bin/show_pathway?ko05140
Thyroid cancer	KEGG PATHWAY	ko05216	3	6	0.6955	1	732046|792726|618713|810016|702674|736186|767734|809534|632838|617013|776052|803612|810138|673589|710020|753346|797522|733498|798138|674507|805032|794000|749946|673591|679885|777966|716640|742936|796380|691646|794318|776878|751562|711580|813348|712982|619293|691052|753622|810030|616735|787724|632490|759036|674403|813788	http://www.genome.jp/kegg-bin/show_pathway?ko05216
Aldosterone-regulated sodium reabsorption	KEGG PATHWAY	ko04960	3	6	0.6955	1	732046|792726|618713|810016|702674|736186|767734|809534|632838|617013|776052|803612|810138|673589|710020|753346|797522|733498|798138|674507|805032|794000|749946|673591|679885|737708|774304|666187|743054|733168|807948|814680|781024|742800|649989|800650	http://www.genome.jp/kegg-bin/show_pathway?ko04960
Valine, leucine and isoleucine degradation	KEGG PATHWAY	ko00280	20	41	0.722048	1	806046|626082|708504|743520|620149|620151|796736|777688|813162|678995|801072|726084|767222|778156|664725|732974|730900|813500|784318|780616|775322|787710|767494|813604|747310|812562|729588|783474|810510|785622|765994|716280|678649|683357|804134|712778|802236|782596|777634|751310|771496|813830|797650|816288|717986|774062|716690|777310|806564|797862|766960|813294|803234|761008|719432|643560|642652|…	http://www.genome.jp/kegg-bin/show_pathway?ko00280
beta-Alanine metabolism	KEGG PATHWAY	ko00410	14	29	0.727045	1	771456|764410|797862|766960|813294|803234|761008|767494|813604|747310|812562|729588|783474|810510|785622|765994|716280|678649|683357|804134|712778|802236|782596|777634|751310|771496|809900|742128|807998|742058|717986|774062|716690|777310|806564|783716|814426|806046|626082|708504|743520|620149|620151|796736|777688|765744|789128|712472|777098|758888|713284|627808|652453|799062|723740|815060|815148|…	http://www.genome.jp/kegg-bin/show_pathway?ko00410
Antigen processing and presentation	KEGG PATHWAY	ko04612	10	21	0.73699	1	791206|717450|803668|814632|748252|701900|685435|727510|617507|752940|733790|754784|CL301Contig1|674043|674041|788354|771046|722634|772702|625190|703572|717474|767578|654135|749254|809020|757732|750816|704638|694422|700588|694494|753090|797156|792746|783458|723772|738758|729130|627110|616293|738552|746914|751706|703584|773248|738822|816308|775164|627788|722020|759636|704242|656849|775648|813410|6…	http://www.genome.jp/kegg-bin/show_pathway?ko04612
Transcriptional misregulation in cancer	KEGG PATHWAY	ko05202	10	21	0.73699	1	647001|720614|781142|806626|620177|637724|746004|661091|711292|683203|665433|726788|682497|664449|811740|674181|774544|815902|718190|753946|815130|728796|682989|645985|747726|662705|616897|616899|796164|653783|638886|743094|628854|628856|741904|741906|805768|666575|777000|780182|804330|759406|800720|660531|791218|816280|753100|762118|791688|780166|702600|672509|799212|716602|751122|750802|754044|…	http://www.genome.jp/kegg-bin/show_pathway?ko05202
Calcium signaling pathway	KEGG PATHWAY	ko04020	10	21	0.73699	1	778308|639954|719586|719588|785434|703114|778026|768588|643146|791270|800876|656133|757098|736424|687898|666777|745490|720340|771398|791784|782532|659213|806000|745530|716840|705696|792306|635806|750158|660399|759792|762102|696772|713812|788174|690740|693460|703862|726842|774758|803270|811132|776540|709466|813124|656235|800200|742976|736472|636202|640668|776338|737996|812280|772154|803768|697568|…	http://www.genome.jp/kegg-bin/show_pathway?ko04020
Cyanoamino acid metabolism	KEGG PATHWAY	ko00460	9	19	0.741098	1	814786|796332|639892|753892|675079|708470|786930|614807|693844|768950|788182|768142|702162|803210|628654|755218|665953|801256|739820|666827|771192|715474|756920|621287|743930|668291|618105|618103|789154|811906|638016|748118|733182|703308|803864|723120|759232|701602|766846|717124|732250|711608|743100|689884|706740|CL152Contig1|635004|650725|784388|790714|774180|729998|704980|689370|782410|726024|6…	http://www.genome.jp/kegg-bin/show_pathway?ko00460
Diterpenoid biosynthesis	KEGG PATHWAY	ko00904	7	15	0.752694	1	756844|724100|769716|728380|783614|763868|729090|800276|781400|792882|707772|791990|689704|695124|799214|730870|811348|748678|748286|803608|795932|775406|698348|789598|797268|748370|681985|681425|721514|699324|752600|808626|626048|695350|770716|778182	http://www.genome.jp/kegg-bin/show_pathway?ko00904
Phagosome	KEGG PATHWAY	ko04145	30	62	0.764774	1	752968|667757|788880|783786|806062|629264|723772|738758|729130|627110|616293|738552|746914|751706|703584|773248|738822|816308|631370|710324|681859|810332|639070|651539|746988|783760|618551|673069|726760|696616|634484|803580|724366|795326|695166|656645|774562|695250|653101|619221|663037|677887|695524|710016|653099|779274|768898|645319|633040|649877|649879|796202|771152|784664|736962|647025|781342|…	http://www.genome.jp/kegg-bin/show_pathway?ko04145
Inositol phosphate metabolism	KEGG PATHWAY	ko00562	18	38	0.774306	1	807986|815292|809160|630172|671527|690660|711840|798860|816272|727742|814682|703068|732174|775796|713470|783362|770166|676347|737330|807200|718774|692014|779222|667841|634672|640364|780358|628188|690974|666953|760696|734454|623012|712896|760564|736210|719464|782466|790366|755916|811518|777822|715762|688730|741694|779662|785916|793362|667409|665601|740560|805314|769242|793340|738026|678659|743598|…	http://www.genome.jp/kegg-bin/show_pathway?ko00562
Pancreatic secretion	KEGG PATHWAY	ko04972	4	9	0.786476	1	779274|768898|645319|633040|649877|649879|796202|771152|784664|736962|647025|781342|787520|667353|702086|731762|689830|709530|788870|744970|620143|771318|727040|692660|688358|813176|796892|815840|797824|695144|649755|784246	http://www.genome.jp/kegg-bin/show_pathway?ko04972
Viral myocarditis	KEGG PATHWAY	ko05416	4	9	0.786476	1	728910|785112|765856|812400|681271|816046|671243|707982|791498|654407|737246|814892|701476|691540|772680|808216|797986|770814|812062|816568|765484|781684|747826|743732|794072|779274|768898|645319|633040|649877|649879|796202|771152|784664|736962|647025|781342|787520|667353|702086|731762|689830|733060|627306|726902|673085|642020|762162|662929|672767	http://www.genome.jp/kegg-bin/show_pathway?ko05416
ErbB signaling pathway	KEGG PATHWAY	ko04012	4	9	0.786476	1	732046|792726|618713|810016|702674|736186|767734|809534|632838|617013|776052|803612|810138|673589|710020|753346|797522|733498|798138|674507|805032|794000|749946|673591|679885|616735|787724|632490|759036|674403|813788|707280|714824|702856|715744|715742|700790|743776|702736|786936|682789|628808|665075|753700|689662|620359|755812|678793|716526|651229|682915|782368|743852|729060|672275|699960|668921|…	http://www.genome.jp/kegg-bin/show_pathway?ko04012
Fatty acid biosynthesis	KEGG PATHWAY	ko00061	13	28	0.786828	1	720454|811814|623280|780104|762218|752414|659719|632642|665305|660433|796988|681935|760184|758866|683079|813502|776552|808324|778250|801650|776820|665349|709462|790038|800678|726438|756040|811770|664105|717610|781774|787728|807244|732172|645489|718664|776272|731142|778372|797922|662075|772792|624084|768616|782784|805978|812394|736940|813892|811884|786050|811688|807404|790664|705414|736450|752118|…	http://www.genome.jp/kegg-bin/show_pathway?ko00061
Synthesis and degradation of ketone bodies	KEGG PATHWAY	ko00072	3	7	0.807105	1	810900|789282|807650|662605|807132|719432|643560|642652|750334|642120|787594|642122|752180|648291|617027|662091|730642|685089|714060|791328|810094|801338	http://www.genome.jp/kegg-bin/show_pathway?ko00072
Phosphonate and phosphinate metabolism	KEGG PATHWAY	ko00440	3	7	0.807105	1	743002|665129|811916|802886|773096|794578|762520|802108|808362|687072|791480|787258|782130|722998|745388|777090|723000|774718|770756|745334|691332|657667|768100|687670|772714|657101|791380|775748|644178|762388|617915|811854|644176|619727|671173|676359	http://www.genome.jp/kegg-bin/show_pathway?ko00440
Acute myeloid leukemia	KEGG PATHWAY	ko05221	3	7	0.807105	1	732046|792726|618713|810016|702674|736186|767734|809534|632838|617013|776052|803612|810138|673589|710020|753346|797522|733498|798138|674507|805032|794000|749946|673591|679885|707280|714824|702856|715744|715742|700790|743776|702736|786936|682789|628808|665075|753700|689662|620359|755812|678793|716526|651229|682915|782368|743852|729060|672275|699960|668921|789286|684855|688340|669751|685968|617335|…	http://www.genome.jp/kegg-bin/show_pathway?ko05221
Melanoma	KEGG PATHWAY	ko05218	3	7	0.807105	1	732046|792726|618713|810016|702674|736186|767734|809534|632838|617013|776052|803612|810138|673589|710020|753346|797522|733498|798138|674507|805032|794000|749946|673591|679885|774578|806358|761406|814318|815312|616735|787724|632490|759036|674403|813788	http://www.genome.jp/kegg-bin/show_pathway?ko05218
Renal cell carcinoma	KEGG PATHWAY	ko05211	8	18	0.813266	1	795314|616735|787724|632490|759036|674403|813788|745938|795566|732046|792726|618713|810016|702674|736186|767734|809534|632838|617013|776052|803612|810138|673589|710020|753346|797522|733498|798138|674507|805032|794000|749946|673591|679885|772940|779982|673299|779908|796716|773184|653379|787076|719320|777796|783970|781368|796000|796490|734988|728218|808990|782796|764022|662431|640332|625966|779536|…	http://www.genome.jp/kegg-bin/show_pathway?ko05211
Focal adhesion	KEGG PATHWAY	ko04510	8	18	0.813266	1	616735|787724|632490|759036|674403|813788|737708|774304|666187|743054|733168|807948|814680|781024|742800|711940|678423|732046|792726|618713|810016|702674|736186|767734|809534|632838|617013|776052|803612|810138|673589|710020|753346|797522|733498|798138|674507|805032|794000|749946|673591|679885|733060|627306|726902|673085|642020|762162|662929|672767|774578|806358|761406|814318|815312|779274|768898|…	http://www.genome.jp/kegg-bin/show_pathway?ko04510
Phosphatidylinositol signaling system	KEGG PATHWAY	ko04070	16	35	0.824357	1	807986|815292|809160|630172|671527|690660|711840|798860|816272|727742|814682|703068|732174|775796|713470|783362|770166|676347|737330|807200|718774|692014|779222|667841|634672|640364|780358|628188|690974|666953|760696|734454|623012|712896|760564|736210|719464|782466|790366|755916|811518|777822|715762|688730|741694|779662|785916|793362|667409|665601|740560|805314|769242|793340|738026|678659|743598|…	http://www.genome.jp/kegg-bin/show_pathway?ko04070
Vascular smooth muscle contraction	KEGG PATHWAY	ko04270	6	14	0.832214	1	616735|787724|632490|759036|674403|813788|690740|693460|703862|726842|774758|803270|811132|776540|709466|813124|656235|800200|742976|736472|636202|640668|776338|737996|812280|772154|803768|697568|788378|793758|797124|618647|808868|811100|723498|781514|732046|792726|618713|810016|702674|736186|767734|809534|632838|617013|776052|803612|810138|673589|710020|753346|797522|733498|798138|674507|805032|…	http://www.genome.jp/kegg-bin/show_pathway?ko04270
Geraniol degradation	KEGG PATHWAY	ko00281	2	5	0.838163	1	712472|777098|758888|713284|627808|652453|799062|723740|810094|801338	http://www.genome.jp/kegg-bin/show_pathway?ko00281
Gastric acid secretion	KEGG PATHWAY	ko04971	2	5	0.838163	1	690740|693460|703862|726842|774758|803270|811132|776540|709466|813124|656235|800200|742976|736472|636202|640668|776338|737996|812280|772154|803768|697568|788378|793758|797124|618647|808868|811100|723498|781514	http://www.genome.jp/kegg-bin/show_pathway?ko04971
Lipoic acid metabolism	KEGG PATHWAY	ko00785	2	5	0.838163	1	770108|670475|722530|704924|792392|705980|650615|778116|813042|770202|814280	http://www.genome.jp/kegg-bin/show_pathway?ko00785
Renin-angiotensin system	KEGG PATHWAY	ko04614	2	5	0.838163	1	662367|697880|660983|807410|736086|633152|636502|813358|766680|726590|746572|777710|790830|813258|796590|807450|788114|816210|744716|635110|801044|665645|721004|633626|750672|801998|653907|622370|745902|767202|797994|636534|756392|630666|630668|775310|637486|764592|735742|780954|741722|798152|755526|682325|725762|688718|750662|716462|CL992Contig1|782088|766856|678599|620317|726714|811830|741378|6…	http://www.genome.jp/kegg-bin/show_pathway?ko04614
Phototransduction - fly	KEGG PATHWAY	ko04745	2	5	0.838163	1	690740|693460|703862|726842|774758|803270|811132|776540|709466|813124|656235|800200|742976|736472|636202|640668|776338|737996|812280|772154|803768|697568|733060|627306|726902|673085|642020|762162|662929|672767	http://www.genome.jp/kegg-bin/show_pathway?ko04745
Olfactory transduction	KEGG PATHWAY	ko04740	2	5	0.838163	1	690740|693460|703862|726842|774758|803270|811132|776540|709466|813124|656235|800200|742976|736472|636202|640668|776338|737996|812280|772154|803768|697568|788378|793758|797124|618647|808868|811100|723498|781514	http://www.genome.jp/kegg-bin/show_pathway?ko04740
Salivary secretion	KEGG PATHWAY	ko04970	2	5	0.838163	1	690740|693460|703862|726842|774758|803270|811132|776540|709466|813124|656235|800200|742976|736472|636202|640668|776338|737996|812280|772154|803768|697568|788378|793758|797124|618647|808868|811100|723498|781514	http://www.genome.jp/kegg-bin/show_pathway?ko04970
Legionellosis	KEGG PATHWAY	ko05134	11	25	0.845257	1	756002|751082|786836|808034|796744|695704|797972|775930|768948|794072|791064|617233|742188|776004|743382|700342|781210|775970|775392|640956|702434|809432|794038|777794|617237|757244|629282|750070|662083|781982|691864|619269|760878|761106|662905|743332|663159|767448|744724|790254|741374|762612|731472|659767|681421|741692|805254|739294|789770|767304|815594|805316|680547|691450|763648|626300|710212|…	http://www.genome.jp/kegg-bin/show_pathway?ko05134
Butanoate metabolism	KEGG PATHWAY	ko00650	11	25	0.845257	1	808844|652299|764716|630278|762742|664695|811738|808674|815058|750508|756486|783028|688034|624816|764236|676599|813672|804384|795168|797146|667839|811014|802584|781490|719432|643560|642652|750334|642120|787594|642122|752180|648291|617027|662091|730642|685089|714060|791328|810900|789282|807650|662605|807132|687070|649607|648001|724184|619481|724148|670875|712472|777098|758888|713284|627808|652453|…	http://www.genome.jp/kegg-bin/show_pathway?ko00650
Measles	KEGG PATHWAY	ko05162	10	23	0.851195	1	799546|805042|698918|808118|743396|796544|742454|796582|629428|718836|796818|774610|654659|763068|766166|687482|726748|663941|626556|789066|789032|708622|808790|725784|686090|758294|711940|678423|653345|729192|803828|CL966Contig1|795180|737004|649465|815542|729884|615159|716722|663165|680629|724368|765092|756370|687660|735778|655615|678289|790142|790856|764010|806248|708082|738842|757694|687054|6…	http://www.genome.jp/kegg-bin/show_pathway?ko05162
NOD-like receptor signaling pathway	KEGG PATHWAY	ko04621	4	10	0.861117	1	732046|792726|618713|810016|702674|736186|767734|809534|632838|617013|776052|803612|810138|673589|710020|753346|797522|733498|798138|674507|805032|794000|749946|673591|679885|789362|675479|762960|809948|776558|721706|748094|706540|798434|706262|775532|746874|809426|803798|790948|759224|766086|766084|706232|742224|672641|805624|775164|627788|722020|759636|704242|656849|775648|813410|662873|808870|…	http://www.genome.jp/kegg-bin/show_pathway?ko04621
Nitrogen metabolism	KEGG PATHWAY	ko00910	14	32	0.870604	1	780810|676033|804772|812964|814626|797622|704360|727030|678375|CL814Contig1|798180|773242|740682|709892|642280|775678|775636|768214|732350|800330|778230|795408|798906|807616|CL759Contig1|625248|769312|621556|657903|614311|764892|725780|800868|642536|784450|700462|815606|731680|812070|748454|767514|783364|740650|735030|642066|748710|783272|702626|743228|657575|691416|777484|754648|672281|760936|79…	http://www.genome.jp/kegg-bin/show_pathway?ko00910
Chagas disease (American trypanosomiasis)	KEGG PATHWAY	ko05142	7	17	0.874747	1	799718|816258|806314|629428|718836|796818|774610|654659|763068|752214|749786|815066|792620|737656|778996|792538|681649|707870|744788|750516|667683|664149|798466|674483|794562|674069|732046|792726|618713|810016|702674|736186|767734|809534|632838|617013|776052|803612|810138|673589|710020|753346|797522|733498|798138|674507|805032|794000|749946|673591|679885|806222|722012|770156|719064|619389|724882|…	http://www.genome.jp/kegg-bin/show_pathway?ko05142
alpha-Linolenic acid metabolism	KEGG PATHWAY	ko00592	12	28	0.879928	1	787160|781202|804914|779024|702488|689990|674413|717348|617099|682523|770702|813324|693236|626038|698956|702590|734174|791406|813680|788224|804688|764474|645125|648897|714014|812436|774166|662497|673305|767094|801078|684637|806332|664877|699890|699472|710082|734962|660645|814092|740240|677233|642976|633498|808966|752768|703518|757946|677935|707440|693512|721012|790346|778898|705094|672409|798010|…	http://www.genome.jp/kegg-bin/show_pathway?ko00592
Glycosphingolipid biosynthesis - globo series	KEGG PATHWAY	ko00603	3	8	0.881875	1	802096|774176|794054|783088|721802|779760|804858|699978|814006|777032|651841|799976|802356|758966|653561|746122|663267|814066|713802|771906|665535|669597|786018|815744|742164|738058|628894	http://www.genome.jp/kegg-bin/show_pathway?ko00603
Prion diseases	KEGG PATHWAY	ko05020	6	15	0.885226	1	647657|742798|761056|710934|663725|774572|688196|695386|789274|616735|787724|632490|759036|674403|813788|732046|792726|618713|810016|702674|736186|767734|809534|632838|617013|776052|803612|810138|673589|710020|753346|797522|733498|798138|674507|805032|794000|749946|673591|679885|785442|790258|736380|672955|797004|788378|793758|797124|618647|808868|811100|723498|781514|811538|808848|791666	http://www.genome.jp/kegg-bin/show_pathway?ko05020
Chemokine signaling pathway	KEGG PATHWAY	ko04062	6	15	0.885226	1	814768|616735|787724|632490|759036|674403|813788|711940|678423|732046|792726|618713|810016|702674|736186|767734|809534|632838|617013|776052|803612|810138|673589|710020|753346|797522|733498|798138|674507|805032|794000|749946|673591|679885|779274|768898|645319|633040|649877|649879|796202|771152|784664|736962|647025|781342|787520|667353|702086|731762|689830|788378|793758|797124|618647|808868|811100|…	http://www.genome.jp/kegg-bin/show_pathway?ko04062
Glioma	KEGG PATHWAY	ko05214	5	13	0.897539	1	732046|792726|618713|810016|702674|736186|767734|809534|632838|617013|776052|803612|810138|673589|710020|753346|797522|733498|798138|674507|805032|794000|749946|673591|679885|690740|693460|703862|726842|774758|803270|811132|776540|709466|813124|656235|800200|742976|736472|636202|640668|776338|737996|812280|772154|803768|697568|707280|714824|702856|715744|715742|700790|743776|702736|786936|682789|…	http://www.genome.jp/kegg-bin/show_pathway?ko05214
Long-term depression	KEGG PATHWAY	ko04730	5	13	0.897539	1	732046|792726|618713|810016|702674|736186|767734|809534|632838|617013|776052|803612|810138|673589|710020|753346|797522|733498|798138|674507|805032|794000|749946|673591|679885|752214|749786|815066|792620|737656|778996|792538|681649|707870|744788|750516|667683|664149|798466|674483|794562|674069|784246|772036|752822|814530|618161|772450|759782|689068|664545|769606|804312|687424|777510|729618|777176|…	http://www.genome.jp/kegg-bin/show_pathway?ko04730
Circadian rhythm - mammal	KEGG PATHWAY	ko04710	5	13	0.897539	1	745938|681049|726378|651939|784554|715764|701918|759828|756982|812084|813330|797326|716078|695378|730298|703686|628164|731824|744342|636872|802478|696556|733616|655735|623182|687018|816380|785656|615161|731404|750448|705008|733786|708652|807542|713530|652531|683229|753546|734206|688794|791428|755906|740162|776804|673027|691820|766460|775388|634130|732888|688478|791426|764106|679401|779968|661657|…	http://www.genome.jp/kegg-bin/show_pathway?ko04710
Toll-like receptor signaling pathway	KEGG PATHWAY	ko04620	5	13	0.897539	1	629428|718836|796818|774610|654659|763068|732046|792726|618713|810016|702674|736186|767734|809534|632838|617013|776052|803612|810138|673589|710020|753346|797522|733498|798138|674507|805032|794000|749946|673591|679885|779274|768898|645319|633040|649877|649879|796202|771152|784664|736962|647025|781342|787520|667353|702086|731762|689830|794804|621281|695666|783036|740448|616735|787724|632490|759036|…	http://www.genome.jp/kegg-bin/show_pathway?ko04620
Neurotrophin signaling pathway	KEGG PATHWAY	ko04722	9	22	0.898037	1	616735|787724|632490|759036|674403|813788|629428|718836|796818|774610|654659|763068|690740|693460|703862|726842|774758|803270|811132|776540|709466|813124|656235|800200|742976|736472|636202|640668|776338|737996|812280|772154|803768|697568|711940|678423|752032|790946|636014|733174|734768|622292|624064|681933|761304|633316|703490|656873|744340|738930|729900|806146|762884|648525|667631|735930|639904|…	http://www.genome.jp/kegg-bin/show_pathway?ko04722
Colorectal cancer	KEGG PATHWAY	ko05210	8	20	0.905506	1	794072|616735|787724|632490|759036|674403|813788|801544|744770|683475|745822|711940|678423|732046|792726|618713|810016|702674|736186|767734|809534|632838|617013|776052|803612|810138|673589|710020|753346|797522|733498|798138|674507|805032|794000|749946|673591|679885|703320|665185|724988|670741|740882|729362|774200|721654|753490|778128|802162|641002|687496|649173|784092|757338|662979|720120|662093|…	http://www.genome.jp/kegg-bin/show_pathway?ko05210
Phototransduction	KEGG PATHWAY	ko04744	2	6	0.909495	1	690740|693460|703862|726842|774758|803270|811132|776540|709466|813124|656235|800200|742976|736472|636202|640668|776338|737996|812280|772154|803768|697568|814768	http://www.genome.jp/kegg-bin/show_pathway?ko04744
Glycosphingolipid biosynthesis - ganglio series	KEGG PATHWAY	ko00604	2	6	0.909495	1	725102|675137|640106|728852|749664|779974|793192|750312|802096|774176|794054|783088|721802|779760|804858|699978|814006	http://www.genome.jp/kegg-bin/show_pathway?ko00604
Leukocyte transendothelial migration	KEGG PATHWAY	ko04670	2	6	0.909495	1	779274|768898|645319|633040|649877|649879|796202|771152|784664|736962|647025|781342|787520|667353|702086|731762|689830|733060|627306|726902|673085|642020|762162|662929|672767	http://www.genome.jp/kegg-bin/show_pathway?ko04670
Dorso-ventral axis formation	KEGG PATHWAY	ko04320	2	6	0.909495	1	732046|792726|618713|810016|702674|736186|767734|809534|632838|617013|776052|803612|810138|673589|710020|753346|797522|733498|798138|674507|805032|794000|749946|673591|679885|616735|787724|632490|759036|674403|813788	http://www.genome.jp/kegg-bin/show_pathway?ko04320
MAPK signaling pathway - fly	KEGG PATHWAY	ko04013	2	6	0.909495	1	732046|792726|618713|810016|702674|736186|767734|809534|632838|617013|776052|803612|810138|673589|710020|753346|797522|733498|798138|674507|805032|794000|749946|673591|679885|616735|787724|632490|759036|674403|813788	http://www.genome.jp/kegg-bin/show_pathway?ko04013
Novobiocin biosynthesis	KEGG PATHWAY	ko00401	2	6	0.909495	1	776650|736904|679305|689294|741344|809186|641452|781814|742548|690880|773724|639618|726980|696396|641208|785426|762110|646447|734288|683445|641118|670849|766880|787968|644693	http://www.genome.jp/kegg-bin/show_pathway?ko00401
Bladder cancer	KEGG PATHWAY	ko05219	2	6	0.909495	1	732046|792726|618713|810016|702674|736186|767734|809534|632838|617013|776052|803612|810138|673589|710020|753346|797522|733498|798138|674507|805032|794000|749946|673591|679885|616735|787724|632490|759036|674403|813788	http://www.genome.jp/kegg-bin/show_pathway?ko05219
Retinol metabolism	KEGG PATHWAY	ko00830	4	11	0.912135	1	752990|761914|701044|645587|733022|745198|622830|805222|682151|691406|691404|712712|782738|706856|754848|774756|667781|716486|703452|651587|764786|783174|676563|625310|686272|769570|CL1272Contig1|680611|627966|642750|771736|676259|791274|695496|716458|653513|750088|718922|642710|656127|815206|744986	http://www.genome.jp/kegg-bin/show_pathway?ko00830
T cell receptor signaling pathway	KEGG PATHWAY	ko04660	4	11	0.912135	1	732046|792726|618713|810016|702674|736186|767734|809534|632838|617013|776052|803612|810138|673589|710020|753346|797522|733498|798138|674507|805032|794000|749946|673591|679885|616735|787724|632490|759036|674403|813788|759736|752316|762370|807700|807504|756468|800512|772658|711940|678423	http://www.genome.jp/kegg-bin/show_pathway?ko04660
Dopaminergic synapse	KEGG PATHWAY	ko04728	11	27	0.916494	1	814768|758688|752214|749786|815066|792620|737656|778996|792538|681649|707870|744788|750516|667683|664149|798466|674483|794562|674069|690740|693460|703862|726842|774758|803270|811132|776540|709466|813124|656235|800200|742976|736472|636202|640668|776338|737996|812280|772154|803768|697568|682901|699380|789000|644322|706414|693196|737184|678219|810206|732700|801088|676023|770028|687210|813538|643874|…	http://www.genome.jp/kegg-bin/show_pathway?ko04728
MAPK signaling pathway	KEGG PATHWAY	ko04010	10	25	0.922077	1	814874|809486|782420|616735|787724|632490|759036|674403|813788|816622|759736|752316|762370|807700|807504|756468|800512|772658|732046|792726|618713|810016|702674|736186|767734|809534|632838|617013|776052|803612|810138|673589|710020|753346|797522|733498|798138|674507|805032|794000|749946|673591|679885|784246|779274|768898|645319|633040|649877|649879|796202|771152|784664|736962|647025|781342|787520|…	http://www.genome.jp/kegg-bin/show_pathway?ko04010
Aminobenzoate degradation	KEGG PATHWAY	ko00627	6	16	0.923266	1	793174|786058|800216|804314|814688|816204|801456|775598|666341|797880|712814|722262|698566|630230|703512|789644|668163|794378|765426|764158|715230|636082|687940|641700|785086|753532|663455|720170|805552|675315|670893|802838|760848|743870|746750|679673|642428|717816|633126|804842|747150|761842|712472|777098|758888|713284|627808|652453|799062|723740|618485|618487|730352|776346|729168|763996|631700|…	http://www.genome.jp/kegg-bin/show_pathway?ko00627
Melanogenesis	KEGG PATHWAY	ko04916	6	16	0.923266	1	616735|787724|632490|759036|674403|813788|690740|693460|703862|726842|774758|803270|811132|776540|709466|813124|656235|800200|742976|736472|636202|640668|776338|737996|812280|772154|803768|697568|711940|678423|732046|792726|618713|810016|702674|736186|767734|809534|632838|617013|776052|803612|810138|673589|710020|753346|797522|733498|798138|674507|805032|794000|749946|673591|679885|777796|783970|…	http://www.genome.jp/kegg-bin/show_pathway?ko04916
Cell cycle - Caulobacter	KEGG PATHWAY	ko04112	5	14	0.933831	1	816704|715694|786948|720228|776380|751300|816090|805948|717148|789442|808806|797886|710772|810104|800896|813234|772448|799376|737016|799010|718002|803370|808282|782634|787178|778138|811478|779096|814860|810084|800940	http://www.genome.jp/kegg-bin/show_pathway?ko04112
Pancreatic cancer	KEGG PATHWAY	ko05212	5	14	0.933831	1	732046|792726|618713|810016|702674|736186|767734|809534|632838|617013|776052|803612|810138|673589|710020|753346|797522|733498|798138|674507|805032|794000|749946|673591|679885|806468|803508|779274|768898|645319|633040|649877|649879|796202|771152|784664|736962|647025|781342|787520|667353|702086|731762|689830|642936|779812|670499|647131|773314|616735|787724|632490|759036|674403|813788	http://www.genome.jp/kegg-bin/show_pathway?ko05212
Amyotrophic lateral sclerosis (ALS)	KEGG PATHWAY	ko05014	8	21	0.934758	1	794072|714580|700394|743152|668869|742182|723628|648835|720644|759962|670025|680545|645999|708998|622808|800532|671167|750380|762010|708802|713428|713694|673995|759736|752316|762370|807700|807504|756468|800512|772658|639070|651539|785442|790258|736380|672955|797004|779274|768898|645319|633040|649877|649879|796202|771152|784664|736962|647025|781342|787520|667353|702086|731762|689830|805228|695226	http://www.genome.jp/kegg-bin/show_pathway?ko05014
Long-term potentiation	KEGG PATHWAY	ko04720	7	19	0.941941	1	616735|787724|632490|759036|674403|813788|690740|693460|703862|726842|774758|803270|811132|776540|709466|813124|656235|800200|742976|736472|636202|640668|776338|737996|812280|772154|803768|697568|759736|752316|762370|807700|807504|756468|800512|772658|788378|793758|797124|618647|808868|811100|723498|781514|732046|792726|618713|810016|702674|736186|767734|809534|632838|617013|776052|803612|810138|…	http://www.genome.jp/kegg-bin/show_pathway?ko04720
Hepatitis C	KEGG PATHWAY	ko05160	7	19	0.941941	1	619693|636646|619371|695288|635158|674089|707224|739572|724428|618749|769130|793004|800056|658131|725284|712960|627024|758170|713728|752214|749786|815066|792620|737656|778996|792538|681649|707870|744788|750516|667683|664149|798466|674483|794562|674069|711940|678423|732046|792726|618713|810016|702674|736186|767734|809534|632838|617013|776052|803612|810138|673589|710020|753346|797522|733498|798138|…	http://www.genome.jp/kegg-bin/show_pathway?ko05160
Polycyclic aromatic hydrocarbon degradation	KEGG PATHWAY	ko00624	4	12	0.945694	1	666341|797880|712814|722262|698566|630230|703512|789644|668163|794378|765426|764158|715230|636082|687940|641700|785086|753532|663455|720170|805552|675315|670893|802838|760848|743870|746750|679673|642428|717816|633126|804842|747150|761842|802756|691326|786058|800216|804314|814688|816204|801456|775598|703594|706134|616243|666921|664775|649375|644242|706702	http://www.genome.jp/kegg-bin/show_pathway?ko00624
Insulin signaling pathway	KEGG PATHWAY	ko04910	19	46	0.947901	1	793210|694514|803564|724754|814446|716672|798382|644515|656139|780002|743040|783338|749464|778058|809590|798022|802760|770270|633782|812058|797964|712966|731888|737886|741650|803762|793638|636818|786738|811078|746288|788526|682703|728468|778586|783824|644649|761308|725880|722234|652701|657555|647147|741300|809642|708042|788644|760620|723558|801924|667695|776708|726730|754638|746368|699398|752850|…	http://www.genome.jp/kegg-bin/show_pathway?ko04910
Photosynthesis	KEGG PATHWAY	ko00195	34	78	0.948817	1	707974|628836|704880|634546|635310|808442|798694|786474|777752|780560|651551|711396|754498|781986|805688|731858|787644|793148|724878|652247|728416|728882|742450|809038|730272|803242|651919|706918|765812|749288|615203|806186|737636|620579|815532|662129|704950|617471|731530|802018|729820|697944|660605|695904|759202|671833|801698|745414|626186|705046|654101|674549|787380|739678|714838|690834|747538|…	http://www.genome.jp/kegg-bin/show_pathway?ko00195
VEGF signaling pathway	KEGG PATHWAY	ko04370	6	17	0.949731	1	616735|787724|632490|759036|674403|813788|759736|752316|762370|807700|807504|756468|800512|772658|762928|789564|774750|801870|790380|654003|789460|772670|794840|732046|792726|618713|810016|702674|736186|767734|809534|632838|617013|776052|803612|810138|673589|710020|753346|797522|733498|798138|674507|805032|794000|749946|673591|679885|779274|768898|645319|633040|649877|649879|796202|771152|784664|…	http://www.genome.jp/kegg-bin/show_pathway?ko04370
Sulfur metabolism	KEGG PATHWAY	ko00920	11	29	0.957752	1	814196|757784|667381|747820|800120|804646|728354|795342|782686|710214|782856|783342|809146|730010|808008|798590|731318|643390|796332|639892|753892|676815|697252|763214|731264|806710|707650|808846|618531|801746|814596|782010|798934|775566|CL1195Contig1|778394|769166|695396|780486|806752|709862|637958|737968|783916|756444|778466|812330|767988|649399|701948|672325|791834|649401|799816|753812|794610|…	http://www.genome.jp/kegg-bin/show_pathway?ko00920
Stilbenoid, diarylheptanoid and gingerol biosynthesis	KEGG PATHWAY	ko00945	5	15	0.958133	1	704750|755308|794622|758396|626042|791376|673051|688226|666341|797880|712814|722262|698566|630230|703512|789644|668163|794378|765426|764158|715230|636082|687940|641700|785086|753532|663455|720170|805552|675315|670893|802838|760848|743870|746750|679673|642428|717816|633126|804842|747150|761842|789078|813496|709456|743376|788752|793066|636232|668607|740458|788754|740032|707680|756508|791436|725816|…	http://www.genome.jp/kegg-bin/show_pathway?ko00945
Citrate cycle (TCA cycle)	KEGG PATHWAY	ko00020	20	49	0.958808	1	813006|803454|791392|687638|815058|750508|756486|783028|688034|624816|764236|676599|813672|667855|801202|801188|699864|627972|791884|802250|790270|663731|786676|808438|755722|802052|663729|755852|797462|668315|804384|795168|797146|667839|811014|802584|781490|806176|729760|676973|727560|642174|726534|799118|795040|709440|694130|616761|691932|808470|709536|745004|739354|650257|686760|683737|684209|…	http://www.genome.jp/kegg-bin/show_pathway?ko00020
Naphthalene degradation	KEGG PATHWAY	ko00626	3	10	0.958913	1	786058|800216|804314|814688|816204|801456|775598|774756|667781|716486|703452|651587|764786|783174|676563|625310|686272|769570|CL1272Contig1|680611|627966|642750|771736|676259|791274|695496|716458|653513|750088|718922|642710|656127|815206|744986	http://www.genome.jp/kegg-bin/show_pathway?ko00626
Bile secretion	KEGG PATHWAY	ko04976	3	10	0.958913	1	789074|765000|761916|739034|731828|642352|616693|751864|805890|757982|750024|777172|728682|707836|794884|CL626Contig1|816624|646633|742788|709084|795072|631764|658673|790750|638270|730312|687672|750746|656119|774138|618719|620877|756624|673639|732686|635274|652495|800184|815794|794256|811468|689848|781526|697862|764764|622202|620175|752720|617805|690306|783374|654137|816412|668387|CL931Contig1|74…	http://www.genome.jp/kegg-bin/show_pathway?ko04976
Taurine and hypotaurine metabolism	KEGG PATHWAY	ko00430	3	10	0.958913	1	803364|665865|619561|749576|664079|705878|772398|696488|704494|763726|766316|745706|699584|783222|661679|763572|755218|665953|801256|739820|666827|771192|715474|756920|621287|743930|668291|618105|618103|782860|714000|656733|739866|798918|758836|737104|727052|795982|802610|775962|762804|738778	http://www.genome.jp/kegg-bin/show_pathway?ko00430
Ether lipid metabolism	KEGG PATHWAY	ko00565	7	20	0.96156	1	734962|660645|814092|740240|677233|642976|633498|808966|752768|763324|762274|649493|793322|649103|649101|630430|791942|772294|724570|775500|807636|747418|795684|814974|777656|766146|710840|777118|782490|783796|793532|771816|719190|738994|804572|814520|813598|631806|801210|809402|723230|811030|637676|772634|757474|774808|814754|757468|791568|636938|634122|698148|657057|751404|735198|635518|780492|…	http://www.genome.jp/kegg-bin/show_pathway?ko00565
Fc epsilon RI signaling pathway	KEGG PATHWAY	ko04664	4	13	0.967096	1	732046|792726|618713|810016|702674|736186|767734|809534|632838|617013|776052|803612|810138|673589|710020|753346|797522|733498|798138|674507|805032|794000|749946|673591|679885|784246|779274|768898|645319|633040|649877|649879|796202|771152|784664|736962|647025|781342|787520|667353|702086|731762|689830|616735|787724|632490|759036|674403|813788	http://www.genome.jp/kegg-bin/show_pathway?ko04664
Oxidative phosphorylation	KEGG PATHWAY	ko00190	64	143	0.969191	1	730712|752968|667757|788880|783786|806062|629264|771922|687256|641516|763428|682683|782524|631370|710324|801084|707406|704354|706386|726458|714432|796900|663325|790136|634888|667155|800724|614115|659141|761326|631156|634890|806416|803986|665091|723904|759988|736700|814926|780804|746308|665637|796184|813770|641072|725714|740810|725070|673611|746988|783760|618551|673069|726760|696616|634484|803580|…	http://www.genome.jp/kegg-bin/show_pathway?ko00190
Pentose and glucuronate interconversions	KEGG PATHWAY	ko00040	11	30	0.970593	1	787704|809966|805008|752040|813446|746710|796120|814244|714682|776288|749556|789670|625766|712624|782370|711698|807524|738330|793292|743728|646751|703192|614401|697256|656585|637352|694610|634388|770828|735482|615489|704958|673251|749014|778806|626720|678269|662817|632546|770788|764108|807288|781690|767494|813604|747310|812562|729588|783474|810510|785622|765994|716280|678649|683357|804134|712778|…	http://www.genome.jp/kegg-bin/show_pathway?ko00040
Type I diabetes mellitus	KEGG PATHWAY	ko04940	2	8	0.97331	1	803364|665865|619561|749576|664079|705878|772398|696488|704494|763726|766316|745706|699584|783222|661679|763572|777794|617237|757244|629282|750070|662083|781982|691864|619269|760878|761106|662905|743332|663159|767448|744724|790254|741374|762612|731472	http://www.genome.jp/kegg-bin/show_pathway?ko04940
Plant-pathogen interaction	KEGG PATHWAY	ko04626	28	68	0.973906	1	777900|683863|711350|668823|684211|655639|639500|706540|798434|706262|775532|746874|809426|803798|790948|759224|766086|766084|706232|742224|672641|805624|813514|753668|792344|732952|762530|775072|627064|627062|759300|699086|702012|650041|766246|670063|782808|742818|741610|764720|668061|695032|650655|664833|796486|752858|803452|636650|800288|798744|792792|779010|779018|720680|756200|670815|694782|…	http://www.genome.jp/kegg-bin/show_pathway?ko04626
Chloroalkane and chloroalkene degradation	KEGG PATHWAY	ko00625	5	16	0.973982	1	619973|767494|813604|747310|812562|729588|783474|810510|785622|765994|716280|678649|683357|804134|712778|802236|782596|777634|751310|771496|786058|800216|804314|814688|816204|801456|775598|774756|667781|716486|703452|651587|764786|783174|676563|625310|686272|769570|CL1272Contig1|680611|627966|642750|771736|676259|791274|695496|716458|653513|750088|718922|642710|656127|815206|744986	http://www.genome.jp/kegg-bin/show_pathway?ko00625
Glyoxylate and dicarboxylate metabolism	KEGG PATHWAY	ko00630	13	35	0.974763	1	804030|802616|805514|792908|673945|722036|694456|735772|618569|740868|803766|798490|645905|752432|712698|698576|663749|715332|639218|810162|812070|748454|767514|747746|748362|641922|667929|617653|617615|718944|748428|719842|783898|681657|751726|715504|751296|615941|775700|755284|797428|769626|793122|799688|712856|628454|722466|797744|754406|790578|624584|750962|737956|726524|791524|807888|745314|…	http://www.genome.jp/kegg-bin/show_pathway?ko00630
TGF-beta signaling pathway	KEGG PATHWAY	ko04350	9	26	0.977201	1	695378|730298|703686|628164|731824|744342|636872|802478|696556|733616|655735|623182|687018|816380|785656|615161|731404|750448|705008|733786|708652|807542|713530|652531|683229|753546|734206|688794|791428|755906|740162|776804|673027|691820|766460|775388|634130|732888|688478|791426|764106|679401|779968|661657|785048|815790|684757|810362|706796|812934|791782|768022|672501|729970|745938|752214|749786|…	http://www.genome.jp/kegg-bin/show_pathway?ko04350
Ascorbate and aldarate metabolism	KEGG PATHWAY	ko00053	12	33	0.977265	1	767494|813604|747310|812562|729588|783474|810510|785622|765994|716280|678649|683357|804134|712778|802236|782596|777634|751310|771496|649913|802500|708682|742046|748922|788730|708610|803240|788488|806610|767474|752928|663029|779184|769270|747682|657261|703434|779218|695198|613851|674039|657143|657643|678293|767054|652009|709720|759282|791626|640420|642378|767430|805426|770616|720176|814622|774558|…	http://www.genome.jp/kegg-bin/show_pathway?ko00053
Metabolism of xenobiotics by cytochrome P450	KEGG PATHWAY	ko00980	4	14	0.980402	1	690036|688306|721814|722438|766286|721416|734576|742378|738532|683075|718682|765412|709288|812420|771692|785812|695164|667371|706282|687996|788342|679425|715248|674451|660705|789804|752642|802940|800540|619629|770760|762504|681195|659491|796376|753078|774756|667781|716486|703452|651587|764786|783174|676563|625310|686272|769570|CL1272Contig1|680611|627966|642750|771736|676259|791274|695496|716458|…	http://www.genome.jp/kegg-bin/show_pathway?ko00980
Streptomycin biosynthesis	KEGG PATHWAY	ko00521	4	14	0.980402	1	793210|694514|803564|724754|814446|716672|798382|644515|656139|780002|743040|783338|749464|778058|809590|798022|802760|770270|633782|812058|797964|654915|758590|775076|798972|813448|673477|652071|651119|765310|683431|701188|791504|812724|756638|758878|656843|694010|770936|762702|740528|699438|710554|786768|748150|741792|785014|657171|721480|676853|738318|725264|633994|687296|701260	http://www.genome.jp/kegg-bin/show_pathway?ko00521
Drug metabolism - cytochrome P450	KEGG PATHWAY	ko00982	4	14	0.980402	1	692640|691232|690036|688306|721814|722438|766286|721416|734576|742378|738532|683075|718682|765412|709288|812420|771692|785812|695164|667371|706282|687996|788342|679425|715248|674451|660705|789804|752642|802940|800540|619629|770760|762504|681195|659491|796376|774756|667781|716486|703452|651587|764786|783174|676563|625310|686272|769570|CL1272Contig1|680611|627966|642750|771736|676259|791274|695496|…	http://www.genome.jp/kegg-bin/show_pathway?ko00982
Pertussis	KEGG PATHWAY	ko05133	4	14	0.980402	1	629428|718836|796818|774610|654659|763068|752612|649077|621468|717900|775474|737726|750682|710870|724666|711666|753472|753552|643060|662899|690740|693460|703862|726842|774758|803270|811132|776540|709466|813124|656235|800200|742976|736472|636202|640668|776338|737996|812280|772154|803768|697568|732046|792726|618713|810016|702674|736186|767734|809534|632838|617013|776052|803612|810138|673589|710020|…	http://www.genome.jp/kegg-bin/show_pathway?ko05133
Fatty acid elongation	KEGG PATHWAY	ko00062	7	22	0.983931	1	714792|751728|692416|786366|728066|695244|787532|646643|787868|627760|720148|751506|768068|671915|728734|731718|774864|614119|619753|640422|617847|700858|661715|714516|757506|626108|667941|697220|768422|767250|724160|759990|751384|775528|718544|685349|734280|766572|675289|629580|762352|737276|720458|738586|709306|664141|801118|779860|765634|744684|660191|655571|723606|759116|707130|811248|715726|…	http://www.genome.jp/kegg-bin/show_pathway?ko00062
B cell receptor signaling pathway	KEGG PATHWAY	ko04662	5	17	0.984086	1	732046|792726|618713|810016|702674|736186|767734|809534|632838|617013|776052|803612|810138|673589|710020|753346|797522|733498|798138|674507|805032|794000|749946|673591|679885|779274|768898|645319|633040|649877|649879|796202|771152|784664|736962|647025|781342|787520|667353|702086|731762|689830|616735|787724|632490|759036|674403|813788|759736|752316|762370|807700|807504|756468|800512|772658|711940|…	http://www.genome.jp/kegg-bin/show_pathway?ko04662
Gap junction	KEGG PATHWAY	ko04540	5	17	0.984086	1	732046|792726|618713|810016|702674|736186|767734|809534|632838|617013|776052|803612|810138|673589|710020|753346|797522|733498|798138|674507|805032|794000|749946|673591|679885|681761|712628|676237|764578|734510|616127|719802|625682|726500|626794|668255|688644|634752|705774|678541|683773|689558|740062|754474|613953|626932|681063|787456|658923|688018|794620|617559|779058|641614|699776|716512|724080|…	http://www.genome.jp/kegg-bin/show_pathway?ko04540
Pyruvate metabolism	KEGG PATHWAY	ko00620	28	70	0.984846	1	764326|672245|687538|728216|764230|693532|747276|625606|800568|719672|737244|689628|638144|779976|708778|760062|699740|755950|688544|655837|726396|764632|814764|713976|677819|728424|775814|723158|652305|635124|635122|692478|674197|802112|706422|812078|775274|616279|715436|798268|656111|753252|691780|816248|680503|773094|739912|715002|706222|804508|719762|811222|750760|804470|816110|704514|721430|…	http://www.genome.jp/kegg-bin/show_pathway?ko00620
Bisphenol degradation	KEGG PATHWAY	ko00363	2	9	0.985806	1	666341|797880|712814|722262|698566|630230|703512|789644|668163|794378|765426|764158|715230|636082|687940|641700|785086|753532|663455|720170|805552|675315|670893|802838|760848|743870|746750|679673|642428|717816|633126|804842|747150|761842|786058|800216|804314|814688|816204|801456|775598	http://www.genome.jp/kegg-bin/show_pathway?ko00363
ABC transporters	KEGG PATHWAY	ko02010	2	9	0.985806	1	707836|794884|CL626Contig1|816624|646633|742788|709084|795072|631764|658673|790750|638270|730312|687672|750746|656119|774138|618719|620877|756624|673639|732686|635274|652495|800184|815794|794256|811468|689848|781526|697862|764764|622202|620175|752720|617805|690306|783374|654137|816412|668387|CL931Contig1|744230|767196|665161|810184|692438|CL274Contig1|648579|791248|655999|767384|676881|740136|811…	http://www.genome.jp/kegg-bin/show_pathway?ko02010
Zeatin biosynthesis	KEGG PATHWAY	ko00908	3	12	0.986708	1	633322|702344|734848|763822|798782|706106|630596|671409|754682|741196	http://www.genome.jp/kegg-bin/show_pathway?ko00908
Osteoclast differentiation	KEGG PATHWAY	ko04380	3	12	0.986708	1	732046|792726|618713|810016|702674|736186|767734|809534|632838|617013|776052|803612|810138|673589|710020|753346|797522|733498|798138|674507|805032|794000|749946|673591|679885|779274|768898|645319|633040|649877|649879|796202|771152|784664|736962|647025|781342|787520|667353|702086|731762|689830|616735|787724|632490|759036|674403|813788	http://www.genome.jp/kegg-bin/show_pathway?ko04380
Chronic myeloid leukemia	KEGG PATHWAY	ko05220	3	12	0.986708	1	732046|792726|618713|810016|702674|736186|767734|809534|632838|617013|776052|803612|810138|673589|710020|753346|797522|733498|798138|674507|805032|794000|749946|673591|679885|682497|664449|811740|674181|774544|815902|718190|753946|815130|616735|787724|632490|759036|674403|813788	http://www.genome.jp/kegg-bin/show_pathway?ko05220
Adherens junction	KEGG PATHWAY	ko04520	6	20	0.987234	1	777796|783970|781368|796000|796490|734988|728218|808990|782796|764022|662431|640332|625966|779536|811586|653345|729192|803828|CL966Contig1|795180|737004|649465|815542|729884|615159|732046|792726|618713|810016|702674|736186|767734|809534|632838|617013|776052|803612|810138|673589|710020|753346|797522|733498|798138|674507|805032|794000|749946|673591|679885|733060|627306|726902|673085|642020|762162|6…	http://www.genome.jp/kegg-bin/show_pathway?ko04520
Glutamatergic synapse	KEGG PATHWAY	ko04724	8	25	0.987393	1	814768|814714|731672|648387|814678|718562|731644|687202|720130|734422|778942|756712|746420|785932|758580|741956|813958|796470|787880|698524|757100|777736|759736|752316|762370|807700|807504|756468|800512|772658|732046|792726|618713|810016|702674|736186|767734|809534|632838|617013|776052|803612|810138|673589|710020|753346|797522|733498|798138|674507|805032|794000|749946|673591|679885|811030|637676|…	http://www.genome.jp/kegg-bin/show_pathway?ko04724
Natural killer cell mediated cytotoxicity	KEGG PATHWAY	ko04650	4	15	0.9885	1	732046|792726|618713|810016|702674|736186|767734|809534|632838|617013|776052|803612|810138|673589|710020|753346|797522|733498|798138|674507|805032|794000|749946|673591|679885|779274|768898|645319|633040|649877|649879|796202|771152|784664|736962|647025|781342|787520|667353|702086|731762|689830|759736|752316|762370|807700|807504|756468|800512|772658|616735|787724|632490|759036|674403|813788	http://www.genome.jp/kegg-bin/show_pathway?ko04650
Linoleic acid metabolism	KEGG PATHWAY	ko00591	4	15	0.9885	1	778898|705094|672409|798010|720718|795730|636394|772712|679581|719180|653293|787804|674791|742348|770284|787170|782646|732664|679525|784778|620865|692970|630074|804078|736250|685423|705742|671503|706022|713216|731064|694652|633484|697260|735912|649283|736150|788386|717876|699268|744326|806604|791244|808050|708806|814956|677535|723456|631940|809142|721054|675051|704468|776082|803500|654825|774836|…	http://www.genome.jp/kegg-bin/show_pathway?ko00591
Fc gamma R-mediated phagocytosis	KEGG PATHWAY	ko04666	14	40	0.990517	1	717642|785790|807986|815292|809160|630172|671527|690660|711840|798860|816272|727742|814682|703068|732174|775796|713470|783362|770166|676347|737330|807200|718774|692014|779222|667841|634672|640364|780358|628188|690974|666953|760696|734454|809978|688624|780322|809116|779722|810688|647963|805468|656647|729372|790584|788122|631510|714738|639502|744956|811030|637676|772634|757474|774808|814754|757468|…	http://www.genome.jp/kegg-bin/show_pathway?ko04666
PPAR signaling pathway	KEGG PATHWAY	ko03320	8	26	0.991923	1	787160|781202|804914|779024|702488|689990|674413|717348|617099|682523|770702|813324|693236|626038|698956|702590|734174|791406|813680|788224|804688|764474|645125|648897|714014|812436|774166|662497|673305|767094|801078|684637|806332|664877|737708|774304|666187|743054|733168|807948|814680|781024|742800|813830|797650|816288|797862|766960|813294|803234|761008|620909|705604|694042|738576|725660|802124|…	http://www.genome.jp/kegg-bin/show_pathway?ko03320
Wnt signaling pathway	KEGG PATHWAY	ko04310	19	52	0.991982	1	695378|730298|703686|628164|731824|744342|636872|802478|696556|733616|655735|623182|687018|816380|785656|615161|731404|750448|705008|733786|708652|807542|713530|652531|683229|753546|734206|688794|791428|755906|740162|776804|673027|691820|766460|775388|634130|732888|688478|791426|764106|679401|779968|661657|785048|815922|745938|779274|768898|645319|633040|649877|649879|796202|771152|784664|736962|…	http://www.genome.jp/kegg-bin/show_pathway?ko04310
Amino sugar and nucleotide sugar metabolism	KEGG PATHWAY	ko00520	36	90	0.992432	1	624266|753242|729052|670799|724424|620955|723890|777160|685237|793952|796860|777672|796886|690094|776292|748754|742160|794332|774910|772114|738202|759670|766200|814814|674579|645655|816398|748714|808544|793996|793762|787394|771992|654349|735812|670061|733826|683493|776654|796666|676409|736170|692440|800528|767212|760950|785742|774604|778600|774108|793328|714904|698480|622930|659547|814594|793578|…	http://www.genome.jp/kegg-bin/show_pathway?ko00520
GnRH signaling pathway	KEGG PATHWAY	ko04912	6	22	0.995222	1	616735|787724|632490|759036|674403|813788|690740|693460|703862|726842|774758|803270|811132|776540|709466|813124|656235|800200|742976|736472|636202|640668|776338|737996|812280|772154|803768|697568|732046|792726|618713|810016|702674|736186|767734|809534|632838|617013|776052|803612|810138|673589|710020|753346|797522|733498|798138|674507|805032|794000|749946|673591|679885|811030|637676|772634|757474|…	http://www.genome.jp/kegg-bin/show_pathway?ko04912
Cysteine and methionine metabolism	KEGG PATHWAY	ko00270	28	74	0.995328	1	814196|757784|667381|747820|627660|751050|759684|799342|755178|674547|687750|808978|763654|808846|618531|801746|814444|725952|644891|645943|738350|711426|738424|793072|799346|677457|741986|799006|677267|780636|723532|763716|627842|794850|758926|660695|668203|624716|624058|691642|722756|816228|803868|632000|815860|807306|701006|712862|800556|788158|773364|638268|629552|772562|802486|815932|695922|…	http://www.genome.jp/kegg-bin/show_pathway?ko00270
Pentose phosphate pathway	KEGG PATHWAY	ko00030	15	45	0.996541	1	800414|778972|748302|807834|811016|628228|743242|642458|642456|697364|656277|664443|746854|735758|767796|691916|749836|786590|798768|787744|662191|656715|748658|686820|618379|729778|726336|781126|801790|689622|809606|743356|804808|676817|755368|655137|741672|705432|745998|785116|786512|788250|693728|642912|815378|712314|765680|806882|660261|804418|760990|745362|786004|742116|717756|807014|730338|…	http://www.genome.jp/kegg-bin/show_pathway?ko00030
Axon guidance	KEGG PATHWAY	ko04360	5	20	0.996636	1	732046|792726|618713|810016|702674|736186|767734|809534|632838|617013|776052|803612|810138|673589|710020|753346|797522|733498|798138|674507|805032|794000|749946|673591|679885|752612|649077|621468|717900|775474|737726|750682|710870|724666|711666|753472|753552|643060|662899|779274|768898|645319|633040|649877|649879|796202|771152|784664|736962|647025|781342|787520|667353|702086|731762|689830|759736|…	http://www.genome.jp/kegg-bin/show_pathway?ko04360
Toxoplasmosis	KEGG PATHWAY	ko05145	6	23	0.997127	1	794072|629428|718836|796818|774610|654659|763068|732046|792726|618713|810016|702674|736186|767734|809534|632838|617013|776052|803612|810138|673589|710020|753346|797522|733498|798138|674507|805032|794000|749946|673591|679885|676491|683845|789676|754412|648801|735952|739016|694192|748876|795890|743580|750134|616105|671387|647459|797542|799338|809904|795024|787192|775918|771364|769508|721596|628800|…	http://www.genome.jp/kegg-bin/show_pathway?ko05145
Phenylpropanoid biosynthesis	KEGG PATHWAY	ko00940	18	53	0.99755	1	704750|755308|794622|758396|626042|791376|673051|688226|633552|619689|759360|626182|756764|619007|729062|729526|616889|668607|740458|788754|740032|707680|756508|791436|725816|626272|735030|642066|748710|783272|702626|743228|657575|691416|777484|754648|672281|760936|799910|753296|703366|668909|788948|769576|790736|755468|719604|716568|703960|760124|634698|673277|783596|793138|743376|788752|793066|…	http://www.genome.jp/kegg-bin/show_pathway?ko00940
Limonene and pinene degradation	KEGG PATHWAY	ko00903	4	18	0.997839	1	666341|797880|712814|722262|698566|630230|703512|789644|668163|794378|765426|764158|715230|636082|687940|641700|785086|753532|663455|720170|805552|675315|670893|802838|760848|743870|746750|679673|642428|717816|633126|804842|747150|761842|767494|813604|747310|812562|729588|783474|810510|785622|765994|716280|678649|683357|804134|712778|802236|782596|777634|751310|771496|786058|800216|804314|814688|…	http://www.genome.jp/kegg-bin/show_pathway?ko00903
Carbohydrate digestion and absorption	KEGG PATHWAY	ko04973	2	12	0.99798	1	793210|694514|803564|724754|814446|716672|798382|644515|656139|780002|743040|783338|749464|778058|809590|798022|802760|770270|633782|812058|797964|733206|652899|746768|762282|703260	http://www.genome.jp/kegg-bin/show_pathway?ko04973
Butirosin and neomycin biosynthesis	KEGG PATHWAY	ko00524	1	9	0.998689	1	793210|694514|803564|724754|814446|716672|798382|644515|656139|780002|743040|783338|749464|778058|809590|798022|802760|770270|633782|812058|797964	http://www.genome.jp/kegg-bin/show_pathway?ko00524
Fructose and mannose metabolism	KEGG PATHWAY	ko00051	17	53	0.999024	1	793210|694514|803564|724754|814446|716672|798382|644515|656139|780002|743040|783338|749464|778058|809590|798022|802760|770270|633782|812058|797964|721966|765566|708608|770348|697904|751162|814588|804626|795720|784060|813884|696950|808788|794508|761710|745290|707896|668613|787636|775874|781324|725852|760096|796458|758748|739014|703682|680973|650111|780276|717028|644893|633560|790452|750544|801952|…	http://www.genome.jp/kegg-bin/show_pathway?ko00051
Galactose metabolism	KEGG PATHWAY	ko00052	14	46	0.999143	1	793210|694514|803564|724754|814446|716672|798382|644515|656139|780002|743040|783338|749464|778058|809590|798022|802760|770270|633782|812058|797964|787704|809966|805008|752040|813446|797236|718508|633396|780138|716736|732764|617499|750910|809818|732552|809500|672567|653561|746122|663267|814066|713802|771906|665535|669597|786018|815744|742164|738058|628894|676817|755368|655137|741672|705432|745998|…	http://www.genome.jp/kegg-bin/show_pathway?ko00052
Glutathione metabolism	KEGG PATHWAY	ko00480	16	51	0.999178	1	785298|680155|CL1129Contig1|805950|810784|809254|789038|805156|651009|714586|807454|806096|713754|674441|738088|678633|814624|654201|690036|688306|721814|722438|766286|721416|734576|742378|738532|683075|718682|765412|709288|812420|771692|785812|695164|667371|706282|687996|788342|679425|715248|674451|660705|789804|752642|802940|800540|619629|770760|762504|681195|659491|796376|746434|756596|690476|…	http://www.genome.jp/kegg-bin/show_pathway?ko00480
Phenylalanine metabolism	KEGG PATHWAY	ko00360	15	49	0.999317	1	776650|736904|679305|689294|741344|809186|668607|740458|788754|740032|707680|756508|791436|725816|626272|735030|642066|748710|783272|702626|743228|657575|691416|777484|754648|672281|760936|799910|753296|703366|668909|788948|769576|790736|755468|719604|716568|703960|760124|634698|758688|641452|781814|742548|690880|773724|639618|726980|696396|641208|785426|762110|646447|734288|683445|641118|670849|…	http://www.genome.jp/kegg-bin/show_pathway?ko00360
Biosynthesis of unsaturated fatty acids	KEGG PATHWAY	ko01040	11	39	0.999322	1	787160|781202|804914|779024|702488|689990|674413|717348|617099|682523|770702|813324|693236|626038|698956|702590|734174|791406|813680|788224|804688|764474|645125|648897|714014|812436|774166|662497|673305|767094|801078|684637|806332|664877|814674|720454|811814|623280|780104|762218|752414|659719|632642|665305|660433|757268|789628|792568|800466|787328|793026|813830|797650|816288|811770|664105|717610|…	http://www.genome.jp/kegg-bin/show_pathway?ko01040
Fatty acid metabolism	KEGG PATHWAY	ko00071	12	43	0.999651	1	787160|781202|804914|779024|702488|689990|674413|717348|617099|682523|770702|813324|693236|626038|698956|702590|734174|791406|813680|788224|804688|764474|645125|648897|714014|812436|774166|662497|673305|767094|801078|684637|806332|664877|635192|767494|813604|747310|812562|729588|783474|810510|785622|765994|716280|678649|683357|804134|712778|802236|782596|777634|751310|771496|813830|797650|816288|…	http://www.genome.jp/kegg-bin/show_pathway?ko00071
Methane metabolism	KEGG PATHWAY	ko00680	23	72	0.999838	1	764326|672245|687538|728216|764230|693532|747276|625606|800568|719672|737244|689628|638144|779976|708778|760062|699740|755950|688544|655837|726396|660259|722594|727436|726698|623992|759354|615059|615057|747290|627366|638668|753602|794500|784930|773926|754758|CL829Contig1|812144|807786|810120|641094|793944|780662|754780|731040|746456|626266|778818|751458|741052|684865|705100|737134|714524|739334|7…	http://www.genome.jp/kegg-bin/show_pathway?ko00680
Ribosome	KEGG PATHWAY	ko03010	106	257	0.999856	1	808064|776480|805030|750616|655821|672971|641688|616119|667673|649833|729298|744106|746642|780698|671615|688838|718558|627686|722022|694206|647789|687258|793228|728572|772544|668535|785046|628544|746636|776836|755164|783348|650195|635254|709564|740816|773324|695926|665849|731198|617345|668229|762158|760512|653233|805540|745208|628422|698682|663143|794158|698328|666549|675785|628268|784776|678779|…	http://www.genome.jp/kegg-bin/show_pathway?ko03010
Type II diabetes mellitus	KEGG PATHWAY	ko04930	4	23	0.999888	1	793210|694514|803564|724754|814446|716672|798382|644515|656139|780002|743040|783338|749464|778058|809590|798022|802760|770270|633782|812058|797964|732046|792726|618713|810016|702674|736186|767734|809534|632838|617013|776052|803612|810138|673589|710020|753346|797522|733498|798138|674507|805032|794000|749946|673591|679885|652305|635124|635122|692478|674197|802112|706422|812078|775274|616279|715436|…	http://www.genome.jp/kegg-bin/show_pathway?ko04930
Carbon fixation in photosynthetic organisms	KEGG PATHWAY	ko00710	24	79	0.999974	1	656277|664443|746854|735758|767796|691916|749836|786590|798768|787744|662191|656715|748658|686820|618379|618569|652305|635124|635122|692478|674197|802112|706422|812078|775274|616279|715436|798268|656111|753252|691780|816248|680503|773094|739912|715002|706222|804508|719762|811222|750760|804470|816110|704514|721430|798598|784212|810280|786098|627924|671269|725218|813346|814514|656155|CL1084Contig1|…	http://www.genome.jp/kegg-bin/show_pathway?ko00710
Aminoacyl-tRNA biosynthesis	KEGG PATHWAY	ko00970	26	86	0.999989	1	781200|775676|740812|670595|747910|789664|664971|747706|628628|743672|813690|691076|697152|715976|802888|807580|753656|753070|691594|769384|777412|737694|797158|783966|770526|751722|757942|671355|639060|724440|803448|777642|633136|717954|663475|807940|677873|665311|782064|619515|650841|733224|783366|734536|779402|775106|686838|811372|734716|803546|798852|642792|775774|683581|795522|812838|705848|…	http://www.genome.jp/kegg-bin/show_pathway?ko00970
Starch and sucrose metabolism	KEGG PATHWAY	ko00500	29	98	0.999998	1	782222|630842|630840|679507|658381|690948|708944|724644|746756|621449|618261|687464|620623|728824|789428|779182|783158|757844|807020|790164|754200|800486|794814|770264|693860|709870|655903|632064|764956|630018|751692|701020|796532|715852|711570|703924|733478|660541|664977|705888|776294|753830|801992|810474|737580|739456|636118|625314|815678|701666|688474|681191|812796|627706|812374|791384|655751|…	http://www.genome.jp/kegg-bin/show_pathway?ko00500
Systemic lupus erythematosus	KEGG PATHWAY	ko05322	7	44	1	1	796394|636348|704402|714448|785206|616897|616899|796164|653783|638886|743094|628854|628856|776530|777458|783206|752254|807348|748158|701538|691952|782076|637818|653355|663229|616197|699686	http://www.genome.jp/kegg-bin/show_pathway?ko05322
Glycolysis / Gluconeogenesis	KEGG PATHWAY	ko00010	30	115	1	1	764326|672245|687538|728216|764230|693532|747276|625606|800568|719672|737244|689628|638144|779976|708778|760062|699740|755950|688544|655837|726396|652305|635124|635122|692478|674197|802112|706422|812078|775274|616279|715436|798268|656111|753252|691780|816248|680503|773094|739912|715002|706222|804508|719762|811222|750760|804470|816110|704514|721430|798598|784212|810280|786098|627924|671269|725218|…	http://www.genome.jp/kegg-bin/show_pathway?ko00010
Plant hormone signal transduction	KEGG PATHWAY	ko04075	35	131	1	1	706776|754630|753418|789582|750308|815670|745346|714720|636808|732820|670779|722266|692482|617993|760608|725932|657323|782918|715016|CL1169Contig1|624810|665775|682223|706400|717268|807748|752698|733390|699080|678839|623710|739248|662911|793630|696336|773326|666517|729930|814882|695518|778886|816368|793876|756608|729928|778774|737908|791608|614301|704154|665303|760500|769292|765712|701326|780848|…	http://www.genome.jp/kegg-bin/show_pathway?ko04075
--------------------
#Term	Database	Id	Sample number	Background number	P-Value	Corrected P-Value	Genes	Hyperlink
--------------------

## Sheet: Table S3B
Table S3-B
##Statistic method: hypergeometric test
##FDR correction method: QVALUE
##The most enriched pathway or disease terms:
#Term	Database	Id	Sample number	Background number	P-Value	Corrected P-Value	Genes	Hyperlink
Spliceosome	KEGG PATHWAY	ko03040	100	117	0	0	644577|644579|769558|741678|806496|728286|773864|808432|736582|769688|718880|768580|745396|621892|784702|806554|756450|779646|754160|646507|700308|750460|695652|721112|810722|799988|804070|675533|793408|662149|750938|804228|814996|653775|717960|767006|810728|794388|773622|733036|807358|723370|636348|704402|714448|785206|714874|781136|791794|737216|804920|761742|757140|766528|723576|811540|785244|…	http://www.genome.jp/kegg-bin/show_pathway?ko03040
RNA degradation	KEGG PATHWAY	ko03018	48	58	4.23004e-11	3.53756e-09	667079|814078|654721|803074|799950|795704|685133|650349|730322|803552|786784|748212|812516|675611|614423|734122|801284|670457|699724|744660|771812|777270|670089|808994|671003|694760|767970|811728|677753|753128|791918|794268|748980|780648|624340|804496|802774|718470|769758|750632|816760|774900|796712|781788|806764|791410|783816|708384|787910|718496|677343|769918|805608|756548|748102|793958|790816|…	http://www.genome.jp/kegg-bin/show_pathway?ko03018
RNA transport	KEGG PATHWAY	ko03013	89	129	4.29663e-11	3.53756e-09	755758|814546|779646|754160|646507|700308|750460|695652|721112|810722|634322|764316|736752|816002|727204|810728|777966|716640|742936|796380|691646|794318|776878|751562|711580|813348|712982|619293|691052|753622|810030|731028|798584|808184|686224|737216|804920|761742|757140|766528|723576|811540|785244|618749|769130|793004|800056|658131|725284|712960|627024|758170|713728|803200|806820|CL1185Contig1|…	http://www.genome.jp/kegg-bin/show_pathway?ko03013
Pyrimidine metabolism	KEGG PATHWAY	ko00240	65	102	1.64743e-06	0.000101729	800168|738738|809634|684243|749628|714084|693046|793784|814150|735318|805128|804728|799658|751304|727978|809440|763704|752630|786108|689234|750326|766234|777294|804966|801040|794706|784186|743236|813648|804138|810890|805450|809076|765374|786824|771296|810124|814720|776638|800898|791266|715634|812270|814566|684193|798500|650609|736114|802352|662211|796730|741086|742212|728220|795188|761154|710416|…	http://www.genome.jp/kegg-bin/show_pathway?ko00240
Glycosylphosphatidylinositol(GPI)-anchor biosynthesis	KEGG PATHWAY	ko00563	21	24	2.60017e-06	0.000128449	803938|770240|784052|754460|756134|635624|740988|776310|777006|795678|809738|700548|681803|737578|770122|806536|796824|788254|802564|716988|796504|733722|786536|700104|702402|747540|676769|813436|717354|815118|803714|737998|804962|710860|777682|774522|743166|616161|705988|814978|814934|735192|734766|808154|782178|808464|748650|648565|749850|733380|707300|662483|744822|805448|670239|663699|688744|…	http://www.genome.jp/kegg-bin/show_pathway?ko00563
N-Glycan biosynthesis	KEGG PATHWAY	ko00510	32	44	1.43286e-05	0.000589861	770002|789842|703912|735494|683369|723484|806196|805196|707346|780156|655331|789840|766956|807266|683201|729424|813276|740342|816500|813146|671033|667889|667891|815536|816388|770438|807736|661677|619407|619409|814396|807194|689862|796212|794128|684165|787506|809010|802158|744092|789316|637950|718710|794730|813516|645559|809746|754600|786386|713914|780682|812974|770844|796836|796520|667729|793450|…	http://www.genome.jp/kegg-bin/show_pathway?ko00510
Various types of N-glycan biosynthesis	KEGG PATHWAY	ko00513	22	28	4.54455e-05	0.00160358	770002|789842|703912|735494|683369|723484|806196|805196|707346|780156|655331|789840|766956|807266|683201|729424|813276|740342|667889|667891|815536|816388|770438|807736|814396|807194|803606|815920|810914|810724|734880|809492|682921|787506|809010|802158|741970|775712|801306|762616|756352|797038|740154|735274|713788|798024|742784|728784|807540|766052|756464|740686|653161|797646|736656|766622|760780|…	http://www.genome.jp/kegg-bin/show_pathway?ko00513
Ribosome biogenesis in eukaryotes	KEGG PATHWAY	ko03008	55	91	9.04352e-05	0.00251317	794270|799464|643160|752716|808874|CL855Contig1|761838|736310|718290|804102|644437|664185|684787|655907|726196|775428|812580|734928|747700|746628|799480|742056|792034|797552|683619|771308|661429|784874|751812|797746|815336|618693|727718|704090|786520|CL569Contig1|762494|803300|678351|638102|664277|696400|644995|790790|754722|655911|668377|777728|673181|618689|716564|617969|814542|813942|775166|61…	http://www.genome.jp/kegg-bin/show_pathway?ko03008
Purine metabolism	KEGG PATHWAY	ko00230	79	140	9.15728e-05	0.00251317	800168|738738|809634|684243|749628|714084|693046|793784|814150|735318|805128|804728|799658|751304|727978|809440|763704|752630|786108|689234|750326|766234|777294|804966|801040|794706|784186|743236|791086|812466|813648|804138|795074|759484|711650|666693|730438|670541|789150|764584|689062|724748|629848|724790|760278|756128|652305|635124|635122|692478|674197|802112|706422|812078|775274|616279|715436|…	http://www.genome.jp/kegg-bin/show_pathway?ko00230
Meiosis - yeast	KEGG PATHWAY	ko04113	40	62	0.000109662	0.00263492	626062|706980|691212|816414|740538|787646|809934|810906|702296|631910|786996|785162|715394|739218|802300|781390|673073|690042|698330|660851|622580|621227|726582|744000|682459|785180|643202|726654|679575|663187|731942|812332|812908|702008|812020|723688|659755|811750|751066|787628|797088|690454|712672|623980|765586|738962|744590|755520|797670|806614|637846|799674|791622|704826|728098|785270|815210|…	http://www.genome.jp/kegg-bin/show_pathway?ko04113
DNA replication	KEGG PATHWAY	ko03030	32	47	0.000117345	0.00263492	800168|738738|809634|684243|717264|735118|670863|652837|800974|810212|815598|808274|801040|794706|784186|743236|702296|631910|786996|785162|715394|739218|802300|781390|673073|690042|806892|784830|780752|781004|713712|707862|760128|758608|667563|746470|666351|751414|775822|723688|659755|811750|751066|787628|797088|690454|811962|777558|816194|779814|732994|771290|750574|727542|734146|675753|729758|…	http://www.genome.jp/kegg-bin/show_pathway?ko03030
RNA polymerase	KEGG PATHWAY	ko03020	25	35	0.000203915	0.00419725	749628|714084|693046|793784|814150|735318|805128|804728|799658|751304|727978|809440|763704|752630|786108|689234|750326|766234|777294|804966|813648|804138|773410|803822|631526|776638|800898|791266|813742|759280|661287|802454|810186|786504|741500|695654|708056|753372|804308|814748|742510|808984|751270|687492|789198|790456|806394|811530|724022|665255|758684|765808|663117|707660|816268|778612|779766|…	http://www.genome.jp/kegg-bin/show_pathway?ko03020
Regulation of autophagy	KEGG PATHWAY	ko04140	11	12	0.000359866	0.00683746	814462|804968|676635|700984|782792|777140|744238|774510|750932|717708|794094|784138|CL1263Contig1|741100|768174|809030|786592|802660|794352|728234|720076|647601|734386|634562|783432|788570|718122|648761|756736|794218|803098|815426|763664|813832|779896|793086|814470|694108|750994|778402|816106|781002|685165|784714|625684|668885|711438|795264|653373|798892|783262|798336|810320|653371|739090|807710|…	http://www.genome.jp/kegg-bin/show_pathway?ko04140
Cell cycle - yeast	KEGG PATHWAY	ko04111	52	89	0.000454976	0.00774775	798548|781980|756718|781474|774330|649047|626062|706980|691212|816414|740538|787646|809934|810906|702296|631910|786996|785162|715394|739218|802300|781390|673073|690042|765612|811320|800872|739350|777700|694102|712238|657773|756476|736006|698330|660851|622580|621227|726582|744000|682459|785180|643202|726654|679575|663187|731942|812332|812908|702008|812020|695378|730298|703686|628164|731824|744342|…	http://www.genome.jp/kegg-bin/show_pathway?ko04111
HTLV-I infection	KEGG PATHWAY	ko05166	39	63	0.000470511	0.00774775	778308|639954|719586|719588|785434|703114|778026|768588|643146|791270|800876|656133|757098|736424|687898|666777|745490|720340|771398|791784|782532|659213|806000|745530|716840|705696|792306|635806|750158|660399|759792|762102|800168|738738|809634|684243|801040|794706|784186|743236|723772|738758|729130|627110|616293|738552|746914|751706|703584|773248|738822|816308|761542|812396|756940|816414|740538|…	http://www.genome.jp/kegg-bin/show_pathway?ko05166
Flavonoid biosynthesis	KEGG PATHWAY	ko00941	14	17	0.000519555	0.00802063	794658|733490|698156|706394|631844|656551|800076|668607|740458|788754|740032|707680|756508|791436|725816|626272|665101|712318|622328|649459|724718|715754|649435|792572|728206|617797|743376|788752|793066|636232|660955|719766|718414|667861|675719|730968|715314|695562|716164|776068|654743|772422|618735|761068|785354|666277|790738|716334|765552|701984|724942|789140|768092|729452|623782|750790|775504|…	http://www.genome.jp/kegg-bin/show_pathway?ko00941
Non-homologous end-joining	KEGG PATHWAY	ko03450	8	8	0.000720384	0.0104668	809816|656735|656737|801236|786046|746232|626534|740910|705914|642030|649909|701000|686956|714806|751820|626076|737780|793334|735070|742292|675205|777262|799052|806892|784830|780752|781004|713712|707862|760128|684657|750982|732400|670399|663797|632548|764996|648621|779434|614237|725390|722056|690422|741346|791072|683347|749670|794146|666043|709910|633410|642072|658991|788210|681199|730132|704706|…	http://www.genome.jp/kegg-bin/show_pathway?ko03450
Basal transcription factors	KEGG PATHWAY	ko03022	30	47	0.00101856	0.0139769	794270|799464|755910|799996|815288|812204|725298|706514|647055|691972|743620|724464|761498|772106|648977|750300|744018|753938|791156|785606|717648|769366|723508|812288|793366|724952|781622|673189|775238|618177|808276|792148|770158|793200|769996|782388|783360|666925|814352|745582|755482|659613|748578|774772|652935|809512|794152|674399|779474|770860|811826|807238|815440|691046|751924|746108|729868|…	http://www.genome.jp/kegg-bin/show_pathway?ko03022
Nucleotide excision repair	KEGG PATHWAY	ko03420	37	61	0.00113144	0.0143848	800168|738738|809634|684243|801040|794706|784186|743236|728232|763612|789830|795928|651299|797864|799934|792356|684467|784274|674399|779474|758608|667563|746470|666351|751414|775822|811962|777558|816194|768722|807022|799000|807546|742438|725268|734776|689714|749994|745582|755482|659613|748578|774772|800974|810212|815598|767724|786258|790132|799262|805066|769774|758402|805772|790942|816692|691046|…	http://www.genome.jp/kegg-bin/show_pathway?ko03420
Huntington's disease	KEGG PATHWAY	ko05016	66	121	0.00116476	0.0143848	778308|639954|719586|719588|785434|703114|778026|768588|643146|791270|800876|656133|757098|736424|687898|666777|745490|720340|771398|791784|782532|659213|806000|745530|716840|705696|792306|635806|750158|660399|759792|762102|730712|687256|641516|763428|682683|782524|770486|755760|678163|626898|736158|626706|752912|748412|748612|715908|793602|674075|706972|769568|764968|793682|725116|805912|679023|…	http://www.genome.jp/kegg-bin/show_pathway?ko05016
Protein processing in endoplasmic reticulum	KEGG PATHWAY	ko04141	73	137	0.00155996	0.0183481	770002|789842|703912|735494|683369|723484|806196|805196|707346|780156|655331|789840|766956|807266|683201|729424|813276|740342|809194|786286|696418|792552|794772|695378|730298|703686|628164|731824|744342|636872|802478|696556|733616|655735|623182|687018|816380|785656|615161|731404|750448|705008|733786|708652|807542|713530|652531|683229|753546|734206|688794|791428|755906|740162|776804|673027|691820|…	http://www.genome.jp/kegg-bin/show_pathway?ko04141
Thiamine metabolism	KEGG PATHWAY	ko00730	7	7	0.00178076	0.0199931	677201|805362|733994|804452|816016|802070|718214|769134|677501|713386|754888|797596|720010|799864|809626|706604|770496|725416|729328|674237|795910|631696|626566|759944|787956|619403|651175|763198|701420|804062	http://www.genome.jp/kegg-bin/show_pathway?ko00730
Base excision repair	KEGG PATHWAY	ko03410	25	39	0.00242863	0.0260814	800168|738738|809634|684243|801040|794706|784186|743236|808260|668899|694322|811394|671697|682021|762602|815960|809368|810778|814144|812094|803910|758608|667563|746470|666351|751414|775822|811520|684937|691298|660231|681997|691296|682273|809720|806892|784830|780752|781004|713712|707862|760128|794664|727024|717590|744718|739512|771900|782558|691596|800044|663333|803854|663003|787822|649097|791694|…	http://www.genome.jp/kegg-bin/show_pathway?ko03410
Ubiquinone and other terpenoid-quinone biosynthesis	KEGG PATHWAY	ko00130	18	26	0.00285432	0.0293757	617375|803220|694764|692194|647285|702500|635996|773510|650045|673673|649897|736800|700304|808536|721792|629056|762146|737768|695268|712750|790884|801250|810552|658293|808896|779306|673653|731988|809350|806596|641452|781814|742548|690880|773724|639618|726980|696396|641208|785426|762110|646447|734288|683445|641118|670849|766880|787968|644693|809522|711182|754488|777836|626788|734074|761416|758914|…	http://www.genome.jp/kegg-bin/show_pathway?ko00130
Cytosolic DNA-sensing pathway	KEGG PATHWAY	ko04623	14	19	0.00348818	0.0344632	740740|748656|712432|802378|731274|617455|678043|666873|749628|714084|693046|793784|814150|735318|805128|804728|799658|751304|727978|809440|763704|752630|786108|689234|750326|766234|777294|804966|813648|804138|773410|803822|631526|789162|753158|734056|616653|772432|800434|717594|810438|783442|770288|683885|716406|746816|733836|789684|785966|777702|765808|663117|707660|791346|811118|816268|778612|…	http://www.genome.jp/kegg-bin/show_pathway?ko04623
mRNA surveillance pathway	KEGG PATHWAY	ko03015	48	87	0.00384413	0.0359123	668487|753272|771212|772686|623912|794934|795316|804834|803530|767684|802706|670673|779646|754160|646507|700308|750460|695652|721112|810722|657635|807850|706164|785726|717342|773124|707298|792808|747854|670555|751756|801472|733438|739976|651519|784988|799086|788872|698624|739916|794708|737836|745246|792154|784256|806740|796902|710590|813940|756578|711808|766802|781268|773270|614009|767490|760236|…	http://www.genome.jp/kegg-bin/show_pathway?ko03015
Proteasome	KEGG PATHWAY	ko03050	34	58	0.00392564	0.0359123	617353|694180|721550|736242|778196|706580|706286|626772|657639|666205|668089|692946|797900|640162|741028|799222|731246|710502|798230|628224|657211|815116|615663|803704|657209|778468|800770|759674|787368|614761|688588|756984|792076|791024|795988|698030|759528|759526|803772|799692|731286|678849|778550|740880|662335|815158|727802|691096|789068|785704|782700|815750|812768|814696|683215|682781|771206|…	http://www.genome.jp/kegg-bin/show_pathway?ko03050
Fanconi anemia pathway	KEGG PATHWAY	ko03460	30	50	0.00409132	0.0360913	642936|779812|670499|647131|773314|767710|804854|739224|806678|768190|760374|750858|693832|693436|782800|727064|653291|797024|637122|650743|798416|813624|662999|677809|707876|796662|774214|701722|717380|719228|806468|803508|779134|642366|760932|736724|758950|674009|803764|690796|763314|687820|680741|618619|620035|676467|657039|748422|724084|784254|793332|726338|715258|800340|684385|681223|652351|…	http://www.genome.jp/kegg-bin/show_pathway?ko03460
Cell cycle	KEGG PATHWAY	ko04110	57	107	0.00487567	0.0415273	626062|706980|691212|729970|816414|740538|787646|809934|810906|702296|631910|786996|785162|715394|739218|802300|781390|673073|690042|765612|811320|800872|739350|777700|694102|712238|657773|756476|736006|698330|660851|622580|621227|726582|744000|682459|785180|643202|726654|679575|663187|731942|812332|812908|702008|812020|754664|731790|678239|695378|730298|703686|628164|731824|744342|636872|802478|…	http://www.genome.jp/kegg-bin/show_pathway?ko04110
Ubiquitin mediated proteolysis	KEGG PATHWAY	ko04120	56	105	0.00506915	0.041736	699598|664399|695378|730298|703686|628164|731824|744342|636872|802478|696556|733616|655735|623182|687018|816380|785656|615161|731404|750448|705008|733786|708652|807542|713530|652531|683229|753546|734206|688794|791428|755906|740162|776804|673027|691820|766460|775388|634130|732888|688478|791426|764106|679401|779968|661657|785048|728232|763612|789830|795928|651299|797864|799934|792356|684467|784274|…	http://www.genome.jp/kegg-bin/show_pathway?ko04120
Porphyrin and chlorophyll metabolism	KEGG PATHWAY	ko00860	28	47	0.00627584	0.0486819	764690|752156|787726|767324|776620|633112|754908|690114|736680|814398|814024|778760|809946|748462|776664|758852|706908|713312|634714|716292|813896|692328|768426|743714|632044|752732|CL809Contig1|708162|706814|718046|656369|704596|790374|811338|803786|707822|799014|796118|633502|791474|634708|810498|716252|712898|717862|809104|634710|641432|646679|617673|667573|621375|731288|665251|761898|806010|7…	http://www.genome.jp/kegg-bin/show_pathway?ko00860
Isoquinoline alkaloid biosynthesis	KEGG PATHWAY	ko00950	9	11	0.00650407	0.0486819	758688|641452|781814|742548|690880|773724|639618|726980|696396|641208|785426|762110|646447|734288|683445|641118|670849|766880|787968|644693|796870|725166|813332|732892|794292|807234|786622|791756|744586|811622|814444|725952|644891|645943|815060|815148|766422|814906|736364|801470|805216	http://www.genome.jp/kegg-bin/show_pathway?ko00950
Nicotinate and nicotinamide metabolism	KEGG PATHWAY	ko00760	9	11	0.00650407	0.0486819	810664|813034|758646|639588|694190|811726|736630|718162|690412|772894|794832|706528|788490|726014|773588|815916|814672|718878|719378|748256|769326|662127|657623|790902|703694|740884|768904|816524|783276|707850|686412|745816|812772|816516|668503|622632|758994|743324|778440|784460|631724|756888|666821	http://www.genome.jp/kegg-bin/show_pathway?ko00760
Bacterial invasion of epithelial cells	KEGG PATHWAY	ko05100	10	13	0.00859655	0.0624514	717642|785790|758072|634248|679325|786000|801920|812448|770486|755760|678163|626898|736158|626706|752912|748412|748612|715908|793602|674075|706972|769568|764968|793682|725116|805912|679023|772130|757182|673151|716098|731706|657703|735790|678965|642554|642556|674663|702448|751422|764724|673235|757318|764226|764228|735362|735638|673597|737736|793070|809070|740834|761610|768960|733060|627306|726902|…	http://www.genome.jp/kegg-bin/show_pathway?ko05100
Carotenoid biosynthesis	KEGG PATHWAY	ko00906	17	26	0.0090009	0.0635207	679067|617571|689304|750648|795170|771472|650969|650185|803008|811572|777166|757326|776688|715012|675425|745560|796080|804712|782562|812680|809794|782364|769136|811796|793844|813352|810802|645293|645295|795380|774594|764780|800110|772182|763640|630542|735312|625638|734350|706642|766920|783698|693362|765366|790324|794150|796012|768742|800030|761036|816168|802534|739716|685305|801322|813370|768278|…	http://www.genome.jp/kegg-bin/show_pathway?ko00906
Amoebiasis	KEGG PATHWAY	ko05146	5	5	0.0108765	0.0746246	813240|702966|702968|782472|789506|757278|627576|651591|681041|700220|681201|807408|639466|761110|705162|726950|650835|796794|805390|742906|789228|788378|793758|797124|618647|808868|811100|723498|781514|639070|651539	http://www.genome.jp/kegg-bin/show_pathway?ko05146
Lysine biosynthesis	KEGG PATHWAY	ko00300	12	17	0.0117953	0.0787414	803178|812874|707864|751108|801892|650759|786256|750912|782844|785248|743540|808198|710032|707234|803686|662117|795874|709710|717986|774062|716690|777310|806564|717368|690962|715980|730526|628420|723762|688690|651529|689302|747794|815852|676729|762344|750418|673983|707752|742882|701506|780538|797238|743314|767460|749402|785306|741552|798050|679383|705640|765884|765906|725920|771342|699102|695002|…	http://www.genome.jp/kegg-bin/show_pathway?ko00300
RIG-I-like receptor signaling pathway	KEGG PATHWAY	ko04622	6	7	0.0201245	0.130809	776538|638690|760644|775564|809692|643138|788562|724446|676061|678459|773862|769696|815706|628306|790014|790212|809856|764496|807672|669361|787976|652113|787706|665523|CL1263Contig1|741100|786592|802660|794352|815826|778980	http://www.genome.jp/kegg-bin/show_pathway?ko04622
Tyrosine metabolism	KEGG PATHWAY	ko00350	18	30	0.0241244	0.152788	776650|736904|679305|689294|741344|809186|799382|780690|765548|711872|724426|813994|797292|703594|706134|616243|666921|664775|649375|644242|706702|758688|641452|781814|742548|690880|773724|639618|726980|696396|641208|785426|762110|646447|734288|683445|641118|670849|766880|787968|644693|796870|725166|813332|774756|667781|716486|703452|651587|764786|783174|676563|625310|686272|769570|CL1272Contig1|…	http://www.genome.jp/kegg-bin/show_pathway?ko00350
Mismatch repair	KEGG PATHWAY	ko03430	20	35	0.0342091	0.204027	777636|766190|800168|738738|809634|684243|787168|761918|806048|762314|735224|793880|616403|755544|719934|768790|815994|797898|616323|813524|712068|786114|716352|633774|792302|813092|794276|742276|707382|657401|724736|790632|747110|736666|752664|757612|657861|784796|805574|716866|675485|696562|810720|619743|800974|810212|815598|808274|659373|755958|813592|756538|811934|658199|788836|801544|744770|…	http://www.genome.jp/kegg-bin/show_pathway?ko03430
Alzheimer's disease	KEGG PATHWAY	ko05010	53	107	0.0355313	0.204027	730712|675191|687256|641516|763428|682683|782524|759736|752316|762370|807700|807504|756468|800512|772658|707406|704354|706386|726458|714432|796900|663325|790136|801540|769178|641072|732046|792726|618713|810016|702674|736186|767734|809534|632838|617013|776052|803612|810138|673589|710020|753346|797522|733498|798138|674507|805032|794000|749946|673591|679885|725714|740810|725070|673611|803678|810620|…	http://www.genome.jp/kegg-bin/show_pathway?ko05010
Pantothenate and CoA biosynthesis	KEGG PATHWAY	ko00770	16	27	0.0377286	0.204027	808844|652299|764716|630278|762742|664695|811738|808674|783588|730866|660601|701938|643938|718630|726576|798964|704746|762076|646575|687070|649607|648001|724184|619481|724148|670875|809900|742128|807998|742058|802092|770636|700944|704236|756248|727162|716856|774702|687592|717356|724208|663193|625816|706688|713750|620265|723802|719052|740828|759774|693548|709510|622822|676041|692582|760724|746000|…	http://www.genome.jp/kegg-bin/show_pathway?ko00770
Steroid biosynthesis	KEGG PATHWAY	ko00100	15	25	0.0383409	0.204027	768170|613835|801948|694096|765938|671417|617501|613777|773448|713756|780314|807276|664755|798178|667701|705166|656619|671939|699024|637850|662133|761034|799894|629988|656945|747300|759560|781292|760834|702660|781614|683643|699474|688176|734962|660645|814092|740240|677233|642976|633498|808966|752768|735788|796160|628256|758794|787212|686626|743518|677521|812150|768572|767024|757808|733332|703516|…	http://www.genome.jp/kegg-bin/show_pathway?ko00100
Lysosome	KEGG PATHWAY	ko04142	32	61	0.0386751	0.204027	796306|797786|722544|745428|808572|703082|730384|643904|809080|787928|780418|795200|739436|753724|770486|755760|678163|626898|736158|626706|752912|748412|748612|715908|793602|674075|706972|769568|764968|793682|725116|805912|679023|772130|757182|673151|716098|731706|657703|735790|678965|642554|642556|674663|702448|751422|764724|673235|757318|764226|764228|735362|735638|673597|737736|631370|710324|…	http://www.genome.jp/kegg-bin/show_pathway?ko04142
Drug metabolism - other enzymes	KEGG PATHWAY	ko00983	12	19	0.0387536	0.204027	809562|806240|758626|810890|805450|809076|765374|786824|771296|810124|814720|809900|742128|807998|742058|652941|801016|717476|755742|785404|789752|727322|774586|783716|814426|682933|636678|749838|691300|674883|687528|703334|653057|671453|617875|743766|751376|651565|711120|703268|812032|764842|744520|696076|736058|734756|673175|CL1262Contig1|781348|638772|777154|720160|CL905Contig1|770278|774440|7…	http://www.genome.jp/kegg-bin/show_pathway?ko00983
Histidine metabolism	KEGG PATHWAY	ko00340	12	19	0.0387536	0.204027	776650|736904|679305|689294|741344|809186|806570|723262|790970|781224|793144|629894|763018|704742|703594|706134|616243|666921|664775|649375|644242|706702|758688|767494|813604|747310|812562|729588|783474|810510|785622|765994|716280|678649|683357|804134|712778|802236|782596|777634|751310|771496|766096|CL1253Contig1|784592|668331|694288|749340|669739|639048|765998|717974|678867|776200|678753|639002|…	http://www.genome.jp/kegg-bin/show_pathway?ko00340
Sphingolipid metabolism	KEGG PATHWAY	ko00600	13	21	0.038929	0.204027	723352|708094|800102|715564|653537|762964|809710|665609|766850|816484|653539|CL971Contig1|815968|809164|722254|800690|703124|811246|762928|789564|774750|801870|790380|654003|789460|772670|794840|706336|728160|747750|773804|807768|691506|814628|629818|741090|759398|695292|803588|658729|798716|790262|764506|719000|801694|801800|798072|735122|723544|811730|755788|CL1202Contig1|806308|789844|802398|7…	http://www.genome.jp/kegg-bin/show_pathway?ko00600
Protein export	KEGG PATHWAY	ko03060	25	46	0.0396491	0.204027	802834|722224|787106|644240|751412|807108|684101|786344|788496|807606|788608|719920|803782|639058|782636|736324|796602|639868|783962|771820|614113|740646|776126|710904|803874|769350|804924|635408|794968|693254|738462|657359|625152|731682|733898|813780|808580|814500|795798|802542|760930|709800|750262|799576|703724|770012|773978|739996|750538|759940|619691|813390|807876|808022|806546|800676|737310|…	http://www.genome.jp/kegg-bin/show_pathway?ko03060
Parkinson's disease	KEGG PATHWAY	ko05012	48	97	0.0446541	0.225093	778308|639954|719586|719588|785434|703114|778026|768588|643146|791270|800876|656133|757098|736424|687898|666777|745490|720340|771398|791784|782532|659213|806000|745530|716840|705696|792306|635806|750158|660399|759792|762102|730712|643962|798248|787124|665131|793454|796022|729154|729156|688350|687256|641516|763428|682683|782524|801084|707406|704354|706386|726458|714432|796900|663325|790136|801540|…	http://www.genome.jp/kegg-bin/show_pathway?ko05012
Alanine, aspartate and glutamate metabolism	KEGG PATHWAY	ko00250	25	47	0.0528437	0.251217	723890|777160|685237|793952|796860|777672|796886|690094|776292|748754|742160|794332|774910|772114|738202|816716|804430|809022|813636|793864|814124|620645|805250|814444|725952|644891|645943|793944|780662|754780|731040|746456|626266|778818|751458|741052|684865|705100|737134|714524|739334|709896|803216|794262|622632|758994|743324|778440|784460|631724|756888|666821|814906|736364|801470|805216|702458|…	http://www.genome.jp/kegg-bin/show_pathway?ko00250
Riboflavin metabolism	KEGG PATHWAY	ko00740	6	8	0.0528878	0.251217	807976|793174|751994|657663|769950|781576|690242|665393|767982|729194|722338|803906|788796|797580|665527|794106|624916|789856|815078|791256|811866|641380|742474|670787|799178	http://www.genome.jp/kegg-bin/show_pathway?ko00740
Brassinosteroid biosynthesis	KEGG PATHWAY	ko00905	6	8	0.0528878	0.251217	804136|806270|695092|631356|724202|734808|767064|756544|654463|685752|700852|770506|690598|695560|744358|813156|650819|805708|757260|655591|744366|706704|732580|677429|708856|739222|790440|652853|808158|812206|812102|750928|759082	http://www.genome.jp/kegg-bin/show_pathway?ko00905
Sulfur relay system	KEGG PATHWAY	ko04122	9	14	0.0628841	0.293064	684721|732164|677201|805362|733994|804452|774852|765670|622440|664385|733406|740202|789750|763390|773996|765584|699544|628330|809288|728272|782764|801980|812496|763646|740052|712228|672193|807384|811322|807304|798184|657683	http://www.genome.jp/kegg-bin/show_pathway?ko04122
Endocytosis	KEGG PATHWAY	ko04144	36	72	0.0641518	0.293435	770486|755760|678163|626898|736158|626706|752912|748412|748612|715908|793602|674075|706972|769568|764968|793682|725116|805912|679023|772130|757182|673151|716098|731706|657703|735790|678965|642554|642556|674663|702448|751422|764724|673235|757318|764226|764228|735362|735638|673597|737736|812452|639070|651539|752694|812628|709034|764880|809412|811406|788978|631756|805292|775032|811578|809078|767738|…	http://www.genome.jp/kegg-bin/show_pathway?ko04144
Glycerolipid metabolism	KEGG PATHWAY	ko00561	23	44	0.0758292	0.334461	624266|753242|729052|670799|724424|620955|717986|774062|716690|777310|806564|740584|815746|788560|703460|709068|778146|736640|653261|807816|703958|790712|787208|803524|720976|796604|807138|815826|778980|617859|814276|691132|771536|798060|777448|810440|798774|727080|785370|674205|755228|680821|800416|766486|764884|676555|680085|808326|709022|666727|793078|748148|784132|805404|675225|795086|681015|…	http://www.genome.jp/kegg-bin/show_pathway?ko00561
Homologous recombination	KEGG PATHWAY	ko03440	23	44	0.0758292	0.334461	800168|738738|809634|684243|801040|794706|784186|743236|768190|760374|750858|693832|693436|782800|727064|653291|797024|637122|650743|798416|813624|662999|677809|670399|663797|632548|764996|648621|642936|779812|670499|647131|773314|741406|766614|755516|703794|785644|695784|704502|806468|803508|642366|760932|736724|758950|674009|808274|680741|618619|620035|676467|657039|748422|724084|784254|793332|…	http://www.genome.jp/kegg-bin/show_pathway?ko03440
Peroxisome	KEGG PATHWAY	ko04146	34	69	0.0865044	0.374852	806176|729760|676973|727560|642174|726534|799118|795040|709440|694130|616761|691932|808470|744104|783274|761578|813432|710968|646001|788404|742400|812868|CL1154Contig1|805440|709630|806544|654423|772830|739584|778912|770990|794032|793944|780662|754780|731040|746456|626266|778818|751458|741052|684865|705100|737134|714524|739334|709896|803216|794262|714580|700394|743152|668869|742182|723628|648835|…	http://www.genome.jp/kegg-bin/show_pathway?ko04146
Glycosaminoglycan degradation	KEGG PATHWAY	ko00531	5	7	0.101072	0.412139	725102|675137|640106|728852|749664|779974|793192|750312|755470|789834|793752|798856|740642|683309|652215|659211|620153|799716|813378|647823|812140|802096|774176|794054|783088|721802|779760|804858|699978|814006|706572|796866|634828|669529|648411|699412|808528|693202|783718	http://www.genome.jp/kegg-bin/show_pathway?ko00531
Propanoate metabolism	KEGG PATHWAY	ko00640	17	32	0.101619	0.412139	806046|626082|708504|743520|620149|620151|796736|777688|667855|801202|801188|699864|627972|771456|764410|797862|766960|813294|803234|761008|662265|802608|802614|727656|715948|681465|752532|712386|783720|767494|813604|747310|812562|729588|783474|810510|785622|765994|716280|678649|683357|804134|712778|802236|782596|777634|751310|771496|717986|774062|716690|777310|806564|665349|709462|790038|800678|…	http://www.genome.jp/kegg-bin/show_pathway?ko00640
Endocrine and other factor-regulated calcium reabsorption	KEGG PATHWAY	ko04961	6	9	0.1049	0.412139	770486|755760|678163|626898|736158|626706|752912|748412|748612|715908|793602|674075|706972|769568|764968|793682|725116|805912|679023|772130|757182|673151|716098|731706|657703|735790|678965|642554|642556|674663|702448|751422|764724|673235|757318|764226|764228|735362|735638|673597|737736|802852|637076|637074|773628|729442|777786|662935|662937|762128|774206|765464|773874|760356|753008|810678|761596|…	http://www.genome.jp/kegg-bin/show_pathway?ko04961
Lipopolysaccharide biosynthesis	KEGG PATHWAY	ko00540	6	9	0.1049	0.412139	699400|677385|811624|791184|736802|634812|646285|750352|681725|724414|776434|745190|617937|755716|810684|780378	http://www.genome.jp/kegg-bin/show_pathway?ko00540
Vitamin B6 metabolism	KEGG PATHWAY	ko00750	6	9	0.1049	0.412139	808006|724156|777042|658133|782934|617367|791152|763954|731116|762882|669643|691268|785648|771540|622278|630554|702090|810302|752412|697216|790576|733866|CL923Contig1|759460	http://www.genome.jp/kegg-bin/show_pathway?ko00750
Other glycan degradation	KEGG PATHWAY	ko00511	7	11	0.105454	0.412139	785770|796704|786798|797816|815380|654505|816082|814942|776610|791310|811730|755788|CL1202Contig1|806308|789844|802398|717784|809866|706290|728038|802462|784116|767626|726390|725102|675137|640106|728852|749664|779974|793192|750312|802096|774176|794054|783088|721802|779760|804858|699978|814006|801934|762066|651617	http://www.genome.jp/kegg-bin/show_pathway?ko00511
Circadian rhythm - plant	KEGG PATHWAY	ko04712	16	30	0.106789	0.412139	797102|669781|754794|800386|655615|678289|790142|790856|764010|806248|708082|738842|757694|687054|625564|660887|668475|810380|795306|661735|674541|802560|784022|804634|739548|795222|682615|737434|723098|788582|802946|672151|643494|723866|714202|810580|777638|812262|794532|804890|785444|746992|794282|715632|775496|782664|766696|786142|716712|741396|674775|767220|795428|771416|803788|642202|716854|…	http://www.genome.jp/kegg-bin/show_pathway?ko04712
Photosynthesis - antenna proteins	KEGG PATHWAY	ko00196	12	22	0.130495	0.488368	793528|692832|734540|644937|622388|701350|775394|779104|766090|715836|618473|637034|CL816Contig1|761802|619671|694602|692022|643344|619685|675197|619621|766558|630448|698058|658009|733246|735760|752264|721182|651195|727836|655087|769956|657625|705244|639506|CL865Contig1|622758|738246|765598|777712|715402|761978|786760|795152|720188|695406	http://www.genome.jp/kegg-bin/show_pathway?ko00196
Shigellosis	KEGG PATHWAY	ko05131	12	22	0.130495	0.488368	717642|785790|779274|768898|645319|633040|649877|649879|796202|771152|784664|736962|647025|781342|787520|667353|702086|731762|689830|758072|634248|679325|786000|801920|812448|693368|690800|790930|658663|698028|793070|809070|786592|802660|794352|732046|792726|618713|810016|702674|736186|767734|809534|632838|617013|776052|803612|810138|673589|710020|753346|797522|733498|798138|674507|805032|794000|…	http://www.genome.jp/kegg-bin/show_pathway?ko05131
Arginine and proline metabolism	KEGG PATHWAY	ko00330	32	67	0.137977	0.508661	717986|774062|716690|777310|806564|812886|621323|791960|678503|673197|759678|641236|785896|672843|688446|756342|717830|757200|688104|762840|782366|814444|725952|644891|645943|656605|763848|796302|812250|765686|CL975Contig1|725490|788394|812632|671771|638740|806264|712572|815110|778768|790852|810776|814906|736364|801470|805216|775678|775636|768214|732350|800330|778230|795408|798906|807616|CL759Con…	http://www.genome.jp/kegg-bin/show_pathway?ko00330
Glycine, serine and threonine metabolism	KEGG PATHWAY	ko00260	26	54	0.156373	0.568	802748|618283|729496|694572|799116|659913|730200|796496|811612|743364|630058|721472|737328|655585|768242|677651|676547|686732|791620|732282|690296|760946|804950|625476|625478|799676|717986|774062|716690|777310|806564|793944|780662|754780|731040|746456|626266|778818|751458|741052|684865|705100|737134|714524|739334|709896|803216|794262|797630|669915|805916|655295|695002|765128|665613|776266|768688|…	http://www.genome.jp/kegg-bin/show_pathway?ko00260
C5-Branched dibasic acid metabolism	KEGG PATHWAY	ko00660	4	6	0.186082	0.658508	808844|652299|764716|630278|762742|664695|811738|808674|687070|649607|648001|724184|619481|724148|670875|800718|815940|773502|793316	http://www.genome.jp/kegg-bin/show_pathway?ko00660
Salmonella infection	KEGG PATHWAY	ko05132	11	21	0.186622	0.658508	717642|785790|702966|702968|782472|789506|757278|627576|758072|634248|679325|786000|801920|794804|621281|695666|783036|740448|693368|690800|790930|658663|698028|793070|809070|732046|792726|618713|810016|702674|736186|767734|809534|632838|617013|776052|803612|810138|673589|710020|753346|797522|733498|798138|674507|805032|794000|749946|673591|679885|740834|761610|768960|733060|627306|726902|673085|…	http://www.genome.jp/kegg-bin/show_pathway?ko05132
One carbon pool by folate	KEGG PATHWAY	ko00670	10	19	0.19824	0.681949	804030|802616|805514|792908|665503|655279|682579|781222|775248|742746|784938|CL1270Contig1|731586|728832|801572|642218|800360|696250|643056|756308|673317|701844|752010|792994|734914|769100|747740|691756|759672|798920|798384|665017|808202|CL1085Contig1|794390|802334|770758|773926|754758|CL829Contig1|812144|807786|810120|641094|640682|758132|785124|798484|759930|801996|641832|662797|814524|803846|7…	http://www.genome.jp/kegg-bin/show_pathway?ko00670
Epithelial cell signaling in Helicobacter pylori infection	KEGG PATHWAY	ko05120	14	28	0.201548	0.681949	752968|667757|788880|783786|806062|629264|764284|678837|619003|709350|631370|710324|779274|768898|645319|633040|649877|649879|796202|771152|784664|736962|647025|781342|787520|667353|702086|731762|689830|811766|805788|684825|656301|772456|691782|688442|772304|758240|760866|716298|739586|668653|781972|769878|762068|765094|769782|650387|794734|633940|755252|746988|783760|618551|673069|726760|696616|…	http://www.genome.jp/kegg-bin/show_pathway?ko05120
Rheumatoid arthritis	KEGG PATHWAY	ko05323	14	28	0.201548	0.681949	752968|667757|788880|783786|806062|629264|764284|678837|619003|709350|631370|710324|811766|805788|684825|656301|772456|691782|688442|772304|758240|760866|716298|739586|668653|781972|769878|762068|765094|769782|650387|794734|633940|616737|720588|709004|661729|642440|776090|651121|685115|671523|813858|804178|693210|623364|676749|638228|716476|714200|712878|707698|741270|766188|738148|662743|760992|…	http://www.genome.jp/kegg-bin/show_pathway?ko05323
Pathways in cancer	KEGG PATHWAY	ko05200	24	51	0.207048	0.691091	706540|798434|706262|775532|746874|809426|803798|790948|759224|766086|766084|706232|742224|672641|805624|732046|792726|618713|810016|702674|736186|767734|809534|632838|617013|776052|803612|810138|673589|710020|753346|797522|733498|798138|674507|805032|794000|749946|673591|679885|642936|779812|670499|647131|773314|779274|768898|645319|633040|649877|649879|796202|771152|784664|736962|647025|781342|…	http://www.genome.jp/kegg-bin/show_pathway?ko05200
GABAergic synapse	KEGG PATHWAY	ko04727	9	17	0.210926	0.694193	811010|811252|683913|813044|805336|618219|706364|707484|650739|679463|777680|797576|673925|688008|807174|685411|800178|775552|640736|734376|770772|750412|614607|650169|781394|794438|660807|805082|815200|814768|814714|731672|648387|814678|718562|731644|687202|720130|734422|778942|756712|746420|785932|758580|741956|813958|796470|787880|698524|757100|777736|728234|720076|647601|734386|634562|783432|…	http://www.genome.jp/kegg-bin/show_pathway?ko04727
Progesterone-mediated oocyte maturation	KEGG PATHWAY	ko04914	23	49	0.218235	0.694193	816414|740538|698330|660851|622580|621227|726582|744000|682459|785180|643202|732046|792726|618713|810016|702674|736186|767734|809534|632838|617013|776052|803612|810138|673589|710020|753346|797522|733498|798138|674507|805032|794000|749946|673591|679885|787646|809934|810906|812448|698918|808118|743396|796544|742454|796582|775164|627788|722020|759636|704242|656849|775648|813410|662873|808870|673015|…	http://www.genome.jp/kegg-bin/show_pathway?ko04914
Synaptic vesicle cycle	KEGG PATHWAY	ko04721	23	49	0.218235	0.694193	752968|667757|788880|783786|806062|629264|770486|755760|678163|626898|736158|626706|752912|748412|748612|715908|793602|674075|706972|769568|764968|793682|725116|805912|679023|772130|757182|673151|716098|731706|657703|735790|678965|642554|642556|674663|702448|751422|764724|673235|757318|764226|764228|735362|735638|673597|737736|631370|710324|636684|653089|653087|806780|723836|668421|779360|669047|…	http://www.genome.jp/kegg-bin/show_pathway?ko04721
Glycerophospholipid metabolism	KEGG PATHWAY	ko00564	32	70	0.219769	0.694193	809528|773586|729694|679977|767400|784926|782100|772762|700206|743002|665129|811916|802886|773096|794578|762520|802108|617859|814276|691132|771536|798060|777448|810440|798774|727080|785370|674205|755228|680821|800416|766486|764884|676555|680085|808326|709022|666727|793078|748148|784132|805404|675225|795086|681015|787348|808850|796448|664531|757646|787502|807350|776840|798354|807878|757524|798886|…	http://www.genome.jp/kegg-bin/show_pathway?ko00564
Amyotrophic lateral sclerosis (ALS)	KEGG PATHWAY	ko05014	8	15	0.224858	0.694193	794072|714580|700394|743152|668869|742182|723628|648835|720644|759962|670025|680545|645999|708998|622808|800532|671167|750380|762010|708802|713428|713694|673995|759736|752316|762370|807700|807504|756468|800512|772658|639070|651539|785442|790258|736380|672955|797004|779274|768898|645319|633040|649877|649879|796202|771152|784664|736962|647025|781342|787520|667353|702086|731762|689830|805228|695226	http://www.genome.jp/kegg-bin/show_pathway?ko05014
Lysine degradation	KEGG PATHWAY	ko00310	8	15	0.224858	0.694193	702826|797150|814992|786834|803956|662353|635192|803562|801624|626670|617861|667641|673973|682847|682845|733694|801604|686664|744192|617755|671539|724112|658935|618941|649481|771646|772204|618123|663639|619107|664825|765776|CL1024Contig1|621355|683107|786630|767494|813604|747310|812562|729588|783474|810510|785622|765994|716280|678649|683357|804134|712778|802236|782596|777634|751310|771496|717986|…	http://www.genome.jp/kegg-bin/show_pathway?ko00310
Vibrio cholerae infection	KEGG PATHWAY	ko05110	19	40	0.22765	0.694193	752968|667757|788880|783786|806062|629264|764284|678837|619003|709350|807156|731428|665377|764434|776416|789978|781978|779380|723868|737338|800566|791038|660755|675971|812858|811312|798686|660489|733574|754274|631370|710324|811724|812142|811766|805788|684825|656301|772456|691782|688442|772304|758240|760866|795986|716298|739586|668653|781972|769878|762068|765094|769782|650387|794734|633940|755252|…	http://www.genome.jp/kegg-bin/show_pathway?ko05110
Diterpenoid biosynthesis	KEGG PATHWAY	ko00904	7	13	0.240273	0.713795	756844|724100|769716|728380|783614|763868|729090|800276|781400|792882|707772|791990|689704|695124|799214|730870|811348|748678|748286|803608|795932|775406|698348|789598|797268|748370|681985|681425|721514|699324|752600|808626|626048|695350|770716|778182	http://www.genome.jp/kegg-bin/show_pathway?ko00904
Phagosome	KEGG PATHWAY	ko04145	30	66	0.241649	0.713795	752968|667757|788880|783786|806062|629264|723772|738758|729130|627110|616293|738552|746914|751706|703584|773248|738822|816308|631370|710324|681859|810332|639070|651539|746988|783760|618551|673069|726760|696616|634484|803580|724366|795326|695166|656645|774562|695250|653101|619221|663037|677887|695524|710016|653099|779274|768898|645319|633040|649877|649879|796202|771152|784664|736962|647025|781342|…	http://www.genome.jp/kegg-bin/show_pathway?ko04145
Butanoate metabolism	KEGG PATHWAY	ko00650	11	22	0.242748	0.713795	808844|652299|764716|630278|762742|664695|811738|808674|815058|750508|756486|783028|688034|624816|764236|676599|813672|804384|795168|797146|667839|811014|802584|781490|719432|643560|642652|750334|642120|787594|642122|752180|648291|617027|662091|730642|685089|714060|791328|810900|789282|807650|662605|807132|687070|649607|648001|724184|619481|724148|670875|712472|777098|758888|713284|627808|652453|…	http://www.genome.jp/kegg-bin/show_pathway?ko00650
Mineral absorption	KEGG PATHWAY	ko04978	6	11	0.257492	0.744577	755824|684339|665835|670173|625526|634384|748462|776664|758852|706908|713312|634714|716102|781984|784130|723298|802282|643904|809080|787928|780418|795200|739436|753724	http://www.genome.jp/kegg-bin/show_pathway?ko04978
Antigen processing and presentation	KEGG PATHWAY	ko04612	10	20	0.259246	0.744577	791206|717450|803668|814632|748252|701900|685435|727510|617507|752940|733790|754784|CL301Contig1|674043|674041|788354|771046|722634|772702|625190|703572|717474|767578|654135|749254|809020|757732|750816|704638|694422|700588|694494|753090|797156|792746|783458|723772|738758|729130|627110|616293|738552|746914|751706|703584|773248|738822|816308|775164|627788|722020|759636|704242|656849|775648|813410|6…	http://www.genome.jp/kegg-bin/show_pathway?ko04612
Hedgehog signaling pathway	KEGG PATHWAY	ko04340	5	9	0.276976	0.761722	784554|715764|701918|759828|756982|812084|813330|797326|716078|663239|703818|791440|804640|777304|642786|657755|703406|811330|695098|656863|791182|795082|774210|788378|793758|797124|618647|808868|811100|723498|781514|716230|776694|702218|772424|645723|756442|711940|678423	http://www.genome.jp/kegg-bin/show_pathway?ko04340
Benzoate degradation	KEGG PATHWAY	ko00362	5	9	0.276976	0.761722	810900|789282|807650|662605|807132|635192|813830|797650|816288|712472|777098|758888|713284|627808|652453|799062|723740|808940|791226	http://www.genome.jp/kegg-bin/show_pathway?ko00362
Small cell lung cancer	KEGG PATHWAY	ko05222	5	9	0.276976	0.761722	794072|774578|806358|761406|814318|815312|698918|808118|743396|796544|742454|796582|776844|798746	http://www.genome.jp/kegg-bin/show_pathway?ko05222
Selenocompound metabolism	KEGG PATHWAY	ko00450	9	18	0.277551	0.761722	694028|763762|766738|790934|703162|748610|655205|812342|742722|668195|668197|721548|790634|744492|771574|754312|794704|807256|802652|632190|718616|710214|782856|783342|809146|730010|808008|798590|731318|643390|718214|769134|677501|713386|754888|797596|720010|799864|808404|816742|687750|808978|763654|808846|618531|801746|749954|758602|712306|681251|713146|717718|762704|749644|633282|693926|687232|…	http://www.genome.jp/kegg-bin/show_pathway?ko00450
Photosynthesis	KEGG PATHWAY	ko00195	34	77	0.292955	0.791587	707974|628836|704880|634546|635310|808442|798694|786474|777752|780560|651551|711396|754498|781986|805688|731858|787644|793148|724878|652247|728416|728882|742450|809038|730272|803242|651919|706918|765812|749288|615203|806186|737636|620579|815532|662129|704950|617471|731530|802018|729820|697944|660605|695904|759202|671833|801698|745414|626186|705046|654101|674549|787380|739678|714838|690834|747538|…	http://www.genome.jp/kegg-bin/show_pathway?ko00195
Arachidonic acid metabolism	KEGG PATHWAY	ko00590	8	16	0.298047	0.791587	619973|734962|660645|814092|740240|677233|642976|633498|808966|752768|753078|715904|814128|780086|715024|681793|780230|791194|670289|751542|752170|741520|698828|719010|761784|792096|666253|807472|814096|641686|657279|755218|665953|801256|739820|666827|771192|715474|756920|621287|743930|668291|618105|618103|784246	http://www.genome.jp/kegg-bin/show_pathway?ko00590
Notch signaling pathway	KEGG PATHWAY	ko04330	8	16	0.298047	0.791587	682497|664449|811740|674181|774544|815902|718190|753946|815130|761542|812396|756940|788252|803332|810164|660025|738830|777796|783970|781368|796000|796490|734988|728218|808990|782796|764022|662431|640332|625966|779536|811586|802612|642254|760174|707396|691788|791930|762400|763336|747784|691796|781206|614683|773342|808396|802974|797896|812256|763802	http://www.genome.jp/kegg-bin/show_pathway?ko04330
Fatty acid biosynthesis	KEGG PATHWAY	ko00061	13	28	0.324117	0.838887	720454|811814|623280|780104|762218|752414|659719|632642|665305|660433|796988|681935|760184|758866|683079|813502|776552|808324|778250|801650|776820|665349|709462|790038|800678|726438|756040|811770|664105|717610|781774|787728|807244|732172|645489|718664|776272|731142|778372|797922|662075|772792|624084|768616|782784|805978|812394|736940|813892|811884|786050|811688|807404|790664|705414|736450|752118|…	http://www.genome.jp/kegg-bin/show_pathway?ko00061
Folate biosynthesis	KEGG PATHWAY	ko00790	10	21	0.325267	0.838887	684721|732164|816390|743546|646419|728272|782764|801980|812496|763646|808202|CL1085Contig1|794390|802334|805754|730154|671597|677931|694038|725468|764912|763736|775956|781504|638926|705750|791624|754692|686484|782480|646141|807720|805900|792710|750634|683817|793234|785844|619145|758202|773710|729168|763996|631700|800170	http://www.genome.jp/kegg-bin/show_pathway?ko00790
Tetracycline biosynthesis	KEGG PATHWAY	ko00253	3	5	0.326045	0.838887	772792|624084|768616|782784|805978|812394|736940|808324|778250|801650|776820|665349|709462|790038|800678|726438|756040	http://www.genome.jp/kegg-bin/show_pathway?ko00253
Phenylalanine, tyrosine and tryptophan biosynthesis	KEGG PATHWAY	ko00400	23	52	0.339025	0.86329	812702|807592|746210|805882|814432|805484|804084|785448|812474|729018|803642|791620|732282|690296|760946|804950|625476|625478|799676|810924|811270|816438|814444|725952|644891|645943|797630|669915|805916|655295|662241|708280|619855|702284|710766|753690|794302|805988|814906|736364|801470|805216|776650|736904|679305|689294|741344|809186|641452|781814|742548|690880|773724|639618|726980|696396|641208|…	http://www.genome.jp/kegg-bin/show_pathway?ko00400
SNARE interactions in vesicular transport	KEGG PATHWAY	ko04130	21	48	0.374231	0.927813	648143|797270|728900|785904|799144|650333|798658|763326|799478|777048|703806|741390|699912|736062|709628|763372|618367|637914|793590|692128|692170|618011|633036|805732|626196|799586|702084|803002|799746|681859|810332|782622|777802|807868|761286|716620|727400|810854|764822|776568|801292|694200|651837|733166|685351|682613|618325|636982|775632|794834|695046|814132|789518|801754|809516|750054|792722|…	http://www.genome.jp/kegg-bin/show_pathway?ko04130
Terpenoid backbone biosynthesis	KEGG PATHWAY	ko00900	21	48	0.374231	0.927813	793800|640576|627116|677655|684005|771148|810900|789282|807650|662605|807132|809428|731872|807394|790306|724000|789074|765000|761916|739034|731828|642352|616693|751864|805890|757982|750024|777172|728682|697268|663803|674257|674259|757110|713070|775264|776012|780710|776014|780586|790236|780100|808328|743804|635478|803488|675867|701166|714282|708320|780976|665663|617109|785872|663119|782044|759242|…	http://www.genome.jp/kegg-bin/show_pathway?ko00900
Two-component system	KEGG PATHWAY	ko02020	5	10	0.379389	0.927813	810900|789282|807650|662605|807132|814674|814714|731672|648387|814678|718562|731644|687202|720130|734422|778942|756712|746420|785932|758580|741956|CL200Contig1|777640|787554|729168|763996|631700|800170	http://www.genome.jp/kegg-bin/show_pathway?ko02020
Apoptosis	KEGG PATHWAY	ko04210	5	10	0.379389	0.927813	629428|718836|796818|774610|654659|763068|620177|637724|746004|661091|711292|683203|665433|726788|759736|752316|762370|807700|807504|756468|800512|772658|788378|793758|797124|618647|808868|811100|723498|781514|794072	http://www.genome.jp/kegg-bin/show_pathway?ko04210
Regulation of actin cytoskeleton	KEGG PATHWAY	ko04810	18	41	0.38424	0.930463	717642|785790|623012|712896|760564|736210|719464|782466|790366|755916|811518|777822|715762|688730|741694|779662|785916|793362|667409|665601|740560|805314|769242|793340|738026|678659|743598|806340|775988|721626|655297|692448|731478|807986|815292|809160|630172|671527|690660|711840|798860|816272|727742|814682|703068|732174|775796|713470|783362|770166|676347|737330|807200|718774|692014|779222|667841|…	http://www.genome.jp/kegg-bin/show_pathway?ko04810
Valine, leucine and isoleucine degradation	KEGG PATHWAY	ko00280	20	46	0.39333	0.935828	806046|626082|708504|743520|620149|620151|796736|777688|813162|678995|801072|726084|767222|778156|664725|732974|730900|813500|784318|780616|775322|787710|767494|813604|747310|812562|729588|783474|810510|785622|765994|716280|678649|683357|804134|712778|802236|782596|777634|751310|771496|813830|797650|816288|717986|774062|716690|777310|806564|797862|766960|813294|803234|761008|719432|643560|642652|…	http://www.genome.jp/kegg-bin/show_pathway?ko00280
Cardiac muscle contraction	KEGG PATHWAY	ko04260	10	22	0.394033	0.935828	689088|736344|793044|725378|663231|736826|694296|728932|634336|634624|624332|690976|707406|704354|706386|726458|714432|796900|663325|790136|725392|705088|793458|789384|779730|741164|703006|684313|634102|766196|675191|641072|678775|728308|681427|629590|658585|744828|720956	http://www.genome.jp/kegg-bin/show_pathway?ko04260
beta-Alanine metabolism	KEGG PATHWAY	ko00410	14	32	0.418561	0.984059	771456|764410|797862|766960|813294|803234|761008|767494|813604|747310|812562|729588|783474|810510|785622|765994|716280|678649|683357|804134|712778|802236|782596|777634|751310|771496|809900|742128|807998|742058|717986|774062|716690|777310|806564|783716|814426|806046|626082|708504|743520|620149|620151|796736|777688|765744|789128|712472|777098|758888|713284|627808|652453|799062|723740|815060|815148|…	http://www.genome.jp/kegg-bin/show_pathway?ko00410
Cutin, suberine and wax biosynthesis	KEGG PATHWAY	ko00073	9	20	0.422309	0.984059	765302|795452|812748|671565|729226|684589|771048|807554|744692|787364|813868|696936|705930|706056|806920|810328|766014|806360|764408|736220|780344|726010|787570|631492|796262|803390|740970|727532|750964|681491|717282|631692|762830|704096|661647|658587|718448|746544	http://www.genome.jp/kegg-bin/show_pathway?ko00073
Collecting duct acid secretion	KEGG PATHWAY	ko04966	11	25	0.434303	1	752968|667757|788880|783786|806062|629264|764284|678837|619003|709350|811766|805788|684825|656301|772456|691782|688442|772304|758240|760866|716298|739586|668653|781972|769878|762068|765094|769782|650387|794734|633940|755252|746988|783760|618551|673069|726760|696616|634484|803580|724366|795326|695166|656645|774562|695250|653101|619221|663037|677887|695524|710016|653099|736152|650157|759074|743294|…	http://www.genome.jp/kegg-bin/show_pathway?ko04966
Adipocytokine signaling pathway	KEGG PATHWAY	ko04920	6	13	0.440306	1	775974|697044|815348|813184|793638|636818|786738|811078|811170|633150|711276|809694|616939|668463|758922|647961|783034|781822|733864|785794|766268|802124|644214|776296|805606|803492|635602|690632|759730|792494|782746|717616|815182|677001|777228|815748|812472|815372|804502|656361|688166|672521|809214|730754|748142|754720|785226|650571|638010|687976|808614|683371|805402|637872|637870|642502|796974|…	http://www.genome.jp/kegg-bin/show_pathway?ko04920
Influenza A	KEGG PATHWAY	ko05164	17	40	0.457379	1	668487|752066|814716|792340|811840|667811|804270|777796|783970|781368|796000|796490|734988|728218|808990|782796|764022|662431|640332|625966|779536|811586|795316|804834|803530|767684|616735|787724|632490|759036|674403|813788|629428|718836|796818|774610|654659|763068|785872|663119|782044|759242|764802|709520|622530|774914|694410|711940|678423|815478|780328|732046|792726|618713|810016|702674|736186|…	http://www.genome.jp/kegg-bin/show_pathway?ko05164
mTOR signaling pathway	KEGG PATHWAY	ko04150	10	23	0.463291	1	732046|792726|618713|810016|702674|736186|767734|809534|632838|617013|776052|803612|810138|673589|710020|753346|797522|733498|798138|674507|805032|794000|749946|673591|679885|816106|781002|685165|784714|625684|668885|711438|795264|653373|798892|783262|798336|810320|653371|737708|774304|666187|743054|733168|807948|814680|781024|742800|687454|703884|614895|676567|676635|700984|782792|777140|744238|…	http://www.genome.jp/kegg-bin/show_pathway?ko04150
Monoterpenoid biosynthesis	KEGG PATHWAY	ko00902	3	6	0.466008	1	696676|652771|690260|804382|755004|660105|646535|717424|712206|814812|802368|677503|808944|768484|751588|714578|782040	http://www.genome.jp/kegg-bin/show_pathway?ko00902
Tuberculosis	KEGG PATHWAY	ko05152	21	50	0.467535	1	791206|717450|803668|794072|702966|702968|782472|789506|757278|627576|690740|693460|703862|726842|774758|803270|811132|776540|709466|813124|656235|800200|742976|736472|636202|640668|776338|737996|812280|772154|803768|697568|794804|621281|695666|783036|740448|732046|792726|618713|810016|702674|736186|767734|809534|632838|617013|776052|803612|810138|673589|710020|753346|797522|733498|798138|674507|…	http://www.genome.jp/kegg-bin/show_pathway?ko05152
Carbon fixation pathways in prokaryotes	KEGG PATHWAY	ko00720	12	28	0.470507	1	794882|751448|816292|674873|691014|738646|811464|812354|754636|746560|777876|809096|759274|626746|815722|695594|626992|626990|680975|637244|695964|812994|809316|679565|679563|672313|CL1270Contig1|731586|728832|801572|642218|800360|696250|643056|791316|735284|754334|769616|771640|742198|690802|761134|676029|780718|759214|692122|816326|785886|800136|793092|754640|709774|779862|737954|662681|785066|…	http://www.genome.jp/kegg-bin/show_pathway?ko00720
Valine, leucine and isoleucine biosynthesis	KEGG PATHWAY	ko00290	12	28	0.470507	1	791446|707472|769656|672833|719388|718302|680009|808844|652299|764716|630278|762742|664695|811738|808674|800718|815940|655747|789480|776388|774060|703956|798026|806900|789936|636344|804384|795168|797146|667839|811014|802584|781490|724208|663193|625816|706688|713750|620265|723802|719052|740828|759774|693548|709510|622822|676041|773502|793316|687070|649607|648001|724184|619481|724148|670875|738326|…	http://www.genome.jp/kegg-bin/show_pathway?ko00290
Cell cycle - Caulobacter	KEGG PATHWAY	ko04112	5	11	0.48097	1	816704|715694|786948|720228|776380|751300|816090|805948|717148|789442|808806|797886|710772|810104|800896|813234|772448|799376|737016|799010|718002|803370|808282|782634|787178|778138|811478|779096|814860|810084|800940	http://www.genome.jp/kegg-bin/show_pathway?ko04112
p53 signaling pathway	KEGG PATHWAY	ko04115	13	31	0.50326	1	814198|814980|700008|671079|699872|813574|772620|736722|803174|786200|735404|744762|658693|755286|794072|620177|637724|746004|661091|711292|683203|665433|726788|649989|800650|766166|687482|726748|663941|626556|789066|789032|708622|808790|725784|686090|758294|721258|790924|705380|747736|754740|755912|745306|790744|666125|711538|693328|782994|800968|764826|691588|766604|703080|704500|783828|742732|…	http://www.genome.jp/kegg-bin/show_pathway?ko04115
Bacterial secretion system	KEGG PATHWAY	ko03070	6	14	0.529586	1	806546|800676|807108|684101|786344|788496|807606|788608|719920|803782|639058|782636|736324|796602|639868|783962|771820|614113|740646|776126|710904|803874|769350|804924|635408|794968|693254|738462|657359|625152|731682|733898|813780|735172|788672|781746|693742|811990|813374|805176|706534|794966|756044|778420	http://www.genome.jp/kegg-bin/show_pathway?ko03070
Linoleic acid metabolism	KEGG PATHWAY	ko00591	4	9	0.529885	1	778898|705094|672409|798010|720718|795730|636394|772712|679581|719180|653293|787804|674791|742348|770284|787170|782646|732664|679525|784778|620865|692970|630074|804078|736250|685423|705742|671503|706022|713216|731064|694652|633484|697260|735912|649283|736150|788386|717876|699268|744326|806604|791244|808050|708806|814956|677535|723456|631940|809142|721054|675051|704468|776082|803500|654825|774836|…	http://www.genome.jp/kegg-bin/show_pathway?ko00591
Herpes simplex infection	KEGG PATHWAY	ko05168	24	59	0.538367	1	695378|730298|703686|628164|731824|744342|636872|802478|696556|733616|655735|623182|687018|816380|785656|615161|731404|750448|705008|733786|708652|807542|713530|652531|683229|753546|734206|688794|791428|755906|740162|776804|673027|691820|766460|775388|634130|732888|688478|791426|764106|679401|779968|661657|785048|815288|812204|765612|811320|800872|739350|777700|694102|712238|657773|756476|736006|…	http://www.genome.jp/kegg-bin/show_pathway?ko05168
Styrene degradation	KEGG PATHWAY	ko00643	3	7	0.590942	1	812028|681525|802990|813994|797292|799382|780690|765548|711872|724426	http://www.genome.jp/kegg-bin/show_pathway?ko00643
Tight junction	KEGG PATHWAY	ko04530	10	25	0.595466	1	678581|816008|808402|804654|788814|814874|809486|782420|714172|641736|795844|676745|719964|806442|724152|805798|808600|699110|648919|804984|804540|712354|702422|711878|781236|774578|806358|761406|814318|815312|653345|729192|803828|CL966Contig1|795180|737004|649465|815542|729884|615159|806222|722012|770156|719064|619389|724882|627582|798104|732998|636844|688054|618499|721986|770268|799218|733060|6…	http://www.genome.jp/kegg-bin/show_pathway?ko04530
Transcriptional misregulation in cancer	KEGG PATHWAY	ko05202	10	25	0.595466	1	647001|720614|781142|806626|620177|637724|746004|661091|711292|683203|665433|726788|682497|664449|811740|674181|774544|815902|718190|753946|815130|728796|682989|645985|747726|662705|616897|616899|796164|653783|638886|743094|628854|628856|741904|741906|805768|666575|777000|780182|804330|759406|800720|660531|791218|816280|753100|762118|791688|780166|702600|672509|799212|716602|751122|750802|754044|…	http://www.genome.jp/kegg-bin/show_pathway?ko05202
Colorectal cancer	KEGG PATHWAY	ko05210	8	20	0.60202	1	794072|616735|787724|632490|759036|674403|813788|801544|744770|683475|745822|711940|678423|732046|792726|618713|810016|702674|736186|767734|809534|632838|617013|776052|803612|810138|673589|710020|753346|797522|733498|798138|674507|805032|794000|749946|673591|679885|703320|665185|724988|670741|740882|729362|774200|721654|753490|778128|802162|641002|687496|649173|784092|757338|662979|720120|662093|…	http://www.genome.jp/kegg-bin/show_pathway?ko05210
Focal adhesion	KEGG PATHWAY	ko04510	8	20	0.60202	1	616735|787724|632490|759036|674403|813788|737708|774304|666187|743054|733168|807948|814680|781024|742800|711940|678423|732046|792726|618713|810016|702674|736186|767734|809534|632838|617013|776052|803612|810138|673589|710020|753346|797522|733498|798138|674507|805032|794000|749946|673591|679885|733060|627306|726902|673085|642020|762162|662929|672767|774578|806358|761406|814318|815312|779274|768898|…	http://www.genome.jp/kegg-bin/show_pathway?ko04510
Serotonergic synapse	KEGG PATHWAY	ko04726	6	15	0.612226	1	814768|616735|787724|632490|759036|674403|813788|758688|732046|792726|618713|810016|702674|736186|767734|809534|632838|617013|776052|803612|810138|673589|710020|753346|797522|733498|798138|674507|805032|794000|749946|673591|679885|788378|793758|797124|618647|808868|811100|723498|781514|784246	http://www.genome.jp/kegg-bin/show_pathway?ko04726
Legionellosis	KEGG PATHWAY	ko05134	11	28	0.622335	1	756002|751082|786836|808034|796744|695704|797972|775930|768948|794072|791064|617233|742188|776004|743382|700342|781210|775970|775392|640956|702434|809432|794038|777794|617237|757244|629282|750070|662083|781982|691864|619269|760878|761106|662905|743332|663159|767448|744724|790254|741374|762612|731472|659767|681421|741692|805254|739294|789770|767304|815594|805316|680547|691450|763648|626300|710212|…	http://www.genome.jp/kegg-bin/show_pathway?ko05134
alpha-Linolenic acid metabolism	KEGG PATHWAY	ko00592	12	31	0.646337	1	787160|781202|804914|779024|702488|689990|674413|717348|617099|682523|770702|813324|693236|626038|698956|702590|734174|791406|813680|788224|804688|764474|645125|648897|714014|812436|774166|662497|673305|767094|801078|684637|806332|664877|699890|699472|710082|734962|660645|814092|740240|677233|642976|633498|808966|752768|703518|757946|677935|707440|693512|721012|790346|778898|705094|672409|798010|…	http://www.genome.jp/kegg-bin/show_pathway?ko00592
Oxidative phosphorylation	KEGG PATHWAY	ko00190	64	163	0.655415	1	730712|752968|667757|788880|783786|806062|629264|771922|687256|641516|763428|682683|782524|631370|710324|801084|707406|704354|706386|726458|714432|796900|663325|790136|634888|667155|800724|614115|659141|761326|631156|634890|806416|803986|665091|723904|759988|736700|814926|780804|746308|665637|796184|813770|641072|725714|740810|725070|673611|746988|783760|618551|673069|726760|696616|634484|803580|…	http://www.genome.jp/kegg-bin/show_pathway?ko00190
Toll-like receptor signaling pathway	KEGG PATHWAY	ko04620	5	13	0.660745	1	629428|718836|796818|774610|654659|763068|732046|792726|618713|810016|702674|736186|767734|809534|632838|617013|776052|803612|810138|673589|710020|753346|797522|733498|798138|674507|805032|794000|749946|673591|679885|779274|768898|645319|633040|649877|649879|796202|771152|784664|736962|647025|781342|787520|667353|702086|731762|689830|794804|621281|695666|783036|740448|616735|787724|632490|759036|…	http://www.genome.jp/kegg-bin/show_pathway?ko04620
Glycosphingolipid biosynthesis - ganglio series	KEGG PATHWAY	ko00604	2	5	0.671648	1	725102|675137|640106|728852|749664|779974|793192|750312|802096|774176|794054|783088|721802|779760|804858|699978|814006	http://www.genome.jp/kegg-bin/show_pathway?ko00604
Chemokine signaling pathway	KEGG PATHWAY	ko04062	6	16	0.685985	1	814768|616735|787724|632490|759036|674403|813788|711940|678423|732046|792726|618713|810016|702674|736186|767734|809534|632838|617013|776052|803612|810138|673589|710020|753346|797522|733498|798138|674507|805032|794000|749946|673591|679885|779274|768898|645319|633040|649877|649879|796202|771152|784664|736962|647025|781342|787520|667353|702086|731762|689830|788378|793758|797124|618647|808868|811100|…	http://www.genome.jp/kegg-bin/show_pathway?ko04062
Glyoxylate and dicarboxylate metabolism	KEGG PATHWAY	ko00630	13	35	0.715398	1	804030|802616|805514|792908|673945|722036|694456|735772|618569|740868|803766|798490|645905|752432|712698|698576|663749|715332|639218|810162|812070|748454|767514|747746|748362|641922|667929|617653|617615|718944|748428|719842|783898|681657|751726|715504|751296|615941|775700|755284|797428|769626|793122|799688|712856|628454|722466|797744|754406|790578|624584|750962|737956|726524|791524|807888|745314|…	http://www.genome.jp/kegg-bin/show_pathway?ko00630
Retinol metabolism	KEGG PATHWAY	ko00830	4	11	0.715499	1	752990|761914|701044|645587|733022|745198|622830|805222|682151|691406|691404|712712|782738|706856|754848|774756|667781|716486|703452|651587|764786|783174|676563|625310|686272|769570|CL1272Contig1|680611|627966|642750|771736|676259|791274|695496|716458|653513|750088|718922|642710|656127|815206|744986	http://www.genome.jp/kegg-bin/show_pathway?ko00830
Renal cell carcinoma	KEGG PATHWAY	ko05211	8	22	0.726548	1	795314|616735|787724|632490|759036|674403|813788|745938|795566|732046|792726|618713|810016|702674|736186|767734|809534|632838|617013|776052|803612|810138|673589|710020|753346|797522|733498|798138|674507|805032|794000|749946|673591|679885|772940|779982|673299|779908|796716|773184|653379|787076|719320|777796|783970|781368|796000|796490|734988|728218|808990|782796|764022|662431|640332|625966|779536|…	http://www.genome.jp/kegg-bin/show_pathway?ko05211
Neurotrophin signaling pathway	KEGG PATHWAY	ko04722	9	25	0.743414	1	616735|787724|632490|759036|674403|813788|629428|718836|796818|774610|654659|763068|690740|693460|703862|726842|774758|803270|811132|776540|709466|813124|656235|800200|742976|736472|636202|640668|776338|737996|812280|772154|803768|697568|711940|678423|752032|790946|636014|733174|734768|622292|624064|681933|761304|633316|703490|656873|744340|738930|729900|806146|762884|648525|667631|735930|639904|…	http://www.genome.jp/kegg-bin/show_pathway?ko04722
Pathogenic Escherichia coli infection	KEGG PATHWAY	ko05130	9	25	0.743414	1	717642|785790|758072|634248|679325|786000|801920|793070|809070|744746|759646|792892|716540|620743|740834|761610|768960|733060|627306|726902|673085|642020|762162|662929|672767|761512|681761|712628|676237|764578|734510|616127|719802|625682|726500|626794|668255|688644|634752|705774|678541|683773|689558|740062|754474|613953|626932|681063|787456|658923|688018|794620|617559|779058|641614|699776|716512|…	http://www.genome.jp/kegg-bin/show_pathway?ko05130
Calcium signaling pathway	KEGG PATHWAY	ko04020	10	28	0.758603	1	778308|639954|719586|719588|785434|703114|778026|768588|643146|791270|800876|656133|757098|736424|687898|666777|745490|720340|771398|791784|782532|659213|806000|745530|716840|705696|792306|635806|750158|660399|759792|762102|696772|713812|788174|690740|693460|703862|726842|774758|803270|811132|776540|709466|813124|656235|800200|742976|736472|636202|640668|776338|737996|812280|772154|803768|697568|…	http://www.genome.jp/kegg-bin/show_pathway?ko04020
Phototransduction - fly	KEGG PATHWAY	ko04745	2	6	0.774467	1	690740|693460|703862|726842|774758|803270|811132|776540|709466|813124|656235|800200|742976|736472|636202|640668|776338|737996|812280|772154|803768|697568|733060|627306|726902|673085|642020|762162|662929|672767	http://www.genome.jp/kegg-bin/show_pathway?ko04745
Glycosphingolipid biosynthesis - globo series	KEGG PATHWAY	ko00603	3	9	0.777585	1	802096|774176|794054|783088|721802|779760|804858|699978|814006|777032|651841|799976|802356|758966|653561|746122|663267|814066|713802|771906|665535|669597|786018|815744|742164|738058|628894	http://www.genome.jp/kegg-bin/show_pathway?ko00603
Pyruvate metabolism	KEGG PATHWAY	ko00620	28	76	0.778115	1	764326|672245|687538|728216|764230|693532|747276|625606|800568|719672|737244|689628|638144|779976|708778|760062|699740|755950|688544|655837|726396|764632|814764|713976|677819|728424|775814|723158|652305|635124|635122|692478|674197|802112|706422|812078|775274|616279|715436|798268|656111|753252|691780|816248|680503|773094|739912|715002|706222|804508|719762|811222|750760|804470|816110|704514|721430|…	http://www.genome.jp/kegg-bin/show_pathway?ko00620
Ascorbate and aldarate metabolism	KEGG PATHWAY	ko00053	12	34	0.78503	1	767494|813604|747310|812562|729588|783474|810510|785622|765994|716280|678649|683357|804134|712778|802236|782596|777634|751310|771496|649913|802500|708682|742046|748922|788730|708610|803240|788488|806610|767474|752928|663029|779184|769270|747682|657261|703434|779218|695198|613851|674039|657143|657643|678293|767054|652009|709720|759282|791626|640420|642378|767430|805426|770616|720176|814622|774558|…	http://www.genome.jp/kegg-bin/show_pathway?ko00053
Oocyte meiosis	KEGG PATHWAY	ko04114	32	87	0.79293	1	695378|730298|703686|628164|731824|744342|636872|802478|696556|733616|655735|623182|687018|816380|785656|615161|731404|750448|705008|733786|708652|807542|713530|652531|683229|753546|734206|688794|791428|755906|740162|776804|673027|691820|766460|775388|634130|732888|688478|791426|764106|679401|779968|661657|785048|816414|740538|690740|693460|703862|726842|774758|803270|811132|776540|709466|813124|…	http://www.genome.jp/kegg-bin/show_pathway?ko04114
Pancreatic cancer	KEGG PATHWAY	ko05212	5	15	0.794304	1	732046|792726|618713|810016|702674|736186|767734|809534|632838|617013|776052|803612|810138|673589|710020|753346|797522|733498|798138|674507|805032|794000|749946|673591|679885|806468|803508|779274|768898|645319|633040|649877|649879|796202|771152|784664|736962|647025|781342|787520|667353|702086|731762|689830|642936|779812|670499|647131|773314|616735|787724|632490|759036|674403|813788	http://www.genome.jp/kegg-bin/show_pathway?ko05212
Chloroalkane and chloroalkene degradation	KEGG PATHWAY	ko00625	5	15	0.794304	1	619973|767494|813604|747310|812562|729588|783474|810510|785622|765994|716280|678649|683357|804134|712778|802236|782596|777634|751310|771496|786058|800216|804314|814688|816204|801456|775598|774756|667781|716486|703452|651587|764786|783174|676563|625310|686272|769570|CL1272Contig1|680611|627966|642750|771736|676259|791274|695496|716458|653513|750088|718922|642710|656127|815206|744986	http://www.genome.jp/kegg-bin/show_pathway?ko00625
Measles	KEGG PATHWAY	ko05162	10	29	0.801267	1	799546|805042|698918|808118|743396|796544|742454|796582|629428|718836|796818|774610|654659|763068|766166|687482|726748|663941|626556|789066|789032|708622|808790|725784|686090|758294|711940|678423|653345|729192|803828|CL966Contig1|795180|737004|649465|815542|729884|615159|716722|663165|680629|724368|765092|756370|687660|735778|655615|678289|790142|790856|764010|806248|708082|738842|757694|687054|6…	http://www.genome.jp/kegg-bin/show_pathway?ko05162
Tropane, piperidine and pyridine alkaloid biosynthesis	KEGG PATHWAY	ko00960	8	24	0.821608	1	776650|736904|679305|689294|741344|809186|641452|781814|742548|690880|773724|639618|726980|696396|641208|785426|762110|646447|734288|683445|641118|670849|766880|787968|644693|796870|725166|813332|814444|725952|644891|645943|814906|736364|815060|815148|630008|797034|779020|631646|645763|718022|776562|627262|719174|698350|753106|805538|672815|755224|641868|730592|783078|770916|789328|717650|786272|…	http://www.genome.jp/kegg-bin/show_pathway?ko00960
MAPK signaling pathway	KEGG PATHWAY	ko04010	10	30	0.838066	1	814874|809486|782420|616735|787724|632490|759036|674403|813788|816622|759736|752316|762370|807700|807504|756468|800512|772658|732046|792726|618713|810016|702674|736186|767734|809534|632838|617013|776052|803612|810138|673589|710020|753346|797522|733498|798138|674507|805032|794000|749946|673591|679885|784246|779274|768898|645319|633040|649877|649879|796202|771152|784664|736962|647025|781342|787520|…	http://www.genome.jp/kegg-bin/show_pathway?ko04010
Prostate cancer	KEGG PATHWAY	ko05215	10	30	0.838066	1	698918|808118|743396|796544|742454|796582|706540|798434|706262|775532|746874|809426|803798|790948|759224|766086|766084|706232|742224|672641|805624|616735|787724|632490|759036|674403|813788|775164|627788|722020|759636|704242|656849|775648|813410|662873|808870|673015|698026|683981|764722|648957|758430|641838|806014|797910|679255|735214|747334|674561|726508|688980|765718|695540|695414|741468|632004|…	http://www.genome.jp/kegg-bin/show_pathway?ko05215
Streptomycin biosynthesis	KEGG PATHWAY	ko00521	4	13	0.840611	1	793210|694514|803564|724754|814446|716672|798382|644515|656139|780002|743040|783338|749464|778058|809590|798022|802760|770270|633782|812058|797964|654915|758590|775076|798972|813448|673477|652071|651119|765310|683431|701188|791504|812724|756638|758878|656843|694010|770936|762702|740528|699438|710554|786768|748150|741792|785014|657171|721480|676853|738318|725264|633994|687296|701260	http://www.genome.jp/kegg-bin/show_pathway?ko00521
Retrograde endocannabinoid signaling	KEGG PATHWAY	ko04723	4	13	0.840611	1	732046|792726|618713|810016|702674|736186|767734|809534|632838|617013|776052|803612|810138|673589|710020|753346|797522|733498|798138|674507|805032|794000|749946|673591|679885|805336|618219|706364|707484|650739|679463|777680|797576|673925|688008|807174|685411|800178|775552|640736|734376|770772|750412|614607|650169|781394|794438|660807|805082|815200|814768|788378|793758|797124|618647|808868|811100|…	http://www.genome.jp/kegg-bin/show_pathway?ko04723
Fc epsilon RI signaling pathway	KEGG PATHWAY	ko04664	4	13	0.840611	1	732046|792726|618713|810016|702674|736186|767734|809534|632838|617013|776052|803612|810138|673589|710020|753346|797522|733498|798138|674507|805032|794000|749946|673591|679885|784246|779274|768898|645319|633040|649877|649879|796202|771152|784664|736962|647025|781342|787520|667353|702086|731762|689830|616735|787724|632490|759036|674403|813788	http://www.genome.jp/kegg-bin/show_pathway?ko04664
Naphthalene degradation	KEGG PATHWAY	ko00626	3	10	0.840743	1	786058|800216|804314|814688|816204|801456|775598|774756|667781|716486|703452|651587|764786|783174|676563|625310|686272|769570|CL1272Contig1|680611|627966|642750|771736|676259|791274|695496|716458|653513|750088|718922|642710|656127|815206|744986	http://www.genome.jp/kegg-bin/show_pathway?ko00626
Biosynthesis of unsaturated fatty acids	KEGG PATHWAY	ko01040	11	33	0.84567	1	787160|781202|804914|779024|702488|689990|674413|717348|617099|682523|770702|813324|693236|626038|698956|702590|734174|791406|813680|788224|804688|764474|645125|648897|714014|812436|774166|662497|673305|767094|801078|684637|806332|664877|814674|720454|811814|623280|780104|762218|752414|659719|632642|665305|660433|757268|789628|792568|800466|787328|793026|813830|797650|816288|811770|664105|717610|…	http://www.genome.jp/kegg-bin/show_pathway?ko01040
Amino sugar and nucleotide sugar metabolism	KEGG PATHWAY	ko00520	36	100	0.847082	1	624266|753242|729052|670799|724424|620955|723890|777160|685237|793952|796860|777672|796886|690094|776292|748754|742160|794332|774910|772114|738202|759670|766200|814814|674579|645655|816398|748714|808544|793996|793762|787394|771992|654349|735812|670061|733826|683493|776654|796666|676409|736170|692440|800528|767212|760950|785742|774604|778600|774108|793328|714904|698480|622930|659547|814594|793578|…	http://www.genome.jp/kegg-bin/show_pathway?ko00520
Gastric acid secretion	KEGG PATHWAY	ko04971	2	7	0.847877	1	690740|693460|703862|726842|774758|803270|811132|776540|709466|813124|656235|800200|742976|736472|636202|640668|776338|737996|812280|772154|803768|697568|788378|793758|797124|618647|808868|811100|723498|781514	http://www.genome.jp/kegg-bin/show_pathway?ko04971
Proximal tubule bicarbonate reclamation	KEGG PATHWAY	ko04964	2	7	0.847877	1	747746|748362|641922|667929|617653|617615|718944|748428|719842|783898|681657|775678|775636|768214|732350|800330|778230|795408|798906|807616|CL759Contig1|625248|769312	http://www.genome.jp/kegg-bin/show_pathway?ko04964
Phototransduction	KEGG PATHWAY	ko04744	2	7	0.847877	1	690740|693460|703862|726842|774758|803270|811132|776540|709466|813124|656235|800200|742976|736472|636202|640668|776338|737996|812280|772154|803768|697568|814768	http://www.genome.jp/kegg-bin/show_pathway?ko04744
Olfactory transduction	KEGG PATHWAY	ko04740	2	7	0.847877	1	690740|693460|703862|726842|774758|803270|811132|776540|709466|813124|656235|800200|742976|736472|636202|640668|776338|737996|812280|772154|803768|697568|788378|793758|797124|618647|808868|811100|723498|781514	http://www.genome.jp/kegg-bin/show_pathway?ko04740
Salivary secretion	KEGG PATHWAY	ko04970	2	7	0.847877	1	690740|693460|703862|726842|774758|803270|811132|776540|709466|813124|656235|800200|742976|736472|636202|640668|776338|737996|812280|772154|803768|697568|788378|793758|797124|618647|808868|811100|723498|781514	http://www.genome.jp/kegg-bin/show_pathway?ko04970
Carbohydrate digestion and absorption	KEGG PATHWAY	ko04973	2	7	0.847877	1	793210|694514|803564|724754|814446|716672|798382|644515|656139|780002|743040|783338|749464|778058|809590|798022|802760|770270|633782|812058|797964|733206|652899|746768|762282|703260	http://www.genome.jp/kegg-bin/show_pathway?ko04973
Type I diabetes mellitus	KEGG PATHWAY	ko04940	2	7	0.847877	1	803364|665865|619561|749576|664079|705878|772398|696488|704494|763726|766316|745706|699584|783222|661679|763572|777794|617237|757244|629282|750070|662083|781982|691864|619269|760878|761106|662905|743332|663159|767448|744724|790254|741374|762612|731472	http://www.genome.jp/kegg-bin/show_pathway?ko04940
Prion diseases	KEGG PATHWAY	ko05020	6	19	0.847926	1	647657|742798|761056|710934|663725|774572|688196|695386|789274|616735|787724|632490|759036|674403|813788|732046|792726|618713|810016|702674|736186|767734|809534|632838|617013|776052|803612|810138|673589|710020|753346|797522|733498|798138|674507|805032|794000|749946|673591|679885|785442|790258|736380|672955|797004|788378|793758|797124|618647|808868|811100|723498|781514|811538|808848|791666	http://www.genome.jp/kegg-bin/show_pathway?ko05020
VEGF signaling pathway	KEGG PATHWAY	ko04370	6	19	0.847926	1	616735|787724|632490|759036|674403|813788|759736|752316|762370|807700|807504|756468|800512|772658|762928|789564|774750|801870|790380|654003|789460|772670|794840|732046|792726|618713|810016|702674|736186|767734|809534|632838|617013|776052|803612|810138|673589|710020|753346|797522|733498|798138|674507|805032|794000|749946|673591|679885|779274|768898|645319|633040|649877|649879|796202|771152|784664|…	http://www.genome.jp/kegg-bin/show_pathway?ko04370
Cyanoamino acid metabolism	KEGG PATHWAY	ko00460	9	28	0.863887	1	814786|796332|639892|753892|675079|708470|786930|614807|693844|768950|788182|768142|702162|803210|628654|755218|665953|801256|739820|666827|771192|715474|756920|621287|743930|668291|618105|618103|789154|811906|638016|748118|733182|703308|803864|723120|759232|701602|766846|717124|732250|711608|743100|689884|706740|CL152Contig1|635004|650725|784388|790714|774180|729998|704980|689370|782410|726024|6…	http://www.genome.jp/kegg-bin/show_pathway?ko00460
Sulfur metabolism	KEGG PATHWAY	ko00920	11	34	0.874671	1	814196|757784|667381|747820|800120|804646|728354|795342|782686|710214|782856|783342|809146|730010|808008|798590|731318|643390|796332|639892|753892|676815|697252|763214|731264|806710|707650|808846|618531|801746|814596|782010|798934|775566|CL1195Contig1|778394|769166|695396|780486|806752|709862|637958|737968|783916|756444|778466|812330|767988|649399|701948|672325|791834|649401|799816|753812|794610|…	http://www.genome.jp/kegg-bin/show_pathway?ko00920
Cholinergic synapse	KEGG PATHWAY	ko04725	4	14	0.883411	1	732046|792726|618713|810016|702674|736186|767734|809534|632838|617013|776052|803612|810138|673589|710020|753346|797522|733498|798138|674507|805032|794000|749946|673591|679885|788378|793758|797124|618647|808868|811100|723498|781514|814768|616735|787724|632490|759036|674403|813788	http://www.genome.jp/kegg-bin/show_pathway?ko04725
Endometrial cancer	KEGG PATHWAY	ko05213	6	20	0.883699	1	616735|787724|632490|759036|674403|813788|737708|774304|666187|743054|733168|807948|814680|781024|742800|774578|806358|761406|814318|815312|732046|792726|618713|810016|702674|736186|767734|809534|632838|617013|776052|803612|810138|673589|710020|753346|797522|733498|798138|674507|805032|794000|749946|673591|679885|703320|665185|724988|670741|740882|711940|678423	http://www.genome.jp/kegg-bin/show_pathway?ko05213
Chagas disease (American trypanosomiasis)	KEGG PATHWAY	ko05142	7	23	0.885923	1	799718|816258|806314|629428|718836|796818|774610|654659|763068|752214|749786|815066|792620|737656|778996|792538|681649|707870|744788|750516|667683|664149|798466|674483|794562|674069|732046|792726|618713|810016|702674|736186|767734|809534|632838|617013|776052|803612|810138|673589|710020|753346|797522|733498|798138|674507|805032|794000|749946|673591|679885|806222|722012|770156|719064|619389|724882|…	http://www.genome.jp/kegg-bin/show_pathway?ko05142
Nitrogen metabolism	KEGG PATHWAY	ko00910	14	43	0.889704	1	780810|676033|804772|812964|814626|797622|704360|727030|678375|CL814Contig1|798180|773242|740682|709892|642280|775678|775636|768214|732350|800330|778230|795408|798906|807616|CL759Contig1|625248|769312|621556|657903|614311|764892|725780|800868|642536|784450|700462|815606|731680|812070|748454|767514|783364|740650|735030|642066|748710|783272|702626|743228|657575|691416|777484|754648|672281|760936|79…	http://www.genome.jp/kegg-bin/show_pathway?ko00910
Citrate cycle (TCA cycle)	KEGG PATHWAY	ko00020	20	60	0.898386	1	813006|803454|791392|687638|815058|750508|756486|783028|688034|624816|764236|676599|813672|667855|801202|801188|699864|627972|791884|802250|790270|663731|786676|808438|755722|802052|663729|755852|797462|668315|804384|795168|797146|667839|811014|802584|781490|806176|729760|676973|727560|642174|726534|799118|795040|709440|694130|616761|691932|808470|709536|745004|739354|650257|686760|683737|684209|…	http://www.genome.jp/kegg-bin/show_pathway?ko00020
Fructose and mannose metabolism	KEGG PATHWAY	ko00051	17	52	0.903055	1	793210|694514|803564|724754|814446|716672|798382|644515|656139|780002|743040|783338|749464|778058|809590|798022|802760|770270|633782|812058|797964|721966|765566|708608|770348|697904|751162|814588|804626|795720|784060|813884|696950|808788|794508|761710|745290|707896|668613|787636|775874|781324|725852|760096|796458|758748|739014|703682|680973|650111|780276|717028|644893|633560|790452|750544|801952|…	http://www.genome.jp/kegg-bin/show_pathway?ko00051
Galactose metabolism	KEGG PATHWAY	ko00052	14	44	0.909784	1	793210|694514|803564|724754|814446|716672|798382|644515|656139|780002|743040|783338|749464|778058|809590|798022|802760|770270|633782|812058|797964|787704|809966|805008|752040|813446|797236|718508|633396|780138|716736|732764|617499|750910|809818|732552|809500|672567|653561|746122|663267|814066|713802|771906|665535|669597|786018|815744|742164|738058|628894|676817|755368|655137|741672|705432|745998|…	http://www.genome.jp/kegg-bin/show_pathway?ko00052
Vascular smooth muscle contraction	KEGG PATHWAY	ko04270	6	21	0.912069	1	616735|787724|632490|759036|674403|813788|690740|693460|703862|726842|774758|803270|811132|776540|709466|813124|656235|800200|742976|736472|636202|640668|776338|737996|812280|772154|803768|697568|788378|793758|797124|618647|808868|811100|723498|781514|732046|792726|618713|810016|702674|736186|767734|809534|632838|617013|776052|803612|810138|673589|710020|753346|797522|733498|798138|674507|805032|…	http://www.genome.jp/kegg-bin/show_pathway?ko04270
Hepatitis C	KEGG PATHWAY	ko05160	7	24	0.912406	1	619693|636646|619371|695288|635158|674089|707224|739572|724428|618749|769130|793004|800056|658131|725284|712960|627024|758170|713728|752214|749786|815066|792620|737656|778996|792538|681649|707870|744788|750516|667683|664149|798466|674483|794562|674069|711940|678423|732046|792726|618713|810016|702674|736186|767734|809534|632838|617013|776052|803612|810138|673589|710020|753346|797522|733498|798138|…	http://www.genome.jp/kegg-bin/show_pathway?ko05160
Non-small cell lung cancer	KEGG PATHWAY	ko05223	4	15	0.915813	1	732046|792726|618713|810016|702674|736186|767734|809534|632838|617013|776052|803612|810138|673589|710020|753346|797522|733498|798138|674507|805032|794000|749946|673591|679885|798746|737708|774304|666187|743054|733168|807948|814680|781024|742800|616735|787724|632490|759036|674403|813788	http://www.genome.jp/kegg-bin/show_pathway?ko05223
ErbB signaling pathway	KEGG PATHWAY	ko04012	4	15	0.915813	1	732046|792726|618713|810016|702674|736186|767734|809534|632838|617013|776052|803612|810138|673589|710020|753346|797522|733498|798138|674507|805032|794000|749946|673591|679885|616735|787724|632490|759036|674403|813788|707280|714824|702856|715744|715742|700790|743776|702736|786936|682789|628808|665075|753700|689662|620359|755812|678793|716526|651229|682915|782368|743852|729060|672275|699960|668921|…	http://www.genome.jp/kegg-bin/show_pathway?ko04012
Cysteine and methionine metabolism	KEGG PATHWAY	ko00270	28	83	0.916321	1	814196|757784|667381|747820|627660|751050|759684|799342|755178|674547|687750|808978|763654|808846|618531|801746|814444|725952|644891|645943|738350|711426|738424|793072|799346|677457|741986|799006|677267|780636|723532|763716|627842|794850|758926|660695|668203|624716|624058|691642|722756|816228|803868|632000|815860|807306|701006|712862|800556|788158|773364|638268|629552|772562|802486|815932|695922|…	http://www.genome.jp/kegg-bin/show_pathway?ko00270
Dopaminergic synapse	KEGG PATHWAY	ko04728	11	36	0.919449	1	814768|758688|752214|749786|815066|792620|737656|778996|792538|681649|707870|744788|750516|667683|664149|798466|674483|794562|674069|690740|693460|703862|726842|774758|803270|811132|776540|709466|813124|656235|800200|742976|736472|636202|640668|776338|737996|812280|772154|803768|697568|682901|699380|789000|644322|706414|693196|737184|678219|810206|732700|801088|676023|770028|687210|813538|643874|…	http://www.genome.jp/kegg-bin/show_pathway?ko04728
Leishmaniasis	KEGG PATHWAY	ko05140	3	12	0.921858	1	629428|718836|796818|774610|654659|763068|732046|792726|618713|810016|702674|736186|767734|809534|632838|617013|776052|803612|810138|673589|710020|753346|797522|733498|798138|674507|805032|794000|749946|673591|679885|805756|762156|814364|795060|755514	http://www.genome.jp/kegg-bin/show_pathway?ko05140
Osteoclast differentiation	KEGG PATHWAY	ko04380	3	12	0.921858	1	732046|792726|618713|810016|702674|736186|767734|809534|632838|617013|776052|803612|810138|673589|710020|753346|797522|733498|798138|674507|805032|794000|749946|673591|679885|779274|768898|645319|633040|649877|649879|796202|771152|784664|736962|647025|781342|787520|667353|702086|731762|689830|616735|787724|632490|759036|674403|813788	http://www.genome.jp/kegg-bin/show_pathway?ko04380
Taurine and hypotaurine metabolism	KEGG PATHWAY	ko00430	3	12	0.921858	1	803364|665865|619561|749576|664079|705878|772398|696488|704494|763726|766316|745706|699584|783222|661679|763572|755218|665953|801256|739820|666827|771192|715474|756920|621287|743930|668291|618105|618103|782860|714000|656733|739866|798918|758836|737104|727052|795982|802610|775962|762804|738778	http://www.genome.jp/kegg-bin/show_pathway?ko00430
Aldosterone-regulated sodium reabsorption	KEGG PATHWAY	ko04960	3	12	0.921858	1	732046|792726|618713|810016|702674|736186|767734|809534|632838|617013|776052|803612|810138|673589|710020|753346|797522|733498|798138|674507|805032|794000|749946|673591|679885|737708|774304|666187|743054|733168|807948|814680|781024|742800|649989|800650	http://www.genome.jp/kegg-bin/show_pathway?ko04960
Jak-STAT signaling pathway	KEGG PATHWAY	ko04630	1	5	0.925468	1	777796|783970|781368|796000|796490|734988|728218|808990|782796|764022|662431|640332|625966|779536|811586	http://www.genome.jp/kegg-bin/show_pathway?ko04630
B cell receptor signaling pathway	KEGG PATHWAY	ko04662	5	19	0.936195	1	732046|792726|618713|810016|702674|736186|767734|809534|632838|617013|776052|803612|810138|673589|710020|753346|797522|733498|798138|674507|805032|794000|749946|673591|679885|779274|768898|645319|633040|649877|649879|796202|771152|784664|736962|647025|781342|787520|667353|702086|731762|689830|616735|787724|632490|759036|674403|813788|759736|752316|762370|807700|807504|756468|800512|772658|711940|…	http://www.genome.jp/kegg-bin/show_pathway?ko04662
Axon guidance	KEGG PATHWAY	ko04360	5	19	0.936195	1	732046|792726|618713|810016|702674|736186|767734|809534|632838|617013|776052|803612|810138|673589|710020|753346|797522|733498|798138|674507|805032|794000|749946|673591|679885|752612|649077|621468|717900|775474|737726|750682|710870|724666|711666|753472|753552|643060|662899|779274|768898|645319|633040|649877|649879|796202|771152|784664|736962|647025|781342|787520|667353|702086|731762|689830|759736|…	http://www.genome.jp/kegg-bin/show_pathway?ko04360
NOD-like receptor signaling pathway	KEGG PATHWAY	ko04621	4	16	0.939905	1	732046|792726|618713|810016|702674|736186|767734|809534|632838|617013|776052|803612|810138|673589|710020|753346|797522|733498|798138|674507|805032|794000|749946|673591|679885|789362|675479|762960|809948|776558|721706|748094|706540|798434|706262|775532|746874|809426|803798|790948|759224|766086|766084|706232|742224|672641|805624|775164|627788|722020|759636|704242|656849|775648|813410|662873|808870|…	http://www.genome.jp/kegg-bin/show_pathway?ko04621
Acute myeloid leukemia	KEGG PATHWAY	ko05221	3	13	0.946232	1	732046|792726|618713|810016|702674|736186|767734|809534|632838|617013|776052|803612|810138|673589|710020|753346|797522|733498|798138|674507|805032|794000|749946|673591|679885|707280|714824|702856|715744|715742|700790|743776|702736|786936|682789|628808|665075|753700|689662|620359|755812|678793|716526|651229|682915|782368|743852|729060|672275|699960|668921|789286|684855|688340|669751|685968|617335|…	http://www.genome.jp/kegg-bin/show_pathway?ko05221
Thyroid cancer	KEGG PATHWAY	ko05216	3	13	0.946232	1	732046|792726|618713|810016|702674|736186|767734|809534|632838|617013|776052|803612|810138|673589|710020|753346|797522|733498|798138|674507|805032|794000|749946|673591|679885|777966|716640|742936|796380|691646|794318|776878|751562|711580|813348|712982|619293|691052|753622|810030|616735|787724|632490|759036|674403|813788	http://www.genome.jp/kegg-bin/show_pathway?ko05216
Inositol phosphate metabolism	KEGG PATHWAY	ko00562	18	58	0.947898	1	807986|815292|809160|630172|671527|690660|711840|798860|816272|727742|814682|703068|732174|775796|713470|783362|770166|676347|737330|807200|718774|692014|779222|667841|634672|640364|780358|628188|690974|666953|760696|734454|623012|712896|760564|736210|719464|782466|790366|755916|811518|777822|715762|688730|741694|779662|785916|793362|667409|665601|740560|805314|769242|793340|738026|678659|743598|…	http://www.genome.jp/kegg-bin/show_pathway?ko00562
PPAR signaling pathway	KEGG PATHWAY	ko03320	8	29	0.949157	1	787160|781202|804914|779024|702488|689990|674413|717348|617099|682523|770702|813324|693236|626038|698956|702590|734174|791406|813680|788224|804688|764474|645125|648897|714014|812436|774166|662497|673305|767094|801078|684637|806332|664877|737708|774304|666187|743054|733168|807948|814680|781024|742800|813830|797650|816288|797862|766960|813294|803234|761008|620909|705604|694042|738576|725660|802124|…	http://www.genome.jp/kegg-bin/show_pathway?ko03320
Ether lipid metabolism	KEGG PATHWAY	ko00565	7	26	0.949838	1	734962|660645|814092|740240|677233|642976|633498|808966|752768|763324|762274|649493|793322|649103|649101|630430|791942|772294|724570|775500|807636|747418|795684|814974|777656|766146|710840|777118|782490|783796|793532|771816|719190|738994|804572|814520|813598|631806|801210|809402|723230|811030|637676|772634|757474|774808|814754|757468|791568|636938|634122|698148|657057|751404|735198|635518|780492|…	http://www.genome.jp/kegg-bin/show_pathway?ko00565
Adherens junction	KEGG PATHWAY	ko04520	6	23	0.951259	1	777796|783970|781368|796000|796490|734988|728218|808990|782796|764022|662431|640332|625966|779536|811586|653345|729192|803828|CL966Contig1|795180|737004|649465|815542|729884|615159|732046|792726|618713|810016|702674|736186|767734|809534|632838|617013|776052|803612|810138|673589|710020|753346|797522|733498|798138|674507|805032|794000|749946|673591|679885|733060|627306|726902|673085|642020|762162|6…	http://www.genome.jp/kegg-bin/show_pathway?ko04520
Phosphatidylinositol signaling system	KEGG PATHWAY	ko04070	16	53	0.955004	1	807986|815292|809160|630172|671527|690660|711840|798860|816272|727742|814682|703068|732174|775796|713470|783362|770166|676347|737330|807200|718774|692014|779222|667841|634672|640364|780358|628188|690974|666953|760696|734454|623012|712896|760564|736210|719464|782466|790366|755916|811518|777822|715762|688730|741694|779662|785916|793362|667409|665601|740560|805314|769242|793340|738026|678659|743598|…	http://www.genome.jp/kegg-bin/show_pathway?ko04070
Butirosin and neomycin biosynthesis	KEGG PATHWAY	ko00524	1	6	0.955668	1	793210|694514|803564|724754|814446|716672|798382|644515|656139|780002|743040|783338|749464|778058|809590|798022|802760|770270|633782|812058|797964	http://www.genome.jp/kegg-bin/show_pathway?ko00524
Renin-angiotensin system	KEGG PATHWAY	ko04614	2	10	0.956654	1	662367|697880|660983|807410|736086|633152|636502|813358|766680|726590|746572|777710|790830|813258|796590|807450|788114|816210|744716|635110|801044|665645|721004|633626|750672|801998|653907|622370|745902|767202|797994|636534|756392|630666|630668|775310|637486|764592|735742|780954|741722|798152|755526|682325|725762|688718|750662|716462|CL992Contig1|782088|766856|678599|620317|726714|811830|741378|6…	http://www.genome.jp/kegg-bin/show_pathway?ko04614
Natural killer cell mediated cytotoxicity	KEGG PATHWAY	ko04650	4	17	0.95754	1	732046|792726|618713|810016|702674|736186|767734|809534|632838|617013|776052|803612|810138|673589|710020|753346|797522|733498|798138|674507|805032|794000|749946|673591|679885|779274|768898|645319|633040|649877|649879|796202|771152|784664|736962|647025|781342|787520|667353|702086|731762|689830|759736|752316|762370|807700|807504|756468|800512|772658|616735|787724|632490|759036|674403|813788	http://www.genome.jp/kegg-bin/show_pathway?ko04650
Tryptophan metabolism	KEGG PATHWAY	ko00380	10	36	0.960758	1	635192|714580|700394|743152|668869|742182|723628|648835|720644|759962|670025|680545|645999|708998|803562|801624|626670|617861|667641|673973|682847|682845|733694|801604|686664|744192|617755|671539|724112|658935|618941|649481|771646|772204|618123|663639|619107|664825|765776|CL1024Contig1|621355|683107|786630|758688|767494|813604|747310|812562|729588|783474|810510|785622|765994|716280|678649|683357|…	http://www.genome.jp/kegg-bin/show_pathway?ko00380
Fatty acid elongation	KEGG PATHWAY	ko00062	7	27	0.962541	1	714792|751728|692416|786366|728066|695244|787532|646643|787868|627760|720148|751506|768068|671915|728734|731718|774864|614119|619753|640422|617847|700858|661715|714516|757506|626108|667941|697220|768422|767250|724160|759990|751384|775528|718544|685349|734280|766572|675289|629580|762352|737276|720458|738586|709306|664141|801118|779860|765634|744684|660191|655571|723606|759116|707130|811248|715726|…	http://www.genome.jp/kegg-bin/show_pathway?ko00062
Long-term depression	KEGG PATHWAY	ko04730	5	21	0.966702	1	732046|792726|618713|810016|702674|736186|767734|809534|632838|617013|776052|803612|810138|673589|710020|753346|797522|733498|798138|674507|805032|794000|749946|673591|679885|752214|749786|815066|792620|737656|778996|792538|681649|707870|744788|750516|667683|664149|798466|674483|794562|674069|784246|772036|752822|814530|618161|772450|759782|689068|664545|769606|804312|687424|777510|729618|777176|…	http://www.genome.jp/kegg-bin/show_pathway?ko04730
Fatty acid metabolism	KEGG PATHWAY	ko00071	12	43	0.969677	1	787160|781202|804914|779024|702488|689990|674413|717348|617099|682523|770702|813324|693236|626038|698956|702590|734174|791406|813680|788224|804688|764474|645125|648897|714014|812436|774166|662497|673305|767094|801078|684637|806332|664877|635192|767494|813604|747310|812562|729588|783474|810510|785622|765994|716280|678649|683357|804134|712778|802236|782596|777634|751310|771496|813830|797650|816288|…	http://www.genome.jp/kegg-bin/show_pathway?ko00071
Fc gamma R-mediated phagocytosis	KEGG PATHWAY	ko04666	14	49	0.970161	1	717642|785790|807986|815292|809160|630172|671527|690660|711840|798860|816272|727742|814682|703068|732174|775796|713470|783362|770166|676347|737330|807200|718774|692014|779222|667841|634672|640364|780358|628188|690974|666953|760696|734454|809978|688624|780322|809116|779722|810688|647963|805468|656647|729372|790584|788122|631510|714738|639502|744956|811030|637676|772634|757474|774808|814754|757468|…	http://www.genome.jp/kegg-bin/show_pathway?ko04666
Insulin signaling pathway	KEGG PATHWAY	ko04910	19	64	0.972849	1	793210|694514|803564|724754|814446|716672|798382|644515|656139|780002|743040|783338|749464|778058|809590|798022|802760|770270|633782|812058|797964|712966|731888|737886|741650|803762|793638|636818|786738|811078|746288|788526|682703|728468|778586|783824|644649|761308|725880|722234|652701|657555|647147|741300|809642|708042|788644|760620|723558|801924|667695|776708|726730|754638|746368|699398|752850|…	http://www.genome.jp/kegg-bin/show_pathway?ko04910
Indole alkaloid biosynthesis	KEGG PATHWAY	ko00901	1	7	0.973633	1	758688	http://www.genome.jp/kegg-bin/show_pathway?ko00901
Melanoma	KEGG PATHWAY	ko05218	3	15	0.975253	1	732046|792726|618713|810016|702674|736186|767734|809534|632838|617013|776052|803612|810138|673589|710020|753346|797522|733498|798138|674507|805032|794000|749946|673591|679885|774578|806358|761406|814318|815312|616735|787724|632490|759036|674403|813788	http://www.genome.jp/kegg-bin/show_pathway?ko05218
Glioma	KEGG PATHWAY	ko05214	5	22	0.976257	1	732046|792726|618713|810016|702674|736186|767734|809534|632838|617013|776052|803612|810138|673589|710020|753346|797522|733498|798138|674507|805032|794000|749946|673591|679885|690740|693460|703862|726842|774758|803270|811132|776540|709466|813124|656235|800200|742976|736472|636202|640668|776338|737996|812280|772154|803768|697568|707280|714824|702856|715744|715742|700790|743776|702736|786936|682789|…	http://www.genome.jp/kegg-bin/show_pathway?ko05214
Carbon fixation in photosynthetic organisms	KEGG PATHWAY	ko00710	24	79	0.976283	1	656277|664443|746854|735758|767796|691916|749836|786590|798768|787744|662191|656715|748658|686820|618379|618569|652305|635124|635122|692478|674197|802112|706422|812078|775274|616279|715436|798268|656111|753252|691780|816248|680503|773094|739912|715002|706222|804508|719762|811222|750760|804470|816110|704514|721430|798598|784212|810280|786098|627924|671269|725218|813346|814514|656155|CL1084Contig1|…	http://www.genome.jp/kegg-bin/show_pathway?ko00710
Pentose phosphate pathway	KEGG PATHWAY	ko00030	15	53	0.976715	1	800414|778972|748302|807834|811016|628228|743242|642458|642456|697364|656277|664443|746854|735758|767796|691916|749836|786590|798768|787744|662191|656715|748658|686820|618379|729778|726336|781126|801790|689622|809606|743356|804808|676817|755368|655137|741672|705432|745998|785116|786512|788250|693728|642912|815378|712314|765680|806882|660261|804418|760990|745362|786004|742116|717756|807014|730338|…	http://www.genome.jp/kegg-bin/show_pathway?ko00030
Pertussis	KEGG PATHWAY	ko05133	4	19	0.979363	1	629428|718836|796818|774610|654659|763068|752612|649077|621468|717900|775474|737726|750682|710870|724666|711666|753472|753552|643060|662899|690740|693460|703862|726842|774758|803270|811132|776540|709466|813124|656235|800200|742976|736472|636202|640668|776338|737996|812280|772154|803768|697568|732046|792726|618713|810016|702674|736186|767734|809534|632838|617013|776052|803612|810138|673589|710020|…	http://www.genome.jp/kegg-bin/show_pathway?ko05133
T cell receptor signaling pathway	KEGG PATHWAY	ko04660	4	19	0.979363	1	732046|792726|618713|810016|702674|736186|767734|809534|632838|617013|776052|803612|810138|673589|710020|753346|797522|733498|798138|674507|805032|794000|749946|673591|679885|616735|787724|632490|759036|674403|813788|759736|752316|762370|807700|807504|756468|800512|772658|711940|678423	http://www.genome.jp/kegg-bin/show_pathway?ko04660
Melanogenesis	KEGG PATHWAY	ko04916	6	26	0.981167	1	616735|787724|632490|759036|674403|813788|690740|693460|703862|726842|774758|803270|811132|776540|709466|813124|656235|800200|742976|736472|636202|640668|776338|737996|812280|772154|803768|697568|711940|678423|732046|792726|618713|810016|702674|736186|767734|809534|632838|617013|776052|803612|810138|673589|710020|753346|797522|733498|798138|674507|805032|794000|749946|673591|679885|777796|783970|…	http://www.genome.jp/kegg-bin/show_pathway?ko04916
Dorso-ventral axis formation	KEGG PATHWAY	ko04320	2	12	0.981998	1	732046|792726|618713|810016|702674|736186|767734|809534|632838|617013|776052|803612|810138|673589|710020|753346|797522|733498|798138|674507|805032|794000|749946|673591|679885|616735|787724|632490|759036|674403|813788	http://www.genome.jp/kegg-bin/show_pathway?ko04320
MAPK signaling pathway - fly	KEGG PATHWAY	ko04013	2	12	0.981998	1	732046|792726|618713|810016|702674|736186|767734|809534|632838|617013|776052|803612|810138|673589|710020|753346|797522|733498|798138|674507|805032|794000|749946|673591|679885|616735|787724|632490|759036|674403|813788	http://www.genome.jp/kegg-bin/show_pathway?ko04013
Bladder cancer	KEGG PATHWAY	ko05219	2	12	0.981998	1	732046|792726|618713|810016|702674|736186|767734|809534|632838|617013|776052|803612|810138|673589|710020|753346|797522|733498|798138|674507|805032|794000|749946|673591|679885|616735|787724|632490|759036|674403|813788	http://www.genome.jp/kegg-bin/show_pathway?ko05219
Long-term potentiation	KEGG PATHWAY	ko04720	7	30	0.985108	1	616735|787724|632490|759036|674403|813788|690740|693460|703862|726842|774758|803270|811132|776540|709466|813124|656235|800200|742976|736472|636202|640668|776338|737996|812280|772154|803768|697568|759736|752316|762370|807700|807504|756468|800512|772658|788378|793758|797124|618647|808868|811100|723498|781514|732046|792726|618713|810016|702674|736186|767734|809534|632838|617013|776052|803612|810138|…	http://www.genome.jp/kegg-bin/show_pathway?ko04720
Circadian rhythm - mammal	KEGG PATHWAY	ko04710	5	24	0.988199	1	745938|681049|726378|651939|784554|715764|701918|759828|756982|812084|813330|797326|716078|695378|730298|703686|628164|731824|744342|636872|802478|696556|733616|655735|623182|687018|816380|785656|615161|731404|750448|705008|733786|708652|807542|713530|652531|683229|753546|734206|688794|791428|755906|740162|776804|673027|691820|766460|775388|634130|732888|688478|791426|764106|679401|779968|661657|…	http://www.genome.jp/kegg-bin/show_pathway?ko04710
Chronic myeloid leukemia	KEGG PATHWAY	ko05220	3	17	0.988954	1	732046|792726|618713|810016|702674|736186|767734|809534|632838|617013|776052|803612|810138|673589|710020|753346|797522|733498|798138|674507|805032|794000|749946|673591|679885|682497|664449|811740|674181|774544|815902|718190|753946|815130|616735|787724|632490|759036|674403|813788	http://www.genome.jp/kegg-bin/show_pathway?ko05220
Wnt signaling pathway	KEGG PATHWAY	ko04310	19	69	0.991211	1	695378|730298|703686|628164|731824|744342|636872|802478|696556|733616|655735|623182|687018|816380|785656|615161|731404|750448|705008|733786|708652|807542|713530|652531|683229|753546|734206|688794|791428|755906|740162|776804|673027|691820|766460|775388|634130|732888|688478|791426|764106|679401|779968|661657|785048|815922|745938|779274|768898|645319|633040|649877|649879|796202|771152|784664|736962|…	http://www.genome.jp/kegg-bin/show_pathway?ko04310
Glutamatergic synapse	KEGG PATHWAY	ko04724	8	35	0.991401	1	814768|814714|731672|648387|814678|718562|731644|687202|720130|734422|778942|756712|746420|785932|758580|741956|813958|796470|787880|698524|757100|777736|759736|752316|762370|807700|807504|756468|800512|772658|732046|792726|618713|810016|702674|736186|767734|809534|632838|617013|776052|803612|810138|673589|710020|753346|797522|733498|798138|674507|805032|794000|749946|673591|679885|811030|637676|…	http://www.genome.jp/kegg-bin/show_pathway?ko04724
Ribosome	KEGG PATHWAY	ko03010	106	311	0.992288	1	808064|776480|805030|750616|655821|672971|641688|616119|667673|649833|729298|744106|746642|780698|671615|688838|718558|627686|722022|694206|647789|687258|793228|728572|772544|668535|785046|628544|746636|776836|755164|783348|650195|635254|709564|740816|773324|695926|665849|731198|617345|668229|762158|760512|653233|805540|745208|628422|698682|663143|794158|698328|666549|675785|628268|784776|678779|…	http://www.genome.jp/kegg-bin/show_pathway?ko03010
Glutathione metabolism	KEGG PATHWAY	ko00480	16	62	0.994763	1	785298|680155|CL1129Contig1|805950|810784|809254|789038|805156|651009|714586|807454|806096|713754|674441|738088|678633|814624|654201|690036|688306|721814|722438|766286|721416|734576|742378|738532|683075|718682|765412|709288|812420|771692|785812|695164|667371|706282|687996|788342|679425|715248|674451|660705|789804|752642|802940|800540|619629|770760|762504|681195|659491|796376|746434|756596|690476|…	http://www.genome.jp/kegg-bin/show_pathway?ko00480
Zeatin biosynthesis	KEGG PATHWAY	ko00908	3	19	0.995188	1	633322|702344|734848|763822|798782|706106|630596|671409|754682|741196	http://www.genome.jp/kegg-bin/show_pathway?ko00908
Metabolism of xenobiotics by cytochrome P450	KEGG PATHWAY	ko00980	4	24	0.99699	1	690036|688306|721814|722438|766286|721416|734576|742378|738532|683075|718682|765412|709288|812420|771692|785812|695164|667371|706282|687996|788342|679425|715248|674451|660705|789804|752642|802940|800540|619629|770760|762504|681195|659491|796376|753078|774756|667781|716486|703452|651587|764786|783174|676563|625310|686272|769570|CL1272Contig1|680611|627966|642750|771736|676259|791274|695496|716458|…	http://www.genome.jp/kegg-bin/show_pathway?ko00980
Gap junction	KEGG PATHWAY	ko04540	5	28	0.997298	1	732046|792726|618713|810016|702674|736186|767734|809534|632838|617013|776052|803612|810138|673589|710020|753346|797522|733498|798138|674507|805032|794000|749946|673591|679885|681761|712628|676237|764578|734510|616127|719802|625682|726500|626794|668255|688644|634752|705774|678541|683773|689558|740062|754474|613953|626932|681063|787456|658923|688018|794620|617559|779058|641614|699776|716512|724080|…	http://www.genome.jp/kegg-bin/show_pathway?ko04540
GnRH signaling pathway	KEGG PATHWAY	ko04912	6	32	0.997659	1	616735|787724|632490|759036|674403|813788|690740|693460|703862|726842|774758|803270|811132|776540|709466|813124|656235|800200|742976|736472|636202|640668|776338|737996|812280|772154|803768|697568|732046|792726|618713|810016|702674|736186|767734|809534|632838|617013|776052|803612|810138|673589|710020|753346|797522|733498|798138|674507|805032|794000|749946|673591|679885|811030|637676|772634|757474|…	http://www.genome.jp/kegg-bin/show_pathway?ko04912
Glycolysis / Gluconeogenesis	KEGG PATHWAY	ko00010	30	108	0.997935	1	764326|672245|687538|728216|764230|693532|747276|625606|800568|719672|737244|689628|638144|779976|708778|760062|699740|755950|688544|655837|726396|652305|635124|635122|692478|674197|802112|706422|812078|775274|616279|715436|798268|656111|753252|691780|816248|680503|773094|739912|715002|706222|804508|719762|811222|750760|804470|816110|704514|721430|798598|784212|810280|786098|627924|671269|725218|…	http://www.genome.jp/kegg-bin/show_pathway?ko00010
Drug metabolism - cytochrome P450	KEGG PATHWAY	ko00982	4	25	0.997986	1	692640|691232|690036|688306|721814|722438|766286|721416|734576|742378|738532|683075|718682|765412|709288|812420|771692|785812|695164|667371|706282|687996|788342|679425|715248|674451|660705|789804|752642|802940|800540|619629|770760|762504|681195|659491|796376|774756|667781|716486|703452|651587|764786|783174|676563|625310|686272|769570|CL1272Contig1|680611|627966|642750|771736|676259|791274|695496|…	http://www.genome.jp/kegg-bin/show_pathway?ko00982
Glucosinolate biosynthesis	KEGG PATHWAY	ko00966	1	12	0.99804	1	805288|812990	http://www.genome.jp/kegg-bin/show_pathway?ko00966
TGF-beta signaling pathway	KEGG PATHWAY	ko04350	9	44	0.998631	1	695378|730298|703686|628164|731824|744342|636872|802478|696556|733616|655735|623182|687018|816380|785656|615161|731404|750448|705008|733786|708652|807542|713530|652531|683229|753546|734206|688794|791428|755906|740162|776804|673027|691820|766460|775388|634130|732888|688478|791426|764106|679401|779968|661657|785048|815790|684757|810362|706796|812934|791782|768022|672501|729970|745938|752214|749786|…	http://www.genome.jp/kegg-bin/show_pathway?ko04350
Sesquiterpenoid and triterpenoid biosynthesis	KEGG PATHWAY	ko00909	2	18	0.998851	1	676689|771110|776032|669241|684225|660543|771878|762052|720378|699388|684205|749834|759096|735738|724460|772472|753330|625956|718888|650031|752160|788034|773000	http://www.genome.jp/kegg-bin/show_pathway?ko00909
Bile secretion	KEGG PATHWAY	ko04976	3	24	0.999444	1	789074|765000|761916|739034|731828|642352|616693|751864|805890|757982|750024|777172|728682|707836|794884|CL626Contig1|816624|646633|742788|709084|795072|631764|658673|790750|638270|730312|687672|750746|656119|774138|618719|620877|756624|673639|732686|635274|652495|800184|815794|794256|811468|689848|781526|697862|764764|622202|620175|752720|617805|690306|783374|654137|816412|668387|CL931Contig1|74…	http://www.genome.jp/kegg-bin/show_pathway?ko04976
Type II diabetes mellitus	KEGG PATHWAY	ko04930	4	31	0.999834	1	793210|694514|803564|724754|814446|716672|798382|644515|656139|780002|743040|783338|749464|778058|809590|798022|802760|770270|633782|812058|797964|732046|792726|618713|810016|702674|736186|767734|809534|632838|617013|776052|803612|810138|673589|710020|753346|797522|733498|798138|674507|805032|794000|749946|673591|679885|652305|635124|635122|692478|674197|802112|706422|812078|775274|616279|715436|…	http://www.genome.jp/kegg-bin/show_pathway?ko04930
Aminoacyl-tRNA biosynthesis	KEGG PATHWAY	ko00970	26	107	0.999866	1	781200|775676|740812|670595|747910|789664|664971|747706|628628|743672|813690|691076|697152|715976|802888|807580|753656|753070|691594|769384|777412|737694|797158|783966|770526|751722|757942|671355|639060|724440|803448|777642|633136|717954|663475|807940|677873|665311|782064|619515|650841|733224|783366|734536|779402|775106|686838|811372|734716|803546|798852|642792|775774|683581|795522|812838|705848|…	http://www.genome.jp/kegg-bin/show_pathway?ko00970
Starch and sucrose metabolism	KEGG PATHWAY	ko00500	29	119	0.999933	1	782222|630842|630840|679507|658381|690948|708944|724644|746756|621449|618261|687464|620623|728824|789428|779182|783158|757844|807020|790164|754200|800486|794814|770264|693860|709870|655903|632064|764956|630018|751692|701020|796532|715852|711570|703924|733478|660541|664977|705888|776294|753830|801992|810474|737580|739456|636118|625314|815678|701666|688474|681191|812796|627706|812374|791384|655751|…	http://www.genome.jp/kegg-bin/show_pathway?ko00500
ABC transporters	KEGG PATHWAY	ko02010	2	24	0.999934	1	707836|794884|CL626Contig1|816624|646633|742788|709084|795072|631764|658673|790750|638270|730312|687672|750746|656119|774138|618719|620877|756624|673639|732686|635274|652495|800184|815794|794256|811468|689848|781526|697862|764764|622202|620175|752720|617805|690306|783374|654137|816412|668387|CL931Contig1|744230|767196|665161|810184|692438|CL274Contig1|648579|791248|655999|767384|676881|740136|811…	http://www.genome.jp/kegg-bin/show_pathway?ko02010
Pentose and glucuronate interconversions	KEGG PATHWAY	ko00040	11	62	0.999969	1	787704|809966|805008|752040|813446|746710|796120|814244|714682|776288|749556|789670|625766|712624|782370|711698|807524|738330|793292|743728|646751|703192|614401|697256|656585|637352|694610|634388|770828|735482|615489|704958|673251|749014|778806|626720|678269|662817|632546|770788|764108|807288|781690|767494|813604|747310|812562|729588|783474|810510|785622|765994|716280|678649|683357|804134|712778|…	http://www.genome.jp/kegg-bin/show_pathway?ko00040
Systemic lupus erythematosus	KEGG PATHWAY	ko05322	7	51	0.999993	1	796394|636348|704402|714448|785206|616897|616899|796164|653783|638886|743094|628854|628856|776530|777458|783206|752254|807348|748158|701538|691952|782076|637818|653355|663229|616197|699686	http://www.genome.jp/kegg-bin/show_pathway?ko05322
Toxoplasmosis	KEGG PATHWAY	ko05145	6	48	0.999996	1	794072|629428|718836|796818|774610|654659|763068|732046|792726|618713|810016|702674|736186|767734|809534|632838|617013|776052|803612|810138|673589|710020|753346|797522|733498|798138|674507|805032|794000|749946|673591|679885|676491|683845|789676|754412|648801|735952|739016|694192|748876|795890|743580|750134|616105|671387|647459|797542|799338|809904|795024|787192|775918|771364|769508|721596|628800|…	http://www.genome.jp/kegg-bin/show_pathway?ko05145
Methane metabolism	KEGG PATHWAY	ko00680	23	118	1	1	764326|672245|687538|728216|764230|693532|747276|625606|800568|719672|737244|689628|638144|779976|708778|760062|699740|755950|688544|655837|726396|660259|722594|727436|726698|623992|759354|615059|615057|747290|627366|638668|753602|794500|784930|773926|754758|CL829Contig1|812144|807786|810120|641094|793944|780662|754780|731040|746456|626266|778818|751458|741052|684865|705100|737134|714524|739334|7…	http://www.genome.jp/kegg-bin/show_pathway?ko00680
Phenylalanine metabolism	KEGG PATHWAY	ko00360	15	90	1	1	776650|736904|679305|689294|741344|809186|668607|740458|788754|740032|707680|756508|791436|725816|626272|735030|642066|748710|783272|702626|743228|657575|691416|777484|754648|672281|760936|799910|753296|703366|668909|788948|769576|790736|755468|719604|716568|703960|760124|634698|758688|641452|781814|742548|690880|773724|639618|726980|696396|641208|785426|762110|646447|734288|683445|641118|670849|…	http://www.genome.jp/kegg-bin/show_pathway?ko00360
Plant-pathogen interaction	KEGG PATHWAY	ko04626	28	142	1	1	777900|683863|711350|668823|684211|655639|639500|706540|798434|706262|775532|746874|809426|803798|790948|759224|766086|766084|706232|742224|672641|805624|813514|753668|792344|732952|762530|775072|627064|627062|759300|699086|702012|650041|766246|670063|782808|742818|741610|764720|668061|695032|650655|664833|796486|752858|803452|636650|800288|798744|792792|779010|779018|720680|756200|670815|694782|…	http://www.genome.jp/kegg-bin/show_pathway?ko04626
Phenylpropanoid biosynthesis	KEGG PATHWAY	ko00940	18	109	1	1	704750|755308|794622|758396|626042|791376|673051|688226|633552|619689|759360|626182|756764|619007|729062|729526|616889|668607|740458|788754|740032|707680|756508|791436|725816|626272|735030|642066|748710|783272|702626|743228|657575|691416|777484|754648|672281|760936|799910|753296|703366|668909|788948|769576|790736|755468|719604|716568|703960|760124|634698|673277|783596|793138|743376|788752|793066|…	http://www.genome.jp/kegg-bin/show_pathway?ko00940
Stilbenoid, diarylheptanoid and gingerol biosynthesis	KEGG PATHWAY	ko00945	5	62	1	1	704750|755308|794622|758396|626042|791376|673051|688226|666341|797880|712814|722262|698566|630230|703512|789644|668163|794378|765426|764158|715230|636082|687940|641700|785086|753532|663455|720170|805552|675315|670893|802838|760848|743870|746750|679673|642428|717816|633126|804842|747150|761842|789078|813496|709456|743376|788752|793066|636232|668607|740458|788754|740032|707680|756508|791436|725816|…	http://www.genome.jp/kegg-bin/show_pathway?ko00945
Aminobenzoate degradation	KEGG PATHWAY	ko00627	6	67	1	1	793174|786058|800216|804314|814688|816204|801456|775598|666341|797880|712814|722262|698566|630230|703512|789644|668163|794378|765426|764158|715230|636082|687940|641700|785086|753532|663455|720170|805552|675315|670893|802838|760848|743870|746750|679673|642428|717816|633126|804842|747150|761842|712472|777098|758888|713284|627808|652453|799062|723740|618485|618487|730352|776346|729168|763996|631700|…	http://www.genome.jp/kegg-bin/show_pathway?ko00627
Polycyclic aromatic hydrocarbon degradation	KEGG PATHWAY	ko00624	4	62	1	1	666341|797880|712814|722262|698566|630230|703512|789644|668163|794378|765426|764158|715230|636082|687940|641700|785086|753532|663455|720170|805552|675315|670893|802838|760848|743870|746750|679673|642428|717816|633126|804842|747150|761842|802756|691326|786058|800216|804314|814688|816204|801456|775598|703594|706134|616243|666921|664775|649375|644242|706702	http://www.genome.jp/kegg-bin/show_pathway?ko00624
Limonene and pinene degradation	KEGG PATHWAY	ko00903	4	67	1	1	666341|797880|712814|722262|698566|630230|703512|789644|668163|794378|765426|764158|715230|636082|687940|641700|785086|753532|663455|720170|805552|675315|670893|802838|760848|743870|746750|679673|642428|717816|633126|804842|747150|761842|767494|813604|747310|812562|729588|783474|810510|785622|765994|716280|678649|683357|804134|712778|802236|782596|777634|751310|771496|786058|800216|804314|814688|…	http://www.genome.jp/kegg-bin/show_pathway?ko00903
Bisphenol degradation	KEGG PATHWAY	ko00363	2	58	1	1	666341|797880|712814|722262|698566|630230|703512|789644|668163|794378|765426|764158|715230|636082|687940|641700|785086|753532|663455|720170|805552|675315|670893|802838|760848|743870|746750|679673|642428|717816|633126|804842|747150|761842|786058|800216|804314|814688|816204|801456|775598	http://www.genome.jp/kegg-bin/show_pathway?ko00363
Plant hormone signal transduction	KEGG PATHWAY	ko04075	35	232	1	1	706776|754630|753418|789582|750308|815670|745346|714720|636808|732820|670779|722266|692482|617993|760608|725932|657323|782918|715016|CL1169Contig1|624810|665775|682223|706400|717268|807748|752698|733390|699080|678839|623710|739248|662911|793630|696336|773326|666517|729930|814882|695518|778886|816368|793876|756608|729928|778774|737908|791608|614301|704154|665303|760500|769292|765712|701326|780848|…	http://www.genome.jp/kegg-bin/show_pathway?ko04075
--------------------
#Term	Database	Id	Sample number	Background number	P-Value	Corrected P-Value	Genes	Hyperlink
--------------------
