# Supplementary material for: De Novo Transcriptome Sequencing Reveals Important Molecular Networks and Metabolic Pathways of the Plant, Chlorophytum borivilianum
Source: PLoS One. 2013 Dec 23;8(12):e83336. doi: 10.1371/journal.pone.0083336 (PMC3871651; doi:10.1371/journal.pone.0083336)
Supplement: Table S5 — Simple sequence repeats (SSRs) identified in transcripts of C. borivilianum . (XLS) [file pone.0083336.s008.xls]

## Sheet: Sheet1
Unigene ID	SSR nr.	SSR type	SSR	size	start	end
613707	1	p3	(CTT)5	15	86	100
613813	1	p1	(T)12	12	56	67
613895	1	p3	(CAG)5	15	81	95
614071	1	p1	(G)13	13	88	100
614141	1	p1	(T)14	14	1	14
614233	1	p2	(TC)7	14	10	23
614339	1	p2	(GA)9	18	83	100
614409	1	p2	(AG)6	12	1	12
614471	1	p3	(GAA)5	15	18	32
614533	1	p2	(TC)6	12	56	67
614611	1	p2	(AG)8	16	84	99
614651	1	p3	(CTC)5	15	57	71
614653	1	p2	(GA)6	12	65	76
614729	1	p3	(CCG)5	15	76	90
614847	1	p1	(T)12	12	1	12
615113	1	p3	(CTT)5	15	75	89
615123	1	p2	(CT)6	12	1	12
615227	1	p3	(AGC)6	18	76	93
615255	1	p2	(CT)9	18	82	99
615307	1	p3	(CTC)5	15	82	96
615319	1	p1	(A)10	10	91	100
615351	1	p1	(A)10	10	25	34
615399	1	p2	(AC)10	20	80	99
615421	1	p2	(GA)6	12	66	77
615531	1	p1	(T)13	13	88	100
615585	1	p2	(TC)7	14	54	67
615595	1	p1	(T)11	11	35	45
615657	1	p2	(TC)8	16	85	100
615701	1	p2	(TC)9	18	83	100
615729	1	p2	(CT)6	12	2	13
615751	1	p1	(A)10	10	59	68
615821	1	p1	(A)10	10	30	39
615949	1	p1	(A)12	12	2	13
615969	1	p3	(TGT)5	15	1	15
616023	1	p2	(GA)7	14	7	20
616051	1	p2	(CT)7	14	87	100
616073	1	p2	(GA)6	12	10	21
616251	1	p3	(ATC)7	21	79	99
616309	1	p3	(GTC)5	15	55	69
616561	1	p3	(GCT)6	18	26	43
616587	1	p2	(TC)9	18	83	100
616967	1	p1	(G)12	12	79	90
617031	1	p2	(CT)6	12	90	101
617039	1	p1	(T)20	20	1	20
617087	1	p3	(TAG)7	21	81	101
617089	1	p1	(T)10	10	79	88
617121	1	p2	(GA)7	14	45	58
617301	1	p1	(T)10	10	26	35
617325	1	p1	(T)14	14	88	101
617505	1	p1	(T)11	11	61	71
617539	1	p2	(CT)8	16	8	23
617591	1	p2	(AG)7	14	87	100
617635	1	p2	(TC)7	14	87	100
617725	1	p1	(G)12	12	90	101
617759	1	p3	(TAT)7	21	79	99
617771	1	p1	(A)16	16	86	101
617791	1	p1	(A)10	10	42	51
617849	1	p2	(TC)8	16	1	16
617901	1	p3	(CGC)6	18	62	79
617927	1	p2	(TC)7	14	1	14
617997	1	p2	(CT)6	12	31	42
618063	1	p2	(GT)6	12	58	69
618065	1	p3	(ATA)5	15	58	72
618145	1	p2	(TC)8	16	1	16
618255	1	p2	(AG)9	18	83	100
618299	1	p2	(GA)9	18	84	101
618411	1	p2	(GA)9	18	84	101
618707	1	p1	(G)12	12	90	101
618771	1	p2	(GA)9	18	83	100
618821	1	p2	(AG)9	18	1	18
618825	1	p2	(CT)8	16	85	100
618835	1	p3	(GAG)5	15	70	84
618857	1	p1	(G)15	15	87	101
618867	1	p1	(T)16	16	6	21
618887	1	p2	(CT)7	14	1	14
618891	1	p3	(AGA)5	15	6	20
619139	1	p2	(AG)8	16	85	100
619191	1	p3	(CTT)5	15	16	30
619249	1	p1	(A)12	12	78	89
619329	1	p3	(CTG)5	15	1	15
619369	1	p2	(CT)8	16	79	94
619417	1	p2	(TG)9	18	6	23
619421	1	p2	(AC)8	16	1	16
619713	1	p2	(AG)8	16	61	76
619749	1	p1	(G)12	12	90	101
619757	1	p2	(AG)9	18	1	18
619817	1	c	(CGC)5cgtcgcggggcccagtgctccaaccttttccggcaacgcctgccttgccgaatgaaagagcgagagagat(AG)7	99	3	101
619991	1	p2	(TC)9	18	84	101
619993	1	p2	(GA)9	18	1	18
620039	1	p2	(GA)9	18	1	18
620169	1	p1	(T)17	17	1	17
620199	1	p2	(AG)9	18	85	102
620253	1	p3	(AGA)5	15	80	94
620291	1	p2	(TC)9	18	1	18
620293	1	p2	(CT)8	16	80	95
620379	1	p3	(CAG)5	15	80	94
620391	1	p3	(TCT)5	15	86	100
620781	1	p1	(A)11	11	89	99
620851	1	p2	(CT)9	18	1	18
620975	1	p4	(TTAT)5	20	1	20
620979	1	p3	(TCT)5	15	77	91
621121	1	p1	(T)11	11	69	79
621339	1	p3	(GAC)6	18	1	18
621379	1	p2	(TC)6	12	14	25
621419	1	p3	(TCC)5	15	4	18
621439	1	p3	(GAC)5	15	62	76
621441	1	p2	(GA)7	14	85	98
621474	1	p1	(T)10	10	93	102
621560	1	p3	(CCT)5	15	80	94
621564	1	p1	(A)11	11	1	11
621586	1	p2	(TC)10	20	83	102
621592	1	c	(TTC)6ttgaacctctgcaattttcttttttgacttgattttggggattg(CTT)5	77	1	77
621606	1	p2	(AG)6	12	90	101
621880	1	p2	(TC)8	16	1	16
621898	1	p2	(GA)9	18	83	100
621924	1	p3	(CCT)5	15	4	18
621926	1	p3	(AGG)5	15	71	85
621956	1	p1	(T)11	11	19	29
622112	1	p3	(CAG)5	15	86	100
622400	1	p2	(AG)6	12	21	32
622452	1	p2	(TC)8	16	80	95
622478	1	p2	(CT)6	12	1	12
622692	1	p3	(TCT)6	18	83	100
622710	1	p3	(CCG)6	18	84	101
622732	1	p2	(TA)6	12	73	84
622766	1	p2	(CT)8	16	3	18
622800	1	p3	(GCG)5	15	84	98
622886	1	p2	(GA)7	14	1	14
622926	1	p2	(AG)8	16	87	102
622936	1	p3	(TCA)6	18	85	102
623090	1	p3	(GAA)6	18	86	103
623094	1	p2	(GA)6	12	78	89
623234	1	p3	(AAG)7	21	2	22
623238	1	p2	(TC)7	14	46	59
623302	1	p3	(CCT)6	18	86	103
623514	1	p2	(AG)8	16	88	103
623518	1	p3	(CTT)7	21	83	103
623562	1	p2	(CT)9	18	86	103
623652	1	p1	(A)10	10	92	101
623944	1	p1	(C)12	12	21	32
623952	1	c	(T)11gctggttcgatcctaaattaagattaaattaagagagagaatcaaaaggaagatttccttctctctc(CT)6	90	14	103
623990	1	p1	(T)13	13	81	93
624042	1	p1	(T)17	17	1	17
624044	1	p1	(A)10	10	27	36
624156	1	p1	(T)19	19	85	103
624208	1	p2	(AG)7	14	77	90
624224	1	c	(CT)7cccccctcttccactggtcgtctctcccccatcgccactgggcgcaagccagcggaaaaagccatagcccctctcc(CT)6	102	1	102
624280	1	p3	(CGG)5	15	83	97
624302	1	p3	(TCA)5	15	7	21
624310	1	p2	(CT)7	14	90	103
624366	1	p2	(GA)8	16	87	102
624422	1	p2	(CT)6	12	53	64
624438	1	p1	(A)10	10	86	95
624480	1	p3	(AAG)6	18	81	98
624498	1	p2	(GA)8	16	1	16
624638	1	p1	(A)10	10	14	23
624838	1	p2	(CT)8	16	87	102
624886	1	p2	(AG)8	16	1	16
625074	1	c	(GA)7ggtatacaaagctctgcccattttctccc(T)10	53	17	69
625118	1	p2	(GA)9	18	86	103
625120	1	p3	(CCA)6	18	27	44
625164	1	p3	(GGA)5	15	70	84
625170	1	p3	(CCG)7	21	1	21
625260	1	c	(AG)6aaaataagatgaaagaaaggtggtagatgagggagagaagagacgaagccaaagggtggctagctgtgcttccaa(TC)8	103	1	103
625322	1	p1	(A)14	14	3	16
625406	1	p3	(AAG)5	15	47	61
625414	1	p1	(T)12	12	1	12
625418	1	p3	(CCG)5	15	70	84
625470	1	p3	(GGA)5	15	84	98
625498	1	p3	(CAT)7	21	82	102
625502	1	p3	(CAA)5	15	62	76
625560	1	p3	(CTC)5	15	84	98
625574	1	p2	(TC)6	12	70	81
625622	1	p2	(CT)7	14	1	14
625706	1	p3	(TCT)5	15	82	96
625738	1	p1	(A)10	10	1	10
625774	1	p2	(GA)9	18	1	18
625936	1	p3	(CTT)5	15	70	84
625964	1	p1	(A)10	10	95	104
626198	1	p2	(GA)7	14	90	103
626296	1	p2	(CT)8	16	1	16
626316	1	p3	(GGC)6	18	82	99
626318	1	p2	(TC)8	16	48	63
626348	1	p3	(TCC)5	15	88	102
626460	1	p3	(CGG)5	15	71	85
626474	1	p3	(GGA)5	15	9	23
626476	1	p2	(CT)9	18	86	103
626564	1	p3	(AGG)6	18	1	18
626596	1	p2	(AG)9	18	87	104
626648	1	p1	(A)10	10	16	25
626684	1	p3	(CTG)6	18	87	104
626762	1	p1	(A)11	11	1	11
626796	1	c	(TC)7gattttgagagattcaagtatctcgatctgaatcctgtcgccttcgctctcccaattg(GA)9	90	14	103
626844	1	p3	(TGC)5	15	1	15
626850	1	p1	(A)10	10	95	104
627010	1	p1	(T)17	17	82	98
627052	1	p2	(GA)8	16	88	103
627058	1	p1	(T)10	10	14	23
627100	1	p2	(AG)9	18	87	104
627108	1	p2	(TC)7	14	88	101
627130	1	p3	(CCT)5	15	82	96
627150	1	p2	(CT)7	14	1	14
627162	1	p3	(AAC)6	18	82	99
627178	1	p1	(T)15	15	9	23
627244	1	p1	(G)11	11	94	104
627464	1	p3	(CCA)6	18	6	23
627472	1	p1	(A)16	16	89	104
627490	1	p2	(TC)6	12	1	12
627568	1	p1	(T)10	10	95	104
627570	1	p2	(AG)9	18	1	18
627610	1	p1	(C)11	11	8	18
627618	1	p1	(C)15	15	6	20
627816	1	p2	(AG)7	14	90	103
627828	1	p1	(T)15	15	90	104
627834	1	c	(T)15aaatgagaaacttttgcttagaaagagagaggattgtgtgccttgtactgttgctgta(T)13	86	13	98
627962	1	p3	(TCT)6	18	87	104
628012	1	p2	(AG)7	14	86	99
628274	1	p2	(GA)9	18	1	18
628286	1	p3	(GCC)7	21	83	103
628414	1	p3	(CCT)6	18	86	103
628546	1	p1	(T)12	12	1	12
628608	1	p1	(A)13	13	92	104
628684	1	p1	(C)10	10	7	16
628734	1	p2	(GA)6	12	1	12
628814	1	p2	(TC)7	14	5	18
628860	1	p1	(A)12	12	59	70
628898	1	p2	(CT)9	18	1	18
628972	1	p3	(GAA)5	15	83	97
629190	1	p1	(T)12	12	26	37
629252	1	p2	(TC)9	18	87	104
629406	1	p3	(CTT)5	15	6	20
629464	1	p1	(A)10	10	55	64
629490	1	p2	(CT)9	18	1	18
629626	1	p3	(GGT)5	15	70	84
629696	1	p1	(T)18	18	1	18
629830	1	p3	(GTG)5	15	69	83
629940	1	p2	(TC)9	18	1	18
630064	1	p1	(T)14	14	86	99
630082	1	p2	(TC)8	16	90	105
630084	1	p1	(T)14	14	92	105
630160	1	p3	(GGA)5	15	91	105
630340	1	p2	(TC)6	12	30	41
630376	1	p2	(GA)9	18	88	105
630390	1	p3	(CTG)5	15	84	98
630446	1	p3	(GGA)5	15	4	18
630594	1	p1	(T)10	10	32	41
630646	1	p2	(CT)7	14	10	23
630654	1	p1	(A)14	14	1	14
630690	1	p2	(TC)8	16	90	105
630762	1	p2	(TC)8	16	1	16
630812	1	p3	(TTA)5	15	14	28
630940	1	p1	(A)12	12	25	36
630984	1	p2	(GA)8	16	89	104
631074	1	p1	(T)14	14	2	15
631090	1	c	(TGTC)5aatctgtattggtatacata(CTT)7	61	44	104
631116	1	p1	(T)11	11	87	97
631210	1	p3	(TCT)5	15	88	102
631230	1	c	(A)10cgact(GA)7	29	69	97
631254	1	p2	(AG)7	14	62	75
631292	1	p2	(GA)6	12	1	12
631518	1	p2	(AG)7	14	25	38
631600	1	p3	(CTC)5	15	9	23
631612	1	p3	(AGG)5	15	1	15
631616	1	p3	(ACC)6	18	1	18
631810	1	p1	(T)20	20	1	20
631848	1	p2	(AG)9	18	89	106
631890	1	p3	(CCG)5	15	8	22
632002	1	p1	(A)11	11	30	40
632038	1	p2	(AG)7	14	1	14
632100	1	p1	(A)10	10	97	106
632128	1	p1	(A)11	11	67	77
632184	1	p1	(C)12	12	12	23
632238	1	p3	(CAC)5	15	91	105
632316	1	p2	(TC)8	16	1	16
632342	1	p1	(A)10	10	97	106
632446	1	p2	(TC)6	12	35	46
632508	1	p1	(A)11	11	12	22
632532	1	p2	(TC)8	16	90	105
632592	1	p3	(GCA)6	18	87	104
632618	1	p1	(A)13	13	79	91
632676	1	p2	(GA)9	18	1	18
632678	1	p2	(AG)8	16	1	16
632684	1	p5	(GTTTT)5	25	78	102
632724	1	p3	(TTC)5	15	1	15
632842	1	p3	(AGG)5	15	85	99
632916	1	p3	(TTA)5	15	32	46
632918	1	c	(CT)7cctctctggatttttggaggaattgcgcgtgacgctataactgaagatgctgtcttcggagttgaatgt(TC)8	99	1	99
632990	1	p3	(AGA)5	15	1	15
633020	1	p2	(GA)9	18	89	106
633100	1	p3	(CAC)5	15	40	54
633114	1	p3	(CTC)5	15	90	104
633160	1	p2	(GA)8	16	1	16
633214	1	p2	(CT)7	14	13	26
633270	1	p3	(AAG)5	15	92	106
633302	1	p2	(TC)9	18	89	106
633488	1	p2	(AG)8	16	1	16
633518	1	p1	(A)10	10	87	96
633576	1	p1	(T)10	10	86	95
633580	1	p1	(C)14	14	92	105
633664	1	p3	(CCA)5	15	89	103
633668	1	p2	(TC)6	12	36	47
633678	1	p3	(CAA)5	15	49	63
633752	1	p1	(A)12	12	1	12
634078	1	p3	(GCT)7	21	86	106
634080	1	c	(AG)6aaactgagagagttccctct(AG)7	46	9	54
634100	1	p1	(G)12	12	96	107
634146	1	p2	(CT)9	18	90	107
634310	1	p1	(T)10	10	1	10
634340	1	p3	(TCT)5	15	5	19
634452	1	p2	(AG)10	20	88	107
634552	1	p2	(AT)6	12	86	97
634602	1	p1	(T)11	11	96	106
634766	1	p1	(T)16	16	3	18
634906	1	p2	(AG)9	18	1	18
635000	1	p2	(CT)8	16	1	16
635140	1	p3	(GGA)5	15	85	99
635190	1	p2	(TC)8	16	92	107
635194	1	p3	(GCA)5	15	45	59
635276	1	p3	(GCC)6	18	30	47
635376	1	p2	(GA)8	16	92	107
635530	1	c	(G)11cccccccccgccgtcatcgacgacagcccccaagcgggatcaagccaaagaggaactagggtttgcgggtg(GA)8	98	1	98
635556	1	p3	(TCC)5	15	15	29
635588	1	p2	(CT)9	18	1	18
635632	1	p2	(GA)9	18	89	106
635660	1	p2	(TC)9	18	1	18
635752	1	c	(A)10ttgttccatggcgacggcagctcctctcagcagcagggagaggctgacgcagcagctcaggctgccccct(GCC)5	95	8	102
635862	1	p1	(A)10	10	1	10
635880	1	p2	(CT)7	14	6	19
635906	1	p2	(CT)8	16	1	16
635908	1	c	(CGG)5aggagggagatcggagcgaatcgccggcggagggcgatgcaagcacagcgacgcggcgatctccttcgcgaga(T)18	106	2	107
635942	1	p1	(A)17	17	85	101
636020	1	p2	(TC)10	20	88	107
636032	1	p3	(CCG)5	15	92	106
636108	1	p2	(GA)8	16	1	16
636152	1	p3	(CTC)6	18	1	18
636208	1	p3	(GAA)5	15	36	50
636226	1	p3	(TGC)5	15	1	15
636268	1	p3	(CCT)7	21	86	106
636370	1	p3	(GCC)6	18	87	104
636452	1	p3	(CAT)5	15	89	103
636494	1	p3	(TGC)6	18	13	30
636692	1	p2	(AG)6	12	83	94
637058	1	c	(GA)7aagatcgagagagagcacgggaggtgtttgtttgaatgcgaggtctgagagaaacaagacaaacgtg(GA)10	101	8	108
637086	1	p2	(AG)8	16	1	16
637106	1	p2	(CT)9	18	1	18
637116	1	p1	(A)12	12	1	12
637214	1	p3	(CAG)5	15	92	106
637238	1	p2	(TC)9	18	1	18
637296	1	p3	(GGA)6	18	32	49
637370	1	p1	(A)10	10	1	10
637376	1	p3	(AAG)6	18	26	43
637392	1	p2	(AG)10	20	89	108
637398	1	p2	(AG)8	16	93	108
637412	1	p2	(TC)8	16	93	108
637458	1	p1	(A)15	15	9	23
637522	1	p2	(TC)9	18	1	18
637604	1	p3	(GAG)5	15	33	47
637658	1	p3	(TGT)5	15	91	105
637664	1	p3	(CAA)5	15	77	91
637714	1	p3	(AGA)6	18	84	101
637762	1	p1	(T)11	11	8	18
637810	1	p1	(T)16	16	1	16
638044	1	p3	(AAG)5	15	30	44
638082	1	p2	(CT)9	18	90	107
638090	1	p3	(GAA)5	15	77	91
638130	1	p2	(GA)7	14	91	104
638142	1	p1	(T)12	12	97	108
638170	1	p1	(G)13	13	94	106
638210	1	p2	(CT)9	18	90	107
638234	1	p1	(A)11	11	13	23
638488	1	p2	(CT)8	16	53	68
638550	1	p2	(GA)6	12	45	56
638618	1	c	(TC)9ggctccctcccatctcatcggagattgagggaacctaaatccccggaaaaaaatcaaattgaaaaag(A)10	95	1	95
638680	1	p3	(AGG)7	21	1	21
638714	1	p3	(AGG)6	18	85	102
638846	1	p2	(TA)8	16	1	16
638928	1	p3	(CAC)6	18	35	52
639156	1	p2	(TC)10	20	89	108
639284	1	p1	(A)11	11	1	11
639442	1	p3	(CCA)6	18	79	96
639450	1	p3	(GTT)6	18	1	18
639472	1	p1	(A)11	11	30	40
639480	1	p1	(T)12	12	12	23
639540	1	p2	(CT)9	18	1	18
639568	1	p3	(CTG)5	15	93	107
639610	1	p2	(TC)9	18	1	18
639658	1	c	(T)11aa(T)10	23	61	83
639824	1	p2	(AT)10	20	1	20
639878	1	p1	(A)11	11	24	34
639990	1	p1	(A)16	16	1	16
640068	1	p2	(AG)7	14	81	94
640456	1	p2	(AG)7	14	56	69
640472	1	p1	(A)11	11	13	23
640488	1	p2	(AT)11	22	88	109
640492	1	p3	(GGA)5	15	87	101
640566	1	p2	(TC)7	14	1	14
640658	1	p2	(GA)7	14	95	108
640722	1	p1	(C)11	11	84	94
640742	1	p2	(CT)9	18	5	22
640768	1	p1	(T)12	12	48	59
640862	1	p3	(CCA)6	18	90	107
640866	1	p2	(CT)8	16	1	16
640876	1	p1	(G)10	10	100	109
640966	1	p3	(TGC)5	15	81	95
641156	1	p2	(CG)7	14	10	23
641160	1	p3	(GCC)6	18	1	18
641300	1	p1	(A)11	11	8	18
641320	1	p3	(GGC)5	15	15	29
641476	1	p3	(TTA)5	15	1	15
641538	1	p3	(TGC)5	15	95	109
641576	1	p1	(T)14	14	2	15
641598	1	p3	(AAG)5	15	94	108
641610	1	p1	(A)12	12	87	98
641616	1	p1	(A)10	10	100	109
641676	1	p1	(A)10	10	66	75
641746	1	p2	(GA)7	14	62	75
641812	1	p3	(CAT)5	15	86	100
641836	1	p1	(C)13	13	92	104
642082	1	p2	(GA)6	12	99	110
642090	1	p2	(GA)6	12	99	110
642140	1	p2	(TC)10	20	91	110
642274	1	p1	(A)10	10	101	110
642412	1	p3	(CGC)5	15	23	37
642438	1	p2	(TC)8	16	94	109
642460	1	p1	(A)19	19	1	19
642568	1	p2	(GA)9	18	1	18
642578	1	p3	(GAA)5	15	1	15
642592	1	p2	(GA)9	18	92	109
642624	1	p2	(AG)7	14	96	109
642632	1	p2	(TG)9	18	93	110
642662	1	p2	(AG)6	12	49	60
642712	1	p2	(TC)9	18	1	18
642874	1	p2	(GA)8	16	94	109
643072	1	p1	(A)16	16	1	16
643262	1	p2	(TC)8	16	1	16
643306	1	p1	(T)16	16	88	103
643348	1	p2	(CT)6	12	11	22
643380	1	p2	(AG)6	12	98	109
643400	1	p2	(AG)9	18	93	110
643456	1	p1	(C)13	13	1	13
643458	1	p1	(C)16	16	1	16
643480	1	p2	(TC)7	14	10	23
643794	1	p3	(TTA)5	15	79	93
643842	1	p1	(T)10	10	88	97
644056	1	p3	(CAA)6	18	82	99
644136	1	p1	(A)16	16	1	16
644184	1	c	(TGT)5cgaattggggatgagtcctcc(T)12	48	32	79
644190	1	p3	(GCT)5	15	1	15
644294	1	p3	(CCA)5	15	30	44
644495	1	p3	(CTG)6	18	1	18
644599	1	p2	(TC)7	14	17	30
644679	1	p3	(TAT)6	18	62	79
644739	1	p2	(CT)10	20	1	20
644789	1	p2	(CT)10	20	92	111
644949	1	p1	(A)17	17	13	29
644999	1	p3	(CCT)5	15	41	55
645009	1	p2	(CT)6	12	59	70
645011	1	p1	(A)14	14	71	84
645039	1	p1	(T)10	10	22	31
645079	1	p2	(CT)7	14	10	23
645177	1	p2	(TC)7	14	1	14
645191	1	p3	(TTC)6	18	1	18
645223	1	p2	(GA)9	18	93	110
645261	1	p3	(CCA)7	21	1	21
645379	1	p1	(T)11	11	10	20
645431	1	p3	(GAG)5	15	89	103
645481	1	c	(GGA)5gaaggacgtgaatcatgatggtgatg(GA)9	59	53	111
645891	1	p2	(GA)8	16	95	110
646077	1	p3	(CAA)6	18	1	18
646127	1	p1	(A)10	10	102	111
646249	1	p3	(CTC)6	18	89	106
646489	1	p1	(A)10	10	102	111
646551	1	p2	(AG)6	12	14	25
646555	1	p3	(CGG)5	15	68	82
646557	1	p3	(ACA)5	15	92	106
646657	1	p2	(CT)6	12	43	54
646719	1	p2	(CT)8	16	91	106
646763	1	c	(CAG)5ctcatgcagttgtccaggcagtcgtctcaggctgccgccatgcagatgaatatattgcagcaacagcagcagcggatgtt(GCA)5	110	1	110
646809	1	p2	(TA)6	12	95	106
646825	1	p3	(AAG)6	18	28	45
646921	1	p3	(GGA)6	18	1	18
647069	1	p2	(GA)6	12	101	112
647207	1	p2	(AG)8	16	96	111
647313	1	c	(A)18caacaacaaatgcattgatagccagctgatacgacgacagcacacatctcacgtttctcatacttcaatattcctcc(CT)8	111	1	111
647347	1	p3	(CAG)6	18	1	18
647369	1	p1	(A)19	19	94	112
647493	1	p2	(CA)6	12	54	65
647559	1	p3	(AGG)7	21	92	112
647615	1	p3	(CCT)5	15	94	108
647663	1	p2	(AG)6	12	1	12
647709	1	c	(CGG)5gggcgggcgtcgaggtggtcggtcggggatccggcttcggagcctgcgtcggctcaggcgcatcgtcgtcgga(GTC)7	109	2	110
647891	1	p2	(CT)6	12	101	112
647985	1	p2	(AG)8	16	94	109
648017	1	p2	(TC)10	20	93	112
648071	1	p2	(TG)6	12	25	36
648253	1	p2	(AT)9	18	3	20
648323	1	p2	(TC)9	18	1	18
648389	1	p1	(A)11	11	71	81
648467	1	p2	(TC)8	16	95	110
648489	1	p2	(TC)7	14	88	101
648519	1	p2	(GA)10	20	1	20
648537	1	p2	(GA)9	18	95	112
648563	1	p1	(C)11	11	16	26
648583	1	p2	(TC)8	16	97	112
648601	1	p1	(T)11	11	51	61
648795	1	p2	(TG)10	20	1	20
648797	1	p1	(T)14	14	26	39
648833	1	p2	(CT)8	16	97	112
648861	1	p2	(GA)9	18	95	112
648953	1	p2	(GA)8	16	90	105
649011	1	p2	(CT)6	12	72	83
649055	1	p2	(GA)8	16	98	113
649151	1	p1	(A)11	11	103	113
649235	1	p2	(TC)6	12	1	12
649281	1	p2	(CT)9	18	96	113
649317	1	p3	(GCT)6	18	95	112
649445	1	p3	(CCA)6	18	92	109
649451	1	p2	(TA)7	14	43	56
649571	1	p1	(C)17	17	1	17
649579	1	p1	(C)11	11	19	29
649685	1	c	(CGC)5cgtggggatcgtccttcaagaatccgaggaaggaactaagcttccggaggattcccattgaagatccagcac(GA)6	99	13	111
649715	1	p3	(ACA)5	15	32	46
649787	1	c	(GAG)5ggaaatgaaactgagaggcgccattggtggcgggagagagctc(GA)6	70	10	79
649831	1	p2	(TC)9	18	1	18
649945	1	p2	(TG)10	20	93	112
650043	1	p2	(GT)7	14	66	79
650203	1	p2	(AG)9	18	1	18
650307	1	p2	(TC)9	18	1	18
650507	1	p2	(TC)8	16	1	16
650763	1	p1	(A)10	10	93	102
650815	1	p2	(TG)6	12	20	31
651171	1	p3	(TTA)5	15	1	15
651189	1	p3	(CAG)7	21	93	113
651213	1	p3	(AAG)5	15	76	90
651273	1	p3	(CTC)6	18	96	113
651373	1	p1	(T)11	11	103	113
651445	1	p1	(T)17	17	7	23
651477	1	p2	(GA)6	12	67	78
651541	1	p3	(AGG)5	15	1	15
651675	1	p3	(TAA)5	15	14	28
651791	1	p2	(CT)8	16	98	113
651869	1	p2	(AG)7	14	92	105
651871	1	p3	(AAG)5	15	98	112
652063	1	p2	(GA)7	14	1	14
652073	1	p3	(CTC)6	18	33	50
652109	1	p1	(A)10	10	57	66
652111	1	p2	(GA)9	18	96	113
652129	1	p3	(AAG)5	15	92	106
652155	1	p3	(CAA)6	18	97	114
652181	1	p3	(GCG)6	18	92	109
652207	1	p3	(GCT)6	18	96	113
652355	1	p2	(AG)9	18	96	113
652395	1	p3	(AGA)7	21	94	114
652461	1	p2	(CT)7	14	19	32
652673	1	p3	(ATC)5	15	49	63
652703	1	p2	(AG)8	16	92	107
652755	1	p3	(AAC)6	18	1	18
652877	1	p1	(A)12	12	55	66
652887	1	p2	(AG)8	16	98	113
653125	1	p3	(GAG)6	18	97	114
653133	1	p2	(AG)8	16	1	16
653225	1	p1	(G)17	17	98	114
653387	1	p3	(TGT)6	18	65	82
653419	1	p1	(T)15	15	86	100
653535	1	p2	(AG)8	16	99	114
653659	1	p3	(ATA)5	15	31	45
653665	1	p1	(A)11	11	34	44
653683	1	p1	(A)11	11	27	37
653689	1	p3	(CAA)6	18	95	112
653737	1	c	(C)11gcca(C)12	27	13	39
653799	1	p2	(TC)6	12	31	42
653821	1	p2	(CT)6	12	83	94
653997	1	p3	(GGC)5	15	4	18
654093	1	p3	(TGC)5	15	7	21
654099	1	p2	(GA)7	14	102	115
654117	1	p2	(GA)9	18	1	18
654163	1	p3	(CCA)6	18	6	23
654185	1	p3	(AAG)5	15	99	113
654203	1	p3	(CAG)7	21	95	115
654333	1	p2	(CT)8	16	1	16
654465	1	p2	(CT)6	12	104	115
654591	1	p2	(GA)9	18	98	115
654609	1	p2	(TC)7	14	1	14
654663	1	p3	(GCC)6	18	97	114
654687	1	p1	(T)12	12	102	113
654717	1	p3	(GTT)6	18	1	18
654831	1	c	(AG)9tctttgggggcgttgaagaagatgataaacgatgatacaaatgatgattcacatctcgacc(A)11	90	1	90
654871	1	p2	(CT)7	14	1	14
654873	1	p3	(TGG)5	15	100	114
654931	1	p2	(AG)8	16	93	108
655149	1	p2	(GA)7	14	56	69
655173	1	p2	(AG)9	18	6	23
655183	1	p2	(TC)9	18	3	20
655195	1	p2	(GA)8	16	1	16
655207	1	p1	(T)10	10	100	109
655301	1	p2	(GA)9	18	98	115
655407	1	p3	(CTT)5	15	20	34
655495	1	c	(A)19gatcaactcaaaccaaattgcagcagaccctagacgacgaacgaggaaggggagatg(A)10	86	1	86
655501	1	p1	(A)15	15	7	21
655563	1	p2	(TC)7	14	1	14
655791	1	p3	(CTC)5	15	47	61
655839	1	p3	(CCT)5	15	1	15
655983	1	p3	(ACA)6	18	97	114
656113	1	p1	(T)19	19	1	19
656175	1	p2	(CT)8	16	1	16
656243	1	p2	(CA)10	20	1	20
656317	1	p3	(TTC)5	15	87	101
656359	1	p1	(T)16	16	1	16
656421	1	p3	(CCG)5	15	94	108
656655	1	p2	(CT)7	14	1	14
656769	1	p1	(T)10	10	46	55
656915	1	p2	(AT)6	12	18	29
656947	1	p3	(TCT)5	15	102	116
657125	1	p2	(TC)8	16	101	116
657185	1	p2	(GA)8	16	100	115
657195	1	p3	(GCA)5	15	102	116
657199	1	p3	(CTC)5	15	100	114
657241	1	p3	(TCA)5	15	83	97
657279	1	c	(C)12gt(C)16	30	1	30
657291	1	p1	(T)13	13	11	23
657507	1	p1	(T)14	14	18	31
657853	1	p2	(AG)8	16	101	116
657929	1	p1	(T)16	16	98	113
657977	1	p1	(T)14	14	7	20
658015	1	p2	(TC)9	18	1	18
658219	1	p3	(CTT)5	15	60	74
658227	1	c	(GGA)5gggaggaggccatgggggttgagggtttcaagggggaattagggatgatgattgtagcatttagggaaattt(GA)9	105	13	117
658233	1	p2	(CT)6	12	23	34
658357	1	p2	(TC)9	18	99	116
658409	1	p2	(GA)8	16	1	16
658421	1	c	(GA)8ggcaagttgagatcggggctagggctccaagtgaaggccagagagagggggaaggcaagccctaatcgctgatttcgcac(AG)8	112	1	112
658455	1	p3	(AGG)5	15	13	27
658517	1	p3	(AAG)7	21	97	117
658537	1	p2	(AG)7	14	1	14
658547	1	p3	(GAT)7	21	1	21
658559	1	p1	(A)15	15	53	67
658769	1	p1	(G)14	14	101	114
658865	1	p1	(G)13	13	105	117
658961	1	p2	(GA)7	14	47	60
659051	1	p1	(T)10	10	101	110
659151	1	p2	(CA)6	12	22	33
659245	1	p2	(GA)8	16	99	114
659295	1	p2	(GA)7	14	93	106
659355	1	p3	(AGG)5	15	101	115
659393	1	p3	(CAG)5	15	8	22
659429	1	p2	(GA)8	16	101	116
659457	1	p2	(GA)9	18	99	116
659473	1	p2	(GA)9	18	1	18
659505	1	p2	(AG)9	18	99	116
659623	1	p1	(T)11	11	8	18
659631	1	p2	(AG)9	18	1	18
659659	1	p3	(AGT)6	18	1	18
659667	1	p2	(GA)7	14	1	14
659707	1	p1	(G)13	13	106	118
659753	1	p2	(AG)8	16	1	16
659759	1	p1	(A)10	10	32	41
659779	1	p2	(GA)8	16	1	16
659799	1	p2	(AG)7	14	34	47
659917	1	p2	(GA)8	16	1	16
659959	1	p1	(A)13	13	106	118
659993	1	p1	(T)10	10	109	118
660041	1	p3	(GGA)5	15	9	23
660049	1	p1	(A)10	10	1	10
660111	1	p1	(T)15	15	73	87
660187	1	p2	(GA)9	18	100	117
660217	1	p3	(AGA)6	18	96	113
660247	1	p1	(A)17	17	1	17
660311	1	p2	(CA)6	12	103	114
660435	1	p3	(GCG)5	15	67	81
660447	1	p2	(GA)9	18	1	18
660451	1	p3	(ACA)5	15	73	87
660557	1	p2	(TC)6	12	53	64
660669	1	p2	(AG)8	16	51	66
660789	1	p3	(TAA)7	21	98	118
660795	1	p2	(CT)6	12	19	30
660985	1	p3	(CCG)5	15	13	27
661203	1	p1	(T)13	13	81	93
661263	1	p1	(C)10	10	71	80
661285	1	p2	(CT)6	12	1	12
661309	1	p1	(T)10	10	14	23
661329	1	p1	(T)10	10	1	10
661423	1	p3	(CTC)5	15	103	117
661475	1	p1	(A)11	11	81	91
661545	1	p1	(A)10	10	108	117
661627	1	p1	(A)11	11	81	91
661725	1	p2	(GA)8	16	1	16
661827	1	p3	(CTG)5	15	1	15
661835	1	p3	(TTG)7	21	99	119
661891	1	p2	(CT)9	18	1	18
661915	1	p2	(TC)6	12	97	108
661931	1	p2	(GA)8	16	97	112
661945	1	p2	(TC)9	18	101	118
662049	1	p2	(CT)8	16	1	16
662059	1	p2	(TC)8	16	1	16
662069	1	p2	(TC)9	18	1	18
662095	1	p3	(CCT)6	18	100	117
662171	1	p2	(AG)6	12	13	24
662359	1	p2	(CT)9	18	1	18
662373	1	p2	(AG)8	16	7	22
662397	1	p2	(GA)7	14	97	110
662549	1	p3	(AAG)6	18	101	118
662619	1	p3	(TCA)6	18	101	118
662623	1	p3	(GCC)5	15	46	60
662651	1	p1	(G)10	10	106	115
662895	1	p1	(G)14	14	106	119
662913	1	p2	(GA)7	14	105	118
662915	1	p2	(GA)6	12	95	106
662971	1	p1	(T)13	13	12	24
663033	1	p1	(A)14	14	1	14
663189	1	p3	(AGG)5	15	30	44
663279	1	p3	(AGA)6	18	1	18
663315	1	p2	(GA)8	16	1	16
663443	1	p3	(CTC)6	18	12	29
663533	1	p1	(A)13	13	85	97
663543	1	p2	(GA)8	16	103	118
663559	1	p3	(CCA)5	15	19	33
663783	1	p1	(T)10	10	38	47
663821	1	p3	(AGA)6	18	78	95
663835	1	p1	(A)14	14	54	67
664037	1	p2	(CT)6	12	102	113
664139	1	p2	(TC)7	14	46	59
664245	1	p2	(CA)6	12	40	51
664299	1	p2	(AG)9	18	1	18
664337	1	p1	(A)11	11	15	25
664357	1	p2	(CT)8	16	105	120
664365	1	p2	(TC)9	18	1	18
664367	1	p2	(TC)10	20	1	20
664533	1	p3	(CCT)6	18	103	120
664569	1	p2	(GA)7	14	46	59
664625	1	p1	(A)13	13	13	25
664901	1	p2	(CT)7	14	47	60
664985	1	p2	(TA)6	12	23	34
665005	1	p1	(A)18	18	103	120
665021	1	p2	(TC)6	12	1	12
665131	1	p2	(GA)6	12	108	119
665133	1	p2	(TC)10	20	101	120
665335	1	p2	(AT)6	12	15	26
665467	1	p1	(A)13	13	1	13
665621	1	p2	(TC)10	20	1	20
665625	1	p2	(CT)7	14	1	14
665735	1	p2	(TC)6	12	11	22
666099	1	p2	(TC)8	16	24	39
666153	1	p2	(CT)8	16	105	120
666195	1	p2	(CT)8	16	1	16
666197	1	p2	(TC)9	18	1	18
666201	1	p3	(CTT)5	15	51	65
666211	1	p3	(GCT)6	18	99	116
666271	1	p3	(ATG)7	21	100	120
666327	1	p3	(CGC)5	15	99	113
666377	1	p1	(C)17	17	1	17
666401	1	p2	(CT)7	14	1	14
666453	1	p1	(A)10	10	73	82
666509	1	p1	(T)12	12	12	23
666571	1	p3	(AAG)6	18	104	121
666671	1	p1	(T)10	10	112	121
666675	1	p2	(CT)7	14	51	64
666897	1	p2	(AG)7	14	107	120
667021	1	p2	(CT)8	16	1	16
667167	1	p3	(TTG)5	15	54	68
667233	1	p2	(TC)6	12	8	19
667271	1	p2	(CT)7	14	95	108
667285	1	p1	(A)10	10	75	84
667331	1	p2	(GA)6	12	102	113
667389	1	p3	(GAG)5	15	104	118
667505	1	p4	(AAGC)5	20	79	98
667707	1	p2	(GA)6	12	111	122
667719	1	p3	(AGA)6	18	104	121
667963	1	c	(GA)6aaagaggagagcaagtgagaagacaggatc(GA)9	60	63	122
668139	1	p1	(T)15	15	1	15
668281	1	p3	(CTT)7	21	1	21
668369	1	p1	(G)11	11	45	55
668397	1	p2	(GA)8	16	106	121
668403	1	p2	(AG)7	14	108	121
668423	1	p3	(CCA)5	15	40	54
668467	1	p1	(A)12	12	110	121
668477	1	p1	(A)11	11	30	40
668485	1	p3	(GAG)7	21	1	21
668557	1	p3	(TTC)5	15	1	15
668615	1	c	(A)11gaaagataaaaaggtaaaaaagagcagaaaacactgtaataagaagaatgttctggagactgtaactgcttcttgtac(GT)10	109	13	121
668701	1	p2	(TC)8	16	1	16
668705	1	p2	(GA)8	16	1	16
668735	1	p1	(A)13	13	12	24
668737	1	p2	(CT)6	12	1	12
668945	1	p1	(A)19	19	1	19
669209	1	p3	(CCA)6	18	23	40
669325	1	p3	(CAA)7	21	1	21
669375	1	p1	(A)11	11	13	23
669417	1	p2	(GA)7	14	1	14
669421	1	p3	(GCG)5	15	107	121
669427	1	p3	(CCG)5	15	3	17
669441	1	p3	(CCG)5	15	8	22
669453	1	p2	(AG)8	16	1	16
669471	1	p3	(GCA)5	15	107	121
669479	1	p1	(A)16	16	23	38
669491	1	p2	(GA)6	12	1	12
669493	1	p1	(A)10	10	102	111
669605	1	p2	(TC)6	12	12	23
669625	1	p2	(GA)8	16	107	122
669677	1	p3	(AAC)5	15	90	104
669681	1	p2	(CA)7	14	109	122
669713	1	p2	(CT)6	12	1	12
669775	1	p3	(CCA)7	21	102	122
669815	1	p2	(GA)8	16	108	123
669841	1	p3	(AAC)7	21	103	123
669879	1	p2	(AG)6	12	12	23
669965	1	p3	(GCC)5	15	11	25
669975	1	p2	(GA)6	12	1	12
669983	1	p2	(CT)9	18	105	122
670053	1	p3	(GGC)5	15	107	121
670107	1	p2	(CT)9	18	106	123
670113	1	p1	(A)20	20	104	123
670149	1	p3	(AGC)5	15	84	98
670151	1	p1	(T)10	10	100	109
670305	1	p1	(A)15	15	91	105
670345	1	p1	(A)19	19	1	19
670371	1	p1	(T)12	12	51	62
670425	1	p1	(A)14	14	1	14
670493	1	p3	(GAA)5	15	25	39
670607	1	p3	(TCC)6	18	1	18
670661	1	p1	(A)13	13	11	23
670699	1	p2	(AG)10	20	1	20
670715	1	p3	(AAG)5	15	7	21
670765	1	p3	(GGA)5	15	57	71
670897	1	p2	(GA)9	18	105	122
670955	1	p2	(TC)8	16	108	123
670971	1	p1	(G)11	11	34	44
671053	1	p2	(CT)10	20	104	123
671107	1	p3	(GAG)6	18	5	22
671227	1	p2	(GA)9	18	1	18
671375	1	p2	(GA)9	18	106	123
671393	1	p1	(T)10	10	110	119
671415	1	p1	(T)16	16	1	16
671451	1	p1	(T)10	10	41	50
671501	1	p2	(TG)9	18	4	21
671617	1	p2	(TC)7	14	16	29
671651	1	p2	(AG)7	14	111	124
671669	1	p2	(TC)8	16	108	123
671685	1	p2	(GA)7	14	1	14
671777	1	p3	(AGA)6	18	107	124
671779	1	p2	(GA)7	14	111	124
671921	1	c	(AG)9acaacatgaggagagaagccaccaccgctctcctcctctcctccgct(CTC)5	80	1	80
671941	1	p2	(TC)10	20	1	20
672011	1	p3	(GAG)7	21	1	21
672043	1	p2	(GA)8	16	1	16
672053	1	p1	(A)15	15	110	124
672089	1	p1	(T)10	10	67	76
672149	1	p3	(AGA)5	15	16	30
672209	1	p1	(G)10	10	115	124
672293	1	p3	(TCC)5	15	108	122
672339	1	c	(T)10gaaaaaacttcattttggggaggtcttatgtcaaaatagtgtatatgataaaaaatgggcaatctatttcctttttcc(A)12	100	14	113
672361	1	p2	(CA)6	12	77	88
672369	1	p2	(AG)8	16	1	16
672431	1	p1	(A)10	10	77	86
672453	1	p2	(TC)6	12	112	123
672483	1	p2	(TC)8	16	1	16
672525	1	p1	(A)15	15	1	15
672599	1	p3	(GCC)5	15	102	116
672651	1	p3	(TCC)5	15	12	26
672779	1	p3	(ACC)5	15	22	36
672803	1	p3	(AAG)5	15	7	21
672819	1	p2	(AG)9	18	1	18
672893	1	p2	(GA)6	12	94	105
672919	1	p2	(TC)7	14	14	27
673089	1	p2	(AG)8	16	1	16
673141	1	p2	(GA)7	14	68	81
673209	1	p1	(T)11	11	50	60
673395	1	p2	(CT)8	16	1	16
673545	1	p1	(T)16	16	69	84
673631	1	p4	(ACAA)5	20	65	84
673751	1	p3	(GTT)5	15	36	50
673857	1	p3	(GGA)6	18	1	18
673863	1	p1	(A)10	10	54	63
673979	1	p3	(GTC)5	15	18	32
674017	1	p3	(CGG)7	21	1	21
674331	1	p2	(GA)7	14	1	14
674375	1	p2	(GA)9	18	107	124
674533	1	p3	(AGA)6	18	71	88
674877	1	p3	(CGC)7	21	105	125
674905	1	p3	(CAG)5	15	112	126
674907	1	p3	(ATC)5	15	100	114
674949	1	p2	(GA)6	12	100	111
674971	1	p1	(T)11	11	113	123
675023	1	p2	(TC)9	18	109	126
675115	1	p2	(CT)9	18	1	18
675175	1	p3	(AAG)5	15	30	44
675259	1	p2	(CT)6	12	29	40
675263	1	p3	(TAG)5	15	112	126
675283	1	p2	(TC)6	12	53	64
675445	1	p2	(GA)6	12	79	90
675465	1	p3	(GAT)6	18	83	100
675559	1	p3	(GCT)5	15	100	114
675569	1	p2	(TC)10	20	107	126
675599	1	p3	(ACA)5	15	57	71
675689	1	c	(TA)6c(AG)6	25	101	125
675817	1	p3	(TGG)5	15	74	88
675915	1	p2	(CT)9	18	1	18
675943	1	c	(A)12gaaaaaaagg(A)10	32	1	32
675991	1	p3	(GCT)5	15	1	15
676021	1	p3	(TTG)5	15	1	15
676043	1	p3	(CAA)6	18	1	18
676119	1	p3	(TCC)5	15	80	94
676205	1	p2	(GA)8	16	110	125
676263	1	p2	(TC)7	14	107	120
676291	1	p2	(GA)8	16	111	126
676391	1	p2	(GA)6	12	71	82
676441	1	p2	(TC)6	12	1	12
676565	1	p3	(GCT)5	15	111	125
676645	1	p1	(T)11	11	72	82
676689	1	p2	(AG)8	16	1	16
676755	1	p3	(CAG)6	18	109	126
676839	1	c	(TC)6tgtgtgtgtttatgttttaaaatttgagtggagatctctttcctttttgacaccaacca(CT)9	89	38	126
676865	1	p2	(TC)9	18	109	126
676909	1	p3	(GAA)6	18	14	31
676977	1	p3	(CGA)6	18	1	18
677011	1	p2	(TC)9	18	1	18
677115	1	p3	(GCC)5	15	30	44
677139	1	c	(AG)9gggggtgttt(AG)6	40	1	40
677241	1	p3	(TGG)6	18	1	18
677319	1	p3	(CAG)5	15	112	126
677357	1	p1	(T)10	10	93	102
677393	1	p2	(CT)6	12	6	17
677553	1	p2	(TC)8	16	112	127
677583	1	p2	(CT)6	12	62	73
677597	1	p3	(CCT)5	15	11	25
677603	1	p3	(AGA)6	18	109	126
677625	1	p1	(A)10	10	98	107
677823	1	p1	(T)12	12	57	68
677853	1	p2	(TG)7	14	55	68
678089	1	p1	(G)13	13	114	126
678103	1	p3	(CCA)5	15	95	109
678139	1	p3	(GGA)5	15	81	95
678177	1	c	(GA)8actagctattttccg(T)14	45	48	92
678245	1	p2	(AG)6	12	96	107
678287	1	p2	(CT)8	16	112	127
678329	1	p1	(A)11	11	118	128
678387	1	p2	(TC)8	16	1	16
678425	1	p3	(GCA)7	21	107	127
678613	1	p3	(CTA)5	15	1	15
678621	1	p1	(A)11	11	1	11
678813	1	p1	(A)10	10	14	23
678959	1	p1	(G)11	11	21	31
679099	1	p2	(TC)9	18	1	18
679181	1	p2	(GA)6	12	1	12
679365	1	p1	(T)16	16	1	16
679423	1	p3	(CCG)6	18	109	126
679721	1	p1	(A)15	15	97	111
679739	1	p2	(CT)6	12	41	52
679757	1	p3	(CCA)5	15	15	29
679787	1	p1	(A)15	15	81	95
679799	1	p2	(CT)9	18	1	18
679815	1	p2	(CT)6	12	49	60
679851	1	p3	(CAG)5	15	67	81
679907	1	p2	(TC)8	16	113	128
679951	1	p1	(A)16	16	114	129
679983	1	p2	(AG)7	14	61	74
680169	1	p1	(A)10	10	15	24
680179	1	p3	(TCC)5	15	1	15
680273	1	c	(GCT)6gcagcgtctccggcgcctccacctccgacgacgaggacgcctcctccgacttgttgtcgggttc(CTT)6ccctgcctt(GGA)6	127	1	127
680281	1	c	(T)12gtttattcttccctctgtttagagaagaa(AG)8	57	54	110
680305	1	c	(CT)8t(C)10	27	10	36
680345	1	p2	(AG)6	12	56	67
680387	1	p3	(CGC)5	15	43	57
680423	1	p1	(A)11	11	1	11
680453	1	p1	(C)17	17	1	17
680457	1	p3	(GAA)5	15	114	128
680529	1	p2	(GA)7	14	115	128
680583	1	p2	(TC)7	14	116	129
680637	1	p2	(GA)6	12	55	66
680713	1	p2	(CT)8	16	1	16
680861	1	p3	(ATG)7	21	108	128
681097	1	p3	(GCT)6	18	112	129
681127	1	p2	(AG)8	16	1	16
681165	1	p1	(A)10	10	44	53
681235	1	p1	(T)17	17	114	130
681277	1	p2	(CT)8	16	115	130
681389	1	p3	(TGA)5	15	64	78
681401	1	p3	(TCT)6	18	1	18
681415	1	p3	(AGA)6	18	113	130
681449	1	p2	(AG)9	18	112	129
681649	1	p3	(TCA)5	15	1	15
681701	1	p2	(GA)8	16	114	129
681783	1	p2	(AG)7	14	117	130
681789	1	p2	(AG)6	12	13	24
681955	1	p2	(TC)8	16	1	16
681993	1	p2	(CT)6	12	102	113
682017	1	p2	(AG)7	14	1	14
682043	1	p2	(TG)6	12	94	105
682071	1	p2	(AG)9	18	113	130
682219	1	p3	(GCA)5	15	67	81
682395	1	p2	(CT)7	14	116	129
682403	1	p2	(AT)6	12	46	57
682441	1	p3	(AAG)6	18	1	18
682471	1	p3	(TTC)5	15	114	128
682491	1	p2	(GA)9	18	113	130
682511	1	p3	(AGG)5	15	3	17
682561	1	p1	(A)11	11	121	131
682589	1	p2	(GA)9	18	1	18
682717	1	c	(GA)9gttgcgtttattcgccggcagcggtgttccccggtcactggcgctgaggaactcttgttggctccatcaatggcaattagccgcccatttttat(TC)9	130	1	130
682721	1	p1	(T)10	10	1	10
682773	1	p2	(TC)8	16	115	130
682835	1	p1	(A)10	10	10	19
682837	1	p3	(TGG)7	21	111	131
682863	1	p2	(GA)6	12	105	116
682887	1	p2	(TC)6	12	96	107
683009	1	p1	(A)13	13	5	17
683015	1	p2	(AG)7	14	1	14
683067	1	c	(CTG)7cgctgatcgcgatgcttgcttccctttgagggagcaaagatcacagaaaagggatcgctgaaagagagagaaatcttgagagtcgatgac(AG)10	131	1	131
683103	1	p2	(AG)7	14	9	22
683185	1	p2	(AG)7	14	117	130
683273	1	p3	(GAG)6	18	23	40
683389	1	p3	(TTC)6	18	109	126
683399	1	p1	(A)14	14	17	30
683409	1	p3	(CTC)5	15	116	130
683415	1	p2	(AG)6	12	1	12
683459	1	p3	(ACC)5	15	1	15
683523	1	p3	(CCG)6	18	112	129
683587	1	p2	(TC)9	18	1	18
683591	1	p3	(ATG)6	18	1	18
683625	1	p2	(GA)8	16	115	130
683791	1	p3	(TGT)5	15	9	23
683799	1	p2	(CT)7	14	3	16
684075	1	p2	(GA)9	18	1	18
684163	1	p1	(A)10	10	105	114
684199	1	p3	(GAG)7	21	111	131
684271	1	p2	(AG)10	20	1	20
684275	1	c	(CTC)6caacaccagc(GGA)5	43	90	132
684303	1	p2	(TC)6	12	24	35
684357	1	p2	(CT)9	18	114	131
684393	1	p1	(T)10	10	123	132
684421	1	p1	(T)12	12	85	96
684463	1	p3	(TCT)5	15	102	116
684475	1	p2	(GA)7	14	115	128
684499	1	p2	(TC)7	14	94	107
684521	1	p2	(AT)9	18	114	131
684651	1	p3	(ACC)5	15	6	20
684661	1	p1	(A)10	10	36	45
684673	1	p2	(TC)9	18	115	132
684799	1	p3	(CCG)5	15	7	21
684821	1	p3	(CTT)5	15	118	132
684885	1	p3	(TAT)5	15	42	56
684919	1	p1	(T)14	14	1	14
685147	1	p3	(CCA)5	15	104	118
685151	1	p3	(GCT)5	15	89	103
685257	1	p1	(A)12	12	92	103
685349	1	p3	(CGC)6	18	110	127
685461	1	p2	(CT)6	12	110	121
685541	1	p2	(CT)7	14	1	14
685567	1	p2	(CT)8	16	116	131
685591	1	p2	(AG)9	18	4	21
685606	1	p1	(A)16	16	1	16
685664	1	p2	(TG)6	12	58	69
685668	1	p2	(TG)11	22	1	22
685672	1	c	(AG)7accaccatcaacaaacacagt(GA)6	47	1	47
685744	1	p2	(CT)10	20	114	133
685754	1	p1	(A)10	10	19	28
685764	1	c	(TC)9agagctataaagagaacatgaagatgatgagaaaggcaagagttgagtgttgacagatcacaggagagcaaaggaggtaagaatccctcactttcaa(CT)7	129	4	132
685952	1	p2	(CT)9	18	116	133
685966	1	p2	(TC)9	18	1	18
686038	1	p3	(GCA)6	18	1	18
686250	1	p1	(T)12	12	1	12
686286	1	p1	(A)10	10	12	21
686302	1	p3	(CTG)5	15	15	29
686306	1	p2	(AG)8	16	1	16
686462	1	c	(TA)9ctatatatataaacataaaaaaacaataaactaacccttccccttcttctctccctcacgtttgctcg(CT)7	100	33	132
686494	1	p2	(GA)9	18	1	18
686674	1	p1	(A)20	20	114	133
686764	1	p2	(CT)7	14	1	14
686810	1	p1	(T)11	11	79	89
686868	1	p3	(TCT)5	15	118	132
686912	1	p2	(AG)8	16	1	16
686924	1	p2	(TG)7	14	1	14
686992	1	p2	(TC)8	16	7	22
687188	1	p1	(T)12	12	57	68
687290	1	p2	(CT)6	12	12	23
687314	1	p2	(GA)6	12	114	125
687480	1	p3	(CTT)6	18	30	47
687532	1	p2	(AG)6	12	93	104
687572	1	p1	(T)11	11	87	97
687860	1	p2	(GA)6	12	123	134
687896	1	p2	(CT)7	14	1	14
687930	1	p1	(A)15	15	35	49
687946	1	p2	(TC)9	18	116	133
688112	1	p1	(A)18	18	1	18
688250	1	p1	(A)19	19	116	134
688414	1	p2	(AG)8	16	118	133
688562	1	p3	(CAG)7	21	114	134
688628	1	c	(A)14gagagagggaaaaaggattattgtcgtcgtcaacctccagcgcctgcatcaccatcccaaaattctccttcctcattctcttcggtggtggttgcagg(CT)6	124	1	124
688650	1	p2	(GA)9	18	1	18
688776	1	p3	(CAC)6	18	116	133
688880	1	p2	(GA)9	18	118	135
689018	1	p2	(CT)6	12	1	12
689074	1	p3	(TCC)6	18	39	56
689150	1	p1	(A)16	16	1	16
689156	1	p3	(GAG)5	15	121	135
689194	1	c	(T)14gggggggggagggattaatttggatgtatgatgaatgtggatggatggatagcacatgtggatgatgatgtttgtgaggattatttttcgtatatgatgt(TTA)7	135	1	135
689214	1	p1	(C)17	17	1	17
689214	2	p1	(G)11	11	125	135
689248	1	p1	(T)10	10	113	122
689264	1	p1	(T)18	18	118	135
689296	1	p2	(CT)9	18	118	135
689346	1	p1	(C)14	14	1	14
689376	1	p3	(CGG)6	18	113	130
689434	1	p2	(GA)8	16	1	16
689536	1	p1	(C)14	14	3	16
689768	1	p2	(CT)9	18	117	134
689790	1	p2	(TC)8	16	120	135
689824	1	p2	(TC)9	18	1	18
689968	1	p1	(A)10	10	127	136
690216	1	p2	(CT)9	18	118	135
690286	1	p1	(T)10	10	81	90
690302	1	p2	(TC)9	18	118	135
690308	1	p1	(T)10	10	1	10
690444	1	p3	(CTT)5	15	42	56
690548	1	p2	(TC)8	16	118	133
690720	1	p2	(CT)6	12	23	34
690816	1	p3	(TGG)6	18	117	134
690870	1	p2	(GA)8	16	121	136
690878	1	c	(AG)10tcatggagattgtgagaaacacactgctgcgtcttgctgcaa(TCC)5	77	1	77
690896	1	p2	(GT)6	12	75	86
690920	1	p2	(CT)8	16	1	16
690928	1	p2	(GA)6	12	94	105
690944	1	p2	(AG)8	16	100	115
690972	1	p2	(TC)7	14	10	23
691146	1	p3	(AGG)5	15	105	119
691188	1	p3	(TCC)6	18	96	113
691312	1	p2	(TC)8	16	1	16
691578	1	p2	(AG)9	18	1	18
691580	1	p2	(AG)8	16	101	116
691640	1	p4	(ATTA)5	20	50	69
691724	1	p3	(GGC)5	15	121	135
691908	1	p3	(TTG)5	15	1	15
691924	1	p2	(AC)7	14	75	88
691950	1	p1	(C)12	12	1	12
691998	1	p2	(GA)9	18	120	137
692074	1	p2	(TC)8	16	1	16
692084	1	p2	(CT)7	14	1	14
692384	1	p1	(C)10	10	1	10
692388	1	p1	(T)10	10	1	10
692520	1	p1	(T)10	10	44	53
692558	1	p2	(AG)8	16	114	129
692730	1	p3	(ACC)5	15	117	131
692736	1	p2	(GA)7	14	1	14
692748	1	p2	(TC)8	16	1	16
692772	1	p2	(GA)8	16	122	137
692784	1	p3	(CTT)6	18	120	137
692790	1	p2	(CT)8	16	1	16
692954	1	p2	(GA)8	16	119	134
693034	1	p1	(T)11	11	122	132
693054	1	c	(AG)7atgctt(GA)9	38	101	138
693156	1	p2	(TG)6	12	1	12
693200	1	p3	(AGG)7	21	117	137
693206	1	p1	(A)17	17	122	138
693266	1	p3	(GAA)6	18	1	18
693370	1	p3	(ATA)5	15	106	120
693434	1	p2	(CT)9	18	121	138
693444	1	p3	(GTA)5	15	1	15
693444	2	p2	(TC)9	18	121	138
693454	1	p3	(CGA)5	15	1	15
693488	1	p3	(TTC)7	21	118	138
693490	1	p2	(TC)8	16	120	135
693564	1	p2	(AC)10	20	119	138
693738	1	p1	(T)10	10	129	138
693780	1	p1	(A)19	19	1	19
693916	1	p2	(TC)9	18	121	138
693980	1	p2	(CT)6	12	48	59
694182	1	p3	(TGC)7	21	119	139
694236	1	p1	(A)16	16	117	132
694250	1	p1	(A)10	10	1	10
694256	1	p2	(CT)9	18	1	18
694258	1	p2	(CT)10	20	1	20
694292	1	p1	(A)14	14	2	15
694472	1	p3	(CTT)6	18	21	38
694600	1	p1	(G)12	12	128	139
694640	1	p1	(T)16	16	1	16
694672	1	p2	(AG)6	12	127	138
694692	1	p3	(AAG)6	18	121	138
694704	1	p2	(TC)8	16	118	133
694714	1	p3	(GTG)5	15	124	138
694802	1	p1	(A)12	12	3	14
694834	1	p2	(GT)6	12	11	22
694934	1	p3	(TGC)6	18	119	136
694972	1	p3	(ACA)5	15	5	19
695092	1	p3	(CTT)5	15	125	139
695110	1	p3	(ATA)5	15	28	42
695308	1	p2	(GA)7	14	127	140
695314	1	p3	(CCT)5	15	62	76
695318	1	p2	(AG)6	12	29	40
695326	1	p2	(AG)6	12	78	89
695470	1	p1	(T)10	10	1	10
695480	1	p3	(TCA)5	15	126	140
695526	1	p2	(GA)7	14	118	131
695724	1	p3	(ACA)6	18	28	45
695880	1	p3	(AGC)5	15	84	98
695952	1	p1	(A)15	15	26	40
696064	1	p1	(A)14	14	127	140
696066	1	p1	(A)14	14	127	140
696104	1	p2	(TC)6	12	1	12
696124	1	p2	(AG)8	16	1	16
696166	1	p3	(TCT)6	18	1	18
696212	1	p1	(T)10	10	102	111
696232	1	p3	(CAT)5	15	1	15
696242	1	p2	(TC)9	18	122	139
696280	1	p2	(CT)9	18	1	18
696312	1	p3	(CGG)5	15	119	133
696314	1	p1	(T)12	12	52	63
696316	1	p2	(AG)9	18	1	18
696366	1	p1	(T)12	12	26	37
696430	1	p1	(A)11	11	130	140
696670	1	p2	(GA)8	16	125	140
696674	1	p2	(TC)6	12	1	12
696674	2	p2	(GA)9	18	124	141
696680	1	p1	(T)10	10	119	128
696684	1	p3	(GCG)5	15	120	134
696790	1	p3	(CGC)5	15	4	18
696960	1	p1	(C)12	12	1	12
697008	1	p3	(GCC)6	18	20	37
697028	1	p2	(CT)8	16	1	16
697184	1	p1	(A)10	10	74	83
697190	1	p3	(TCG)5	15	59	73
697238	1	p2	(GA)9	18	123	140
697280	1	p2	(CT)6	12	1	12
697400	1	p1	(A)10	10	60	69
697494	1	p3	(TGT)5	15	102	116
697776	1	p1	(T)13	13	129	141
697784	1	p1	(T)13	13	1	13
697848	1	p2	(AG)9	18	1	18
697864	1	p2	(GA)8	16	127	142
697870	1	p1	(T)11	11	7	17
697888	1	p2	(GA)8	16	8	23
697892	1	p1	(A)11	11	13	23
697904	1	p2	(AG)9	18	1	18
697906	1	p2	(GA)8	16	1	16
697966	1	p2	(TC)6	12	1	12
697990	1	p3	(CCT)5	15	14	28
698012	1	p3	(GCC)5	15	127	141
698036	1	p2	(TC)8	16	1	16
698178	1	p2	(AT)7	14	86	99
698224	1	c	(TCC)7cagatcgcctcttcaaacgctgtcaacgccacctc(CGA)5	71	1	71
698250	1	p3	(TCG)7	21	4	24
698258	1	p2	(AT)6	12	62	73
698326	1	p2	(TC)9	18	124	141
698332	1	p3	(CCT)5	15	108	122
698366	1	p2	(TC)8	16	127	142
698488	1	p3	(TTC)5	15	1	15
698536	1	p3	(CCT)5	15	121	135
698602	1	p2	(TC)6	12	14	25
698652	1	p3	(GTT)7	21	104	124
698710	1	p2	(GA)6	12	117	128
698746	1	p1	(T)10	10	129	138
698798	1	p3	(CTC)6	18	124	141
698872	1	p3	(TTG)5	15	4	18
698930	1	p3	(TCT)6	18	124	141
699032	1	p2	(TC)8	16	1	16
699172	1	p2	(TC)8	16	1	16
699174	1	p3	(CCG)5	15	126	140
699180	1	p2	(GA)6	12	73	84
699186	1	p3	(CTC)5	15	88	102
699242	1	c	(GCT)6gcaactgctgctgctggagttggtgtaag(TGC)6	65	1	65
699250	1	p2	(AG)6	12	128	139
699260	1	p3	(TGA)5	15	129	143
699320	1	p2	(CT)6	12	1	12
699348	1	p2	(CT)9	18	126	143
699418	1	p3	(CGG)5	15	1	15
699498	1	p1	(T)10	10	1	10
699506	1	p2	(GA)9	18	126	143
699520	1	p2	(AT)8	16	55	70
699530	1	p2	(GA)8	16	123	138
699548	1	p3	(CTG)5	15	99	113
699680	1	p1	(A)10	10	88	97
699704	1	p2	(GA)7	14	129	142
699760	1	p1	(T)10	10	14	23
699774	1	p3	(AAT)5	15	30	44
699876	1	p1	(T)12	12	132	143
699950	1	p1	(T)11	11	86	96
699998	1	p2	(GA)8	16	127	142
700056	1	p1	(A)11	11	1	11
700112	1	p3	(GGA)5	15	72	86
700232	1	p3	(GCA)6	18	50	67
700334	1	p1	(A)10	10	14	23
700430	1	p3	(CAA)5	15	22	36
700496	1	p2	(CT)9	18	1	18
700510	1	p3	(CGC)5	15	4	18
700526	1	p2	(GA)8	16	1	16
700594	1	p3	(TCT)5	15	130	144
700608	1	p2	(CT)8	16	113	128
700686	1	p2	(GT)10	20	1	20
700706	1	p1	(A)11	11	134	144
700730	1	p2	(GA)8	16	128	143
700742	1	p3	(CAG)5	15	122	136
700744	1	p2	(CA)7	14	2	15
700760	1	c	(CGA)5tgaaggtgaaatggag(GA)9	49	96	144
700900	1	p1	(C)17	17	1	17
700958	1	p1	(C)12	12	2	13
700976	1	p2	(GA)10	20	1	20
700978	1	p3	(CAT)6	18	127	144
701144	1	p1	(A)10	10	135	144
701168	1	p2	(TG)6	12	41	52
701186	1	p2	(GA)7	14	131	144
701190	1	p2	(AG)8	16	129	144
701396	1	p1	(T)10	10	86	95
701494	1	p1	(T)11	11	33	43
701578	1	p2	(GA)8	16	1	16
701604	1	p3	(ATC)6	18	126	143
701616	1	p1	(T)11	11	82	92
701640	1	p2	(GA)7	14	131	144
701770	1	p3	(CGG)6	18	35	52
701772	1	p1	(A)10	10	106	115
701784	1	p2	(AG)6	12	130	141
701842	1	p1	(A)12	12	11	22
701912	1	p2	(GT)10	20	1	20
701914	1	p2	(TC)6	12	1	12
701932	1	p2	(TC)8	16	129	144
702080	1	p3	(CTT)5	15	9	23
702086	1	p2	(TC)8	16	129	144
702130	1	p1	(T)14	14	10	23
702200	1	p2	(TC)8	16	1	16
702262	1	p3	(GAG)6	18	9	26
702286	1	p2	(AC)6	12	102	113
702342	1	p2	(TC)9	18	1	18
702450	1	p2	(GA)8	16	130	145
702460	1	p2	(AG)8	16	129	144
702506	1	p2	(GA)8	16	1	16
702520	1	p1	(A)20	20	1	20
702596	1	p2	(CT)9	18	1	18
702624	1	p3	(GAC)6	18	5	22
702632	1	p1	(A)10	10	109	118
702730	1	p2	(GA)8	16	129	144
702746	1	p2	(AG)9	18	128	145
702772	1	p2	(GA)8	16	130	145
702858	1	p3	(CAC)6	18	127	144
702888	1	p1	(T)11	11	13	23
702920	1	p2	(CT)9	18	2	19
702930	1	p2	(GA)7	14	132	145
702938	1	p1	(C)12	12	10	21
703012	1	p1	(T)11	11	136	146
703150	1	p1	(C)11	11	10	20
703156	1	p3	(CGG)5	15	116	130
703284	1	p2	(GA)7	14	1	14
703362	1	p3	(TTG)6	18	124	141
703374	1	p3	(CTT)5	15	120	134
703400	1	p1	(A)17	17	1	17
703410	1	p2	(CT)7	14	1	14
703428	1	p2	(TC)6	12	6	17
703552	1	p3	(GAG)5	15	48	62
703608	1	p2	(AG)9	18	6	23
703636	1	p1	(C)14	14	2	15
703766	1	p3	(GAA)5	15	131	145
703900	1	p1	(C)18	18	1	18
703982	1	p1	(A)15	15	83	97
704068	1	p2	(AG)9	18	1	18
704078	1	p3	(GGA)5	15	1	15
704094	1	p3	(ATC)6	18	6	23
704216	1	p1	(T)15	15	112	126
704278	1	p2	(TC)8	16	1	16
704294	1	p2	(GA)8	16	123	138
704560	1	p3	(CAA)5	15	127	141
704680	1	p1	(A)12	12	2	13
704810	1	p2	(AG)6	12	116	127
704822	1	p2	(CT)6	12	136	147
704976	1	p2	(CT)8	16	1	16
705032	1	p2	(GA)6	12	109	120
705084	1	p2	(GA)8	16	1	16
705084	2	p1	(G)10	10	126	135
705200	1	p2	(AG)6	12	133	144
705400	1	p2	(AG)9	18	131	148
705498	1	p3	(CCT)6	18	87	104
705500	1	p2	(AG)7	14	62	75
705692	1	p3	(CCA)5	15	126	140
705736	1	p2	(GA)6	12	136	147
705756	1	p2	(TC)7	14	9	22
705826	1	p2	(AG)6	12	130	141
705832	1	p2	(CT)6	12	5	16
705890	1	p1	(A)19	19	130	148
705968	1	p2	(GA)9	18	1	18
706080	1	p1	(A)11	11	77	87
706320	1	p1	(C)13	13	7	19
706322	1	p2	(CT)10	20	130	149
706478	1	p3	(TGT)6	18	125	142
706572	1	p1	(T)10	10	76	85
706584	1	p3	(TTG)6	18	6	23
706626	1	p1	(T)11	11	139	149
706676	1	p1	(T)10	10	59	68
706698	1	p1	(T)10	10	81	90
706880	1	p1	(A)10	10	87	96
706982	1	p2	(AG)8	16	133	148
707000	1	p1	(T)10	10	88	97
707072	1	p2	(TG)6	12	47	58
707116	1	p3	(GGC)6	18	5	22
707170	1	p1	(A)11	11	3	13
707334	1	p1	(A)10	10	124	133
707378	1	p3	(CGC)5	15	120	134
707396	1	p3	(TGA)5	15	135	149
707434	1	p2	(AG)7	14	136	149
707480	1	p1	(G)13	13	132	144
707532	1	p3	(CGG)5	15	126	140
707638	1	p3	(ATT)7	21	129	149
707694	1	p3	(CTC)5	15	10	24
707726	1	p1	(A)10	10	115	124
707742	1	p1	(T)10	10	118	127
707776	1	p2	(AG)8	16	1	16
707788	1	p1	(T)10	10	141	150
707810	1	p3	(TAT)5	15	127	141
707952	1	c	(C)18gccgaatccgccgttgtttcc(GTT)5	54	1	54
707964	1	p2	(AG)7	14	137	150
708044	1	p1	(T)10	10	141	150
708128	1	p2	(TC)8	16	134	149
708134	1	p3	(ACG)5	15	120	134
708170	1	p3	(AGA)5	15	131	145
708184	1	p2	(CT)7	14	61	74
708294	1	p3	(TTG)7	21	130	150
708314	1	p3	(CTC)6	18	130	147
708350	1	p3	(GAG)5	15	1	15
708608	1	p2	(TC)9	18	134	151
708700	1	p1	(A)12	12	66	77
708874	1	p2	(TC)9	18	1	18
709078	1	p3	(AAT)5	15	135	149
709126	1	p3	(AGG)5	15	83	97
709174	1	p3	(TCT)7	21	3	23
709206	1	p1	(A)13	13	1	13
709224	1	p2	(TC)8	16	1	16
709224	2	p1	(G)10	10	134	143
709246	1	c	(CT)7cgatctctctctttctag(CT)6	44	1	44
709288	1	p2	(TC)7	14	138	151
709302	1	p1	(T)10	10	13	22
709452	1	p2	(TC)8	16	1	16
709504	1	p2	(TC)9	18	1	18
709544	1	p3	(GAA)5	15	135	149
709644	1	p1	(A)13	13	16	28
709876	1	p1	(G)15	15	138	152
709898	1	p1	(T)16	16	1	16
710070	1	p1	(A)11	11	8	18
710070	2	p1	(A)12	12	139	150
710104	1	p2	(TC)9	18	1	18
710142	1	p1	(A)12	12	141	152
710224	1	p2	(CT)10	20	1	20
710430	1	p2	(TC)8	16	136	151
710450	1	p3	(GAA)6	18	134	151
710488	1	p2	(AG)8	16	137	152
710598	1	p2	(TG)6	12	58	69
710618	1	p1	(T)10	10	54	63
710624	1	p1	(A)12	12	1	12
710642	1	p2	(CT)9	18	1	18
710754	1	c	(GA)7ggagaagagagacgcgattcaagggctctctgtga(AG)7	63	1	63
710764	1	p3	(CTC)6	18	8	25
710842	1	p1	(T)13	13	124	136
710958	1	c	(A)10ccc(A)10	23	1	23
711128	1	p2	(GA)8	16	1	16
711164	1	p1	(A)15	15	57	71
711168	1	p2	(TA)9	18	5	22
711208	1	p3	(GCG)5	15	1	15
711450	1	p1	(T)11	11	107	117
711560	1	p2	(AG)9	18	1	18
711640	1	p3	(CTT)7	21	2	22
711678	1	p2	(TC)9	18	136	153
711680	1	p3	(CCA)6	18	1	18
711734	1	p1	(T)12	12	133	144
711810	1	p3	(GCC)5	15	9	23
711812	1	p2	(CT)7	14	140	153
711826	1	p1	(A)10	10	137	146
711838	1	p3	(CTC)5	15	1	15
711852	1	p2	(GT)6	12	125	136
711856	1	p2	(AG)9	18	1	18
711868	1	p2	(AG)6	12	68	79
712274	1	p1	(G)12	12	140	151
712322	1	p3	(CTC)5	15	136	150
712364	1	p3	(GAA)5	15	76	90
712398	1	p3	(CCT)5	15	50	64
712466	1	p2	(TC)7	14	1	14
712480	1	p3	(TCT)5	15	137	151
712490	1	p2	(AG)10	20	1	20
712576	1	p1	(A)14	14	139	152
712600	1	p2	(AG)8	16	1	16
712610	1	p2	(GA)6	12	1	12
712634	1	p3	(TCC)6	18	1	18
712636	1	p3	(CAG)7	21	3	23
712656	1	p1	(A)11	11	133	143
712676	1	p4	(ACAA)5	20	118	137
712690	1	p2	(GA)8	16	139	154
712806	1	p2	(TC)6	12	3	14
712884	1	p1	(T)17	17	7	23
712926	1	p2	(CT)7	14	141	154
712932	1	p1	(A)18	18	138	155
712946	1	p2	(CT)8	16	75	90
712952	1	p3	(TCC)5	15	1	15
713004	1	p1	(A)12	12	70	81
713174	1	p1	(T)14	14	1	14
713194	1	p2	(AG)9	18	1	18
713512	1	p3	(GTC)7	21	133	153
713714	1	p1	(A)15	15	47	61
713738	1	p3	(TTC)5	15	139	153
713744	1	p1	(A)10	10	145	154
713816	1	p2	(TC)8	16	1	16
713898	1	p2	(TC)8	16	140	155
713922	1	p3	(CGC)5	15	28	42
713956	1	p1	(A)11	11	1	11
713956	2	p2	(GA)7	14	134	147
714046	1	p1	(A)10	10	40	49
714074	1	p3	(GAT)5	15	102	116
714108	1	p2	(AG)10	20	137	156
714176	1	p2	(GA)9	18	139	156
714210	1	p2	(CT)7	14	20	33
714228	1	p3	(GGT)6	18	138	155
714236	1	p1	(A)11	11	146	156
714248	1	p3	(ATT)5	15	17	31
714296	1	p3	(GAA)5	15	1	15
714320	1	p3	(ATA)5	15	1	15
714420	1	p3	(TGA)6	18	138	155
714458	1	p3	(GAA)5	15	8	22
714512	1	p2	(GA)8	16	141	156
714596	1	p2	(TC)6	12	83	94
714634	1	p1	(T)17	17	140	156
714682	1	p2	(GA)7	14	143	156
714688	1	p1	(T)13	13	15	27
714814	1	p1	(T)10	10	135	144
715030	1	p2	(AG)8	16	1	16
715060	1	p2	(TC)6	12	146	157
715170	1	p3	(TGG)5	15	118	132
715306	1	p1	(A)11	11	147	157
715394	1	p3	(AAG)5	15	143	157
715480	1	p2	(GT)10	20	1	20
715484	1	p2	(CT)9	18	1	18
715540	1	c	(C)11ag(C)11	24	1	24
715658	1	p2	(TC)8	16	1	16
715718	1	p2	(CT)9	18	1	18
715798	1	p1	(A)10	10	136	145
716030	1	p2	(AG)10	20	139	158
716046	1	p2	(TC)9	18	1	18
716062	1	p2	(TC)10	20	1	20
716066	1	p2	(AG)6	12	88	99
716120	1	p1	(T)10	10	80	89
716302	1	p2	(GA)6	12	59	70
716452	1	p1	(T)10	10	25	34
716516	1	p3	(GAT)5	15	144	158
716664	1	p2	(AG)6	12	89	100
716674	1	p2	(AG)10	20	1	20
716868	1	p3	(CTC)6	18	141	158
716874	1	p3	(AAG)5	15	86	100
717044	1	p2	(TC)9	18	1	18
717058	1	p2	(CT)8	16	1	16
717106	1	p2	(CT)9	18	141	158
717172	1	p2	(AG)7	14	75	88
717256	1	p1	(T)12	12	116	127
717274	1	p2	(AG)9	18	1	18
717278	1	p1	(G)12	12	148	159
717340	1	p2	(AG)9	18	141	158
717472	1	p1	(T)11	11	134	144
717528	1	p1	(A)17	17	1	17
717636	1	p2	(CT)9	18	1	18
717706	1	p3	(GCC)6	18	9	26
717728	1	p2	(AG)7	14	139	152
717750	1	p2	(AG)6	12	27	38
717880	1	p1	(T)13	13	101	113
717890	1	p2	(GA)9	18	143	160
718050	1	c	(CCT)5ttgtcgtcgtcgtcgatgtctcttgaacacctcaccaatgcgaagccccat(CTC)5	81	44	124
718234	1	p2	(CA)10	20	1	20
718254	1	p3	(TCT)5	15	143	157
718340	1	p3	(GAA)5	15	138	152
718456	1	p3	(AAT)6	18	53	70
718572	1	p2	(AG)9	18	143	160
718578	1	p2	(GA)9	18	1	18
718594	1	p2	(AG)7	14	126	139
718898	1	p1	(G)11	11	151	161
718904	1	p3	(AGA)6	18	1	18
718964	1	p3	(AGA)6	18	11	28
718980	1	p2	(GA)6	12	150	161
719002	1	p1	(G)11	11	151	161
719010	1	p3	(GAA)6	18	139	156
719026	1	p1	(A)10	10	1	10
719060	1	p3	(TGA)6	18	1	18
719118	1	p2	(AG)9	18	6	23
719172	1	p3	(AGA)6	18	3	20
719204	1	p1	(A)16	16	4	19
719344	1	p2	(GA)9	18	1	18
719376	1	p1	(T)13	13	42	54
719456	1	p2	(CT)10	20	143	162
719462	1	p1	(A)10	10	84	93
719520	1	p2	(CT)9	18	1	18
719528	1	p3	(CTC)5	15	75	89
719636	1	p3	(AAC)7	21	1	21
719640	1	p1	(T)10	10	153	162
719656	1	p1	(A)16	16	1	16
719736	1	p1	(T)10	10	10	19
719902	1	p2	(GA)7	14	148	161
719922	1	p2	(TC)9	18	5	22
720028	1	p3	(CCG)6	18	5	22
720028	2	p2	(CT)9	18	144	161
720066	1	p2	(AG)9	18	145	162
720070	1	p3	(GGA)5	15	95	109
720092	1	p3	(TTG)5	15	143	157
720112	1	p2	(TC)10	20	1	20
720334	1	p3	(AAG)6	18	144	161
720342	1	p2	(CT)9	18	1	18
720448	1	p3	(CCG)5	15	1	15
720476	1	p3	(CCT)6	18	7	24
720514	1	p1	(T)10	10	103	112
720620	1	p2	(GA)8	16	13	28
720706	1	p1	(A)11	11	1	11
720786	1	p3	(CTC)6	18	142	159
720796	1	p3	(CTC)5	15	73	87
720896	1	p2	(GA)8	16	8	23
721014	1	p3	(GAA)5	15	56	70
721036	1	p2	(AG)9	18	145	162
721186	1	p2	(GA)9	18	147	164
721214	1	p2	(GA)8	16	149	164
721264	1	p2	(TC)7	14	118	131
721360	1	p1	(A)10	10	155	164
721414	1	c	(GA)9gctgcgagacgatctttagggtttctcttt(AG)6	60	1	60
721432	1	p2	(GA)8	16	148	163
721436	1	p1	(T)12	12	153	164
721460	1	p3	(GAG)6	18	145	162
721498	1	p2	(TC)6	12	1	12
721524	1	p2	(GA)7	14	151	164
721688	1	p3	(GAA)5	15	7	21
721706	1	p1	(A)12	12	139	150
721724	1	p1	(T)12	12	141	152
721830	1	p2	(CT)9	18	1	18
721844	1	p2	(CT)9	18	146	163
721936	1	p2	(AG)9	18	147	164
721962	1	p2	(GA)8	16	1	16
722006	1	c	(CT)9cgaccaaagttgccatcccaacgaga(TC)6	56	1	56
722162	1	p3	(CTC)5	15	150	164
722262	1	p3	(CCT)5	15	31	45
722290	1	p3	(GAA)5	15	150	164
722304	1	p2	(TC)6	12	43	54
722336	1	p3	(GGT)5	15	45	59
722362	1	p2	(CT)9	18	1	18
722406	1	p2	(CT)9	18	148	165
722438	1	p2	(GA)6	12	11	22
722446	1	p2	(GA)8	16	143	158
722464	1	c	(GA)6gtgtgtgaat(AG)6	34	20	53
722554	1	p3	(GAG)5	15	151	165
722652	1	c	(A)10tcctgaaacttatcatcagaagttcatcctaaaaaacaagtcgaattcatcgatccc(CT)7	81	28	108
722664	1	p2	(AG)6	12	47	58
722708	1	p3	(AGA)7	21	145	165
722878	1	p3	(CCG)6	18	148	165
722956	1	p3	(GTA)6	18	149	166
722974	1	p2	(GA)6	12	1	12
723108	1	p2	(CT)7	14	1	14
723142	1	p3	(ATA)5	15	46	60
723188	1	p1	(A)11	11	1	11
723246	1	p3	(TGA)5	15	43	57
723374	1	p2	(GA)9	18	1	18
723466	1	p1	(A)20	20	147	166
723584	1	p2	(CT)8	16	151	166
723640	1	p3	(TCT)5	15	82	96
723644	1	p3	(CTT)6	18	1	18
723780	1	p3	(CCT)6	18	5	22
723820	1	p1	(T)16	16	152	167
723842	1	p1	(C)11	11	138	148
723948	1	p2	(GA)8	16	1	16
723996	1	p2	(CT)7	14	153	166
724050	1	p2	(TC)9	18	1	18
724116	1	p1	(A)10	10	15	24
724278	1	p3	(CGG)5	15	7	21
724346	1	p1	(A)20	20	1	20
724362	1	p3	(AGA)6	18	1	18
724402	1	p3	(ATG)6	18	125	142
724428	1	p2	(AG)8	16	145	160
724490	1	p2	(TC)7	14	145	158
724626	1	p1	(T)12	12	1	12
724692	1	p2	(GA)7	14	81	94
724758	1	p3	(TCC)5	15	78	92
724850	1	p3	(CTC)5	15	144	158
724870	1	p3	(GAA)7	21	1	21
724880	1	p1	(T)10	10	159	168
725046	1	p3	(CAG)6	18	151	168
725112	1	p2	(CT)6	12	150	161
725114	1	p2	(TC)9	18	1	18
725134	1	p1	(C)14	14	1	14
725164	1	p1	(T)10	10	100	109
725194	1	p1	(A)10	10	147	156
725300	1	p2	(TG)6	12	157	168
725438	1	p3	(AAG)6	18	150	167
725470	1	p2	(AG)6	12	156	167
725476	1	p2	(TC)7	14	1	14
725526	1	p3	(GCT)5	15	116	130
725548	1	c	(GGA)5attgagctgggaggt(TGA)5	45	123	167
725674	1	p3	(GAA)6	18	151	168
725692	1	p3	(CAA)5	15	116	130
725700	1	p2	(AC)10	20	150	169
725748	1	c	(AC)6ttcatactagctacgcttgaatatatatatccgcttcatactagctaggcttgaatctcaa(AT)6	85	74	158
725760	1	p2	(CT)8	16	1	16
725784	1	p2	(TC)9	18	1	18
725814	1	p1	(A)10	10	26	35
725888	1	p1	(C)16	16	1	16
725902	1	p2	(AG)8	16	153	168
726020	1	p1	(T)15	15	9	23
726064	1	p1	(T)10	10	1	10
726154	1	p2	(TC)7	14	126	139
726234	1	p3	(CAG)7	21	1	21
726268	1	p1	(A)11	11	35	45
726330	1	p2	(AG)8	16	148	163
726436	1	p2	(GA)9	18	152	169
726468	1	p3	(CAA)5	15	41	55
726528	1	p1	(A)14	14	149	162
726572	1	p2	(TC)6	12	131	142
726838	1	p3	(TGC)5	15	8	22
726856	1	p1	(A)17	17	1	17
726956	1	p3	(GTC)5	15	44	58
727004	1	p2	(CT)6	12	28	39
727012	1	p1	(A)13	13	137	149
727042	1	p3	(CTC)5	15	4	18
727126	1	p2	(GA)8	16	154	169
727178	1	p1	(A)20	20	1	20
727210	1	p2	(TC)6	12	127	138
727238	1	p2	(CT)8	16	1	16
727288	1	p2	(AT)6	12	86	97
727392	1	p2	(CT)9	18	1	18
727402	1	p1	(C)13	13	1	13
727406	1	p1	(A)16	16	1	16
727460	1	p3	(CTC)6	18	152	169
727480	1	p2	(AG)8	16	36	51
727500	1	p1	(G)10	10	4	13
727534	1	p3	(GCG)5	15	157	171
727556	1	p1	(T)15	15	2	16
727604	1	p3	(AGG)5	15	91	105
727612	1	p1	(T)17	17	1	17
727648	1	p3	(GTT)5	15	156	170
727668	1	p1	(C)13	13	1	13
727722	1	p2	(TC)8	16	1	16
727942	1	p3	(GAG)5	15	1	15
727952	1	p1	(A)17	17	3	19
727980	1	p2	(CA)7	14	1	14
727984	1	p3	(TCC)5	15	1	15
727984	2	c	(TCC)5ccgccctctcctccttccggcg(ACA)5	52	118	169
728028	1	p2	(AG)8	16	1	16
728098	1	p2	(TC)9	18	1	18
728124	1	p2	(AG)7	14	130	143
728146	1	p1	(C)11	11	2	12
728190	1	p3	(GAG)5	15	25	39
728326	1	p1	(A)18	18	155	172
728408	1	p2	(CT)9	18	1	18
728534	1	p2	(GA)8	16	157	172
728556	1	p3	(CGA)5	15	150	164
728658	1	p2	(TC)9	18	1	18
728658	2	p2	(GT)9	18	136	153
728664	1	p1	(A)10	10	163	172
728700	1	p1	(A)11	11	1	11
728760	1	c	(CT)10tattcttgcagcaacttgtgaagcagcaagcactaattaagacgagagctcga(AG)6	85	1	85
728818	1	p3	(AGA)6	18	1	18
728860	1	p2	(AG)8	16	151	166
728888	1	c	(T)11agtttgaacttctctctg(T)11	40	69	108
728918	1	p2	(GA)6	12	133	144
728920	1	p3	(CTT)6	18	154	171
729104	1	p2	(GA)8	16	158	173
729124	1	p2	(TC)7	14	160	173
729184	1	p3	(GCT)6	18	1	18
729218	1	p3	(GGA)6	18	153	170
729326	1	p3	(TGG)7	21	153	173
729482	1	p3	(CAA)6	18	154	171
729486	1	p2	(GA)8	16	1	16
729486	2	p3	(GGC)5	15	157	171
729754	1	p1	(T)11	11	56	66
729782	1	p2	(AG)6	12	163	174
729980	1	p1	(A)19	19	1	19
730118	1	p3	(GAA)5	15	72	86
730168	1	p2	(TA)9	18	111	128
730174	1	p2	(CT)9	18	156	173
730190	1	p2	(CT)9	18	156	173
730212	1	p2	(GA)6	12	18	29
730240	1	p2	(AG)7	14	160	173
730340	1	p3	(CTC)5	15	127	141
730384	1	p2	(AG)6	12	1	12
730404	1	p1	(T)11	11	1	11
730446	1	p1	(T)12	12	29	40
730534	1	p1	(T)10	10	166	175
730580	1	p3	(GAG)6	18	1	18
730664	1	p3	(TCT)5	15	152	166
730732	1	p1	(A)10	10	1	10
730966	1	p1	(T)12	12	115	126
731060	1	p3	(GAA)5	15	158	172
731148	1	p1	(A)10	10	17	26
731266	1	p3	(GGA)5	15	37	51
731348	1	p2	(GA)7	14	154	167
731362	1	p2	(TG)7	14	61	74
731380	1	p3	(CTC)5	15	148	162
731742	1	p2	(TG)10	20	157	176
731748	1	p3	(ATC)5	15	1	15
731918	1	p1	(A)14	14	156	169
731952	1	p2	(GA)9	18	159	176
732020	1	p3	(CCG)6	18	160	177
732026	1	p1	(A)11	11	13	23
732054	1	p3	(TGC)6	18	5	22
732054	2	p3	(GCT)5	15	162	176
732106	1	p3	(CTC)5	15	9	23
732108	1	p1	(A)10	10	1	10
732118	1	p1	(T)10	10	168	177
732122	1	p3	(GAT)5	15	162	176
732426	1	p3	(GCG)5	15	159	173
732448	1	p2	(TC)6	12	155	166
732548	1	p2	(TG)7	14	164	177
732558	1	p3	(TTC)6	18	155	172
732590	1	p1	(T)11	11	19	29
732602	1	p1	(A)10	10	15	24
732760	1	p3	(GAG)5	15	66	80
732774	1	p2	(TC)6	12	157	168
732836	1	p3	(TGA)6	18	7	24
732836	2	p1	(A)12	12	167	178
732960	1	p2	(TC)7	14	11	24
733064	1	p2	(GA)8	16	163	178
733086	1	p2	(TG)6	12	1	12
733128	1	c	(GGA)5agaggagactgattccggccggagttcggagattgggagagctactaa(TGG)5	78	90	167
733144	1	p3	(GAG)5	15	74	88
733172	1	p1	(T)20	20	1	20
733208	1	p2	(CT)6	12	147	158
733252	1	p1	(A)13	13	128	140
733416	1	p2	(TC)8	16	163	178
733564	1	c	(ATC)6att(AGC)6	39	136	174
733654	1	p2	(GA)9	18	1	18
733744	1	p2	(AG)8	16	1	16
733774	1	p2	(TC)9	18	1	18
733976	1	p1	(G)12	12	162	173
733996	1	p3	(TGC)5	15	1	15
734036	1	p1	(A)11	11	83	93
734044	1	p3	(GAG)5	15	154	168
734066	1	p3	(CTA)5	15	103	117
734234	1	p3	(GCC)6	18	120	137
734236	1	p2	(CT)7	14	1	14
734302	1	p1	(A)10	10	59	68
734368	1	p3	(TTC)5	15	164	178
734386	1	p2	(TC)8	16	165	180
734426	1	p1	(A)11	11	11	21
734444	1	p1	(A)10	10	14	23
734444	2	p3	(TCC)7	21	160	180
734462	1	p2	(TC)6	12	86	97
734542	1	p2	(CT)9	18	162	179
734628	1	p1	(T)12	12	169	180
734646	1	p1	(A)10	10	129	138
734678	1	p3	(TGT)6	18	1	18
734724	1	p2	(GA)8	16	1	16
734788	1	p3	(CCA)5	15	29	43
734874	1	p2	(TG)6	12	99	110
734946	1	p1	(T)11	11	1	11
734962	1	p3	(CTG)5	15	69	83
734994	1	p1	(A)10	10	172	181
735022	1	p3	(CCG)6	18	4	21
735056	1	p3	(AAC)7	21	1	21
735066	1	p2	(CA)11	22	160	181
735130	1	p2	(AG)9	18	164	181
735208	1	p3	(GGT)7	21	1	21
735232	1	p2	(TC)8	16	159	174
735248	1	p1	(A)16	16	8	23
735366	1	c	(TC)7aacacaacagactacctgctctacaacgagagagaaagagggggagagagagccagttcccccc(CT)6	90	1	90
735410	1	p2	(TC)8	16	80	95
735512	1	p3	(CAA)5	15	5	19
735978	1	p2	(AG)7	14	1	14
736008	1	p3	(GAA)5	15	167	181
736012	1	p2	(GA)8	16	166	181
736056	1	p3	(CGG)5	15	162	176
736136	1	p3	(GGA)6	18	1	18
736172	1	p1	(A)14	14	159	172
736204	1	p2	(TC)8	16	110	125
736384	1	p1	(A)16	16	8	23
736472	1	p2	(CT)7	14	161	174
736522	1	p1	(A)16	16	168	183
736542	1	p3	(AGA)5	15	18	32
736564	1	p2	(CT)6	12	11	22
736592	1	p2	(CA)10	20	1	20
736692	1	p3	(ATG)5	15	69	83
736728	1	p1	(A)13	13	1	13
736754	1	p1	(A)10	10	19	28
736758	1	p2	(TC)6	12	171	182
736762	1	p2	(TC)8	16	168	183
736798	1	p1	(A)17	17	7	23
736826	1	p2	(GA)7	14	1	14
736918	1	p2	(GA)8	16	1	16
736918	2	p3	(AGA)5	15	129	143
736960	1	p2	(TC)8	16	21	36
737058	1	p3	(TTG)5	15	156	170
737082	1	p2	(CT)10	20	1	20
737158	1	p1	(T)17	17	168	184
737174	1	p2	(CA)9	18	1	18
737186	1	p2	(CT)9	18	1	18
737200	1	p2	(GA)7	14	88	101
737230	1	p3	(TGG)6	18	166	183
737418	1	p1	(A)10	10	157	166
737494	1	p2	(GA)7	14	170	183
737586	1	p2	(AG)6	12	10	21
737622	1	p1	(T)16	16	8	23
737636	1	p2	(TC)8	16	1	16
737828	1	p2	(CT)6	12	162	173
737904	1	p3	(TTA)5	15	115	129
737942	1	p1	(A)10	10	1	10
738162	1	p1	(A)15	15	171	185
738232	1	p3	(GCC)5	15	1	15
738232	2	p2	(AG)8	16	170	185
738250	1	p2	(AG)9	18	168	185
738278	1	p3	(TGG)5	15	170	184
738282	1	p3	(CTT)5	15	1	15
738294	1	p3	(GAA)5	15	1	15
738296	1	p2	(CT)8	16	1	16
738298	1	p2	(TC)9	18	1	18
738346	1	p1	(T)13	13	99	111
738368	1	p3	(AAC)5	15	98	112
738426	1	p1	(A)12	12	13	24
738498	1	p2	(GA)9	18	169	186
738554	1	p2	(GA)9	18	168	185
738620	1	p3	(CCT)6	18	1	18
738646	1	p1	(C)11	11	7	17
738674	1	p1	(T)10	10	7	16
738740	1	p2	(TC)8	16	170	185
738874	1	p2	(AG)8	16	1	16
738874	2	p3	(GAA)7	21	167	187
738898	1	p1	(A)10	10	50	59
738954	1	p1	(A)12	12	1	12
738986	1	p3	(TCA)7	21	166	186
739000	1	p2	(AG)8	16	172	187
739104	1	p2	(CT)7	14	22	35
739140	1	p2	(AG)7	14	92	105
739218	1	p3	(AAG)5	15	1	15
739288	1	p2	(AC)10	20	1	20
739338	1	p2	(CT)8	16	1	16
739348	1	p3	(GGA)5	15	172	186
739408	1	p2	(TC)9	18	1	18
739452	1	p1	(A)13	13	115	127
739482	1	p2	(TC)7	14	174	187
739488	1	p2	(CT)10	20	1	20
739504	1	p2	(GA)6	12	7	18
739514	1	p2	(TC)9	18	1	18
739514	2	p2	(TC)8	16	172	187
739790	1	p2	(AG)7	14	166	179
739892	1	p2	(CA)8	16	3	18
739944	1	p3	(CTC)5	15	10	24
739952	1	p3	(CTC)5	15	33	47
739968	1	p3	(GAG)5	15	101	115
740010	1	p2	(CT)9	18	1	18
740210	1	p1	(A)11	11	66	76
740254	1	p3	(TTC)6	18	171	188
740382	1	p2	(GA)9	18	172	189
740394	1	p2	(CT)7	14	175	188
740430	1	p2	(CT)9	18	1	18
740468	1	p2	(CT)7	14	167	180
740478	1	p2	(TC)8	16	8	23
740546	1	p3	(GCG)5	15	6	20
740556	1	p2	(CT)9	18	1	18
740558	1	p2	(TC)9	18	171	188
740562	1	p3	(AGC)5	15	1	15
740650	1	p2	(AG)6	12	1	12
740736	1	p2	(TC)9	18	1	18
740792	1	p3	(AAG)5	15	105	119
740858	1	p3	(CGC)5	15	168	182
740886	1	p3	(ATC)5	15	124	138
740908	1	p2	(AT)8	16	127	142
740932	1	p3	(ATC)5	15	8	22
740946	1	p2	(CT)6	12	5	16
740986	1	p2	(CT)6	12	1	12
740990	1	p2	(TC)8	16	1	16
741010	1	p3	(GGA)5	15	159	173
741034	1	p1	(A)16	16	6	21
741036	1	p3	(TCT)5	15	1	15
741084	1	p2	(GA)9	18	1	18
741248	1	p1	(A)14	14	1	14
741262	1	p2	(CT)9	18	172	189
741488	1	p3	(ACA)7	21	1	21
741532	1	p3	(CCG)6	18	170	187
741544	1	p1	(A)11	11	34	44
741558	1	p3	(CAT)7	21	170	190
741618	1	p3	(ACC)5	15	1	15
741686	1	p3	(TTC)6	18	169	186
741844	1	p3	(CGA)5	15	30	44
741930	1	p2	(GA)6	12	151	162
741974	1	p2	(AC)10	20	172	191
742076	1	p1	(T)11	11	168	178
742170	1	p2	(GA)9	18	175	192
742248	1	p3	(AGC)5	15	163	177
742262	1	p2	(AG)8	16	64	79
742482	1	p1	(A)10	10	14	23
742488	1	p1	(T)16	16	177	192
742572	1	p2	(CT)6	12	1	12
742634	1	p3	(TCT)5	15	5	19
742688	1	p1	(A)19	19	1	19
742890	1	p2	(CT)8	16	1	16
742952	1	p1	(A)11	11	1	11
742988	1	p3	(CGC)5	15	68	82
743038	1	p3	(TGC)5	15	175	189
743116	1	p3	(GTA)6	18	1	18
743124	1	p2	(CT)9	18	175	192
743164	1	p2	(CT)9	18	1	18
743270	1	p2	(AG)8	16	129	144
743276	1	p2	(GA)8	16	179	194
743318	1	p3	(GAA)5	15	180	194
743322	1	p2	(AG)9	18	176	193
743326	1	p1	(A)12	12	141	152
743354	1	p1	(C)15	15	1	15
743422	1	p2	(AG)6	12	1	12
743688	1	p3	(TTG)5	15	149	163
743832	1	p2	(CT)9	18	1	18
743860	1	p2	(AG)8	16	7	22
743862	1	p2	(AG)9	18	1	18
743862	2	p2	(TC)8	16	180	195
743880	1	p2	(TC)9	18	177	194
744010	1	p2	(GA)6	12	11	22
744354	1	p3	(GAA)6	18	177	194
744538	1	p2	(TC)9	18	1	18
744544	1	p3	(GGT)5	15	152	166
744554	1	p1	(C)10	10	187	196
744570	1	p2	(CT)6	12	67	78
744588	1	p3	(CGT)5	15	171	185
744632	1	p2	(CT)6	12	17	28
[truncated: 1,379 more rows]
