# Supplementary material for: De Novo Transcriptome Sequencing Reveals Important Molecular Networks and Metabolic Pathways of the Plant, Chlorophytum borivilianum
Source: PLoS One. 2013 Dec 23;8(12):e83336. doi: 10.1371/journal.pone.0083336 (PMC3871651; doi:10.1371/journal.pone.0083336)
Supplement: Table S6 — Annotated cytochrome P450s (CYPs) in C. borivilianum transcriptome. (XLS) [file pone.0083336.s009.xls]

## Sheet: Sheet1
Transcript ID	EC number	Annotation	Length	Blast hit description	Entrez Id	E-value	Similarity	Score
633434	1.14.13.73	"Tabersonine16-hydroxylase."	106	gi|357129267|ref|XP_003566286.1|PREDICTED: premnaspirodiene oxygenase-like [Brachypodium distachyon]	XP_003566286	4.01381e-11	88	64.3142
673721	1.14.13.139	"3-hydroxyindolin-2-onemonooxygenase."	125	gi|296087382|emb|CBI33756.3|unnamed protein product [Vitis vinifera]	CBI33756	1.16225e-12	80	66.6254
679067	1.14.13.93	"(+)-abscisicacid8{prime}-hydroxylase."	128	gi|85001723|gb|ABC68415.1|cytochrome P450 monooxygenase CYP707A16 [Glycine max]	ABC68415	4.57572e-14	85	71.633
690794	1.14.13.102	"Psoralensynthase."	136	gi|356563143|ref|XP_003549824.1|PREDICTED: cytochrome P450 71A1-like [Glycine max]	XP_003549824	2.55568e-16	85	79.7221
692898	1.14.13.150	"Alpha-humulene10-hydroxylase."	138	gi|255544568|ref|XP_002513345.1|cytochrome P450, putative [Ricinus communis] >gi|223547253|gb|EEF48748.1| cytochrome P450, putative [Ricinus communis]	XP_002513345	1.64998e-08	75	57.3806
699474		"sterol c-22 desaturase -like	143	gi|225463472|ref|XP_002276613.1|PREDICTED: cytochrome P450 710A1-like [Vitis vinifera]	XP_002276613	1.7042e-15	87	77.411
705666	1.14.13.88	"flavonoid 3 -hydroxylase	148	gi|305682501|dbj|BAJ16338.1|flavonoid 3' 5'-hydroxylase-like protein [Torenia fournieri]	BAJ16338	4.19057e-17	89	80.1073
705674	1.14.13.	"2-methylbutanaloximemonooxygenase."	148	gi|13516750|dbj|BAB40324.1|cytochrome P450 [Asparagus officinalis]	BAB40324	4.00212e-14	85	73.559
709456	1.14.13.104	"(+)-menthofuransynthase."	152	gi|403319539|gb|AFR37486.1|coumarate 3-hydroxylase, partial [Populus nigra] >gi|403319541|gb|AFR37487.1| coumarate 3-hydroxylase, partial [Populus nigra] >gi|403319543|gb|AFR37488.1| coumarate 3-hydroxylase, partial [Populus nigra] >gi|403319545|gb|AFR37489.1| coumarate 3-hydroxylase, partial [Populus nigra] >gi|403319547|gb|AFR37490.1| coumarate 3-hydroxylase, partial [Populus nigra] >gi|4033195…	AFR37486	2.37856e-21	92	89.3521
713122	1.14.13.144	"ferulate 5- partial	155	gi|224105309|ref|XP_002313762.1|cytochrome P450 probable 5-hydroxylase for coniferaldehyde, coniferyl alcohol and ferulic acid [Populus trichocarpa] >gi|222850170|gb|EEE87717.1| cytochrome P450 probable 5-hydroxylase for coniferaldehyde, coniferyl alcohol and ferulic acid [Populus trichocarpa]	XP_002313762	1.62084e-22	88	97.0561
713606	1.14.13.123	"GermacreneAhydroxylase."	155	gi|218190207|gb|EEC72634.1|hypothetical protein OsI_06139 [Oryza sativa Indica Group]	EEC72634	2.46163e-17	88	82.8037
717816	1.14.13.138	"Indolin-2-onemonooxygenase."	160	gi|242093934|ref|XP_002437457.1|hypothetical protein SORBIDRAFT_10g027430 [Sorghum bicolor] >gi|241915680|gb|EER88824.1| hypothetical protein SORBIDRAFT_10g027430 [Sorghum bicolor]	XP_002437457	1.48038e-14	74	75.0998
718782	1.14.13.143	"Ent-isokaureneC2-hydroxylase."	161	gi|125582363|gb|EAZ23294.1|hypothetical protein OsJ_06991 [Oryza sativa Japonica Group]	EAZ23294	1.86292e-13	76	71.633
720074	1.14.13.86	"2-hydroxyisoflavanonesynthase."	162	gi|359491185|ref|XP_002276558.2|PREDICTED: cytochrome P450 71A1-like [Vitis vinifera]	XP_002276558	7.01689e-17	82	81.6481
721790	1.14.13.70	"Sterol14-demethylase."	164	gi|357512887|ref|XP_003626732.1|Obtusifoliol-14-demethylase, partial [Medicago truncatula] >gi|355520754|gb|AET01208.1| Obtusifoliol-14-demethylase, partial [Medicago truncatula]	XP_003626732	2.79831e-28	100	109.768
732560	1.14.13.139	"3-hydroxyindolin-2-onemonooxygenase."	177	gi|255566106|ref|XP_002524041.1|cytochrome P450, putative [Ricinus communis] >gi|223536768|gb|EEF38409.1| cytochrome P450, putative [Ricinus communis]	XP_002524041	3.39063e-22	87	96.6709
732580	1.14.13.112	"3-epi-6-deoxocathasterone23-monooxygenase."	177	gi|116876026|gb|ABK30931.1|brassinosteroid C-3 oxidase [Hordeum vulgare subsp. vulgare]	ABK30931	1.73532e-23	90	99.7525
739222	1.14.13.109	"abieta-7,13-dien-18-ol hydroxylase"	187	gi|195623218|gb|ACG33439.1|cytochrome P450 CYP724B3 [Zea mays]	ACG33439	9.62865e-21	79	92.4337
744678	1.14.13.115	"Angelicinsynthase."	196	gi|357480589|ref|XP_003610580.1|Cytochrome P450 [Medicago truncatula] >gi|355511635|gb|AES92777.1| Cytochrome P450 [Medicago truncatula]	XP_003610580	5.08368e-14	68	73.9442
748856	1.14.13.71	"N-methylcoclaurine3{prime}-monooxygenase."	204	gi|357167493|ref|XP_003581190.1|PREDICTED: cytochrome P450 77A3-like [Brachypodium distachyon]	XP_003581190	5.67403e-27	83	110.153
751664	1.14.13.121	"Premnaspirodieneoxygenase."	209	gi|222629068|gb|EEE61200.1|hypothetical protein OsJ_15209 [Oryza sativa Japonica Group]	EEE61200	3.18595e-19	79	88.1965
755096	1.14.13.89	"Isoflavone2{prime}-hydroxylase."	216	gi|164454824|dbj|BAF96951.1|flavone synthase II [Iris x hollandica]	BAF96951	2.42587e-20	76	92.0485
760794	1.14.99.9	"Steroid17-alpha-monooxygenase."	230	gi|326517968|dbj|BAK07236.1|predicted protein [Hordeum vulgare subsp. vulgare]	BAK07236	1.22473e-21	76	95.9005
761842	1.14.13.152	"Geraniol8-hydroxylase."	232	gi|15238720|ref|NP_197896.1|cytochrome P450 71B13 [Arabidopsis thaliana] >gi|13878371|sp|P58050.1|C71BD_ARATH RecName: Full=Cytochrome P450 71B13 >gi|110742363|dbj|BAE99104.1| cytochrome P450 like protein [Arabidopsis thaliana] >gi|332006022|gb|AED93405.1| cytochrome P450 71B13 [Arabidopsis thaliana]	NP_197896	8.1176e-12	88	68.1662
764378	1.14.13.68	"4-hydroxyphenylacetaldehydeoximemonooxygenase."	238	gi|13516748|dbj|BAB40323.1|cytochrome P450 [Asparagus officinalis]	BAB40323	7.13022e-42	90	151.754
771268	1.14.13.12	"Benzoate4-monooxygenase."	260	gi|224127430|ref|XP_002320072.1|cytochrome P450 [Populus trichocarpa] >gi|222860845|gb|EEE98387.1| cytochrome P450 [Populus trichocarpa]	XP_002320072	3.93519e-37	84	139.043
781570	1.14.13.76	"Taxane10-beta-hydroxylase."	300	gi|357122630|ref|XP_003563018.1|PREDICTED: cytochrome P450 716B1-like [Brachypodium distachyon]	XP_003563018	7.86283e-28	77	113.62
782372	1.14.21.4	"Salutaridinesynthase."	304	gi|147779747|emb|CAN76114.1|hypothetical protein VITISV_019827 [Vitis vinifera] >gi|147781528|emb|CAN69327.1| hypothetical protein VITISV_014874 [Vitis vinifera]	CAN76114	1.93078e-29	84	111.309
785000	1.14.13.137	"Indole-2-monooxygenase."	317	gi|306450593|gb|ADM88550.1|P450 [Elaeis guineensis]	ADM88550	2.19035e-20	58	93.5893
790866	1.14.13.79	"Ent-kaurenoicacidoxidase."	355	gi|297727523|ref|NP_001176125.1|Os10g0378050 [Oryza sativa Japonica Group] >gi|255679356|dbj|BAH94853.1| Os10g0378050 [Oryza sativa Japonica Group]	NP_001176125	1.18506e-18	52	87.8113
794378	1.14.13.133	"Pentaleneneoxygenase."	384	gi|125585446|gb|EAZ26110.1|hypothetical protein OsJ_09970 [Oryza sativa Japonica Group]	EAZ26110	9.52517e-39	75	145.591
794622	1.14.13.11	"Trans-cinnamate4-monooxygenase."	386	gi|341571811|gb|AEK79567.1|cinnamate 4-hydroxylase [Dracaena cambodiana]	AEK79567	2.26581e-78	94	243.432
797268	1.14.13.134	"Beta-amyrin11-oxidase."	411	gi|125531707|gb|EAY78272.1|hypothetical protein OsI_33319 [Oryza sativa Indica Group]	EAY78272	1.84783e-36	69	139.428
799290	1.14.13.119	"5-epiaristolochene1"	435	gi|356521096|ref|XP_003529194.1|PREDICTED: cytochrome P450 71D11-like [Glycine max]	XP_003529194	3.73367e-17	73	85.8853
803464	1.6.2.4	"NADPH--hemoproteinreductase."	497	gi|222629685|gb|EEE61817.1|hypothetical protein OsJ_16444 [Oryza sativa Japonica Group]	EEE61817	2.2774e-103	96	320.857
804974	1.14.99.45	"Caroteneepsilon-monooxygenase."	526	gi|218187641|gb|EEC70068.1|hypothetical protein OsI_00672 [Oryza sativa Indica Group]	EEC70068	1.51022e-58	78	191.815
806360	1.3.3.9	"Secologaninsynthase."	554	gi|356522606|ref|XP_003529937.1|PREDICTED: cytochrome P450 86A2-like [Glycine max]	XP_003529937	8.01638e-92	90	290.426
808760	1.14.14.1	"Unspecificmonooxygenase."	621	gi|215692627|dbj|BAG88047.1|unnamed protein product [Oryza sativa Japonica Group]	BAG88047	2.62691e-73	72	238.039
809414	1.14.13.89	"Isoflavone2{prime}-hydroxylase."	644	gi|225458768|ref|XP_002285105.1|PREDICTED: isoflavone 2'-hydroxylase-like [Vitis vinifera]	XP_002285105	1.31885e-66	71	223.402
810080	1.14.13.150	"Alpha-humulene10-hydroxylase."	668	gi|357483199|ref|XP_003611886.1|Cytochrome P450 [Medicago truncatula] >gi|355513221|gb|AES94844.1| Cytochrome P450 [Medicago truncatula]	XP_003611886	7.84521e-81	73	260.766
812310	1.14.99.45	"Caroteneepsilon-monooxygenase."	783	gi|225464788|ref|XP_002266883.1|PREDICTED: cytochrome P450 97B2, chloroplastic [Vitis vinifera] >gi|296087528|emb|CBI34117.3| unnamed protein product [Vitis vinifera]	XP_002266883	9.02338e-165	93	479.945
812990	1.14.13.41	"TyrosineN-monooxygenase."	836	gi|359486466|ref|XP_002274952.2|PREDICTED: phenylalanine N-monooxygenase-like [Vitis vinifera]	XP_002274952	1.54226e-102	71	318.931
813156	1.14.13.112	"3-epi-6-deoxocathasterone23-monooxygenase."	850	gi|353468913|gb|AER08630.1|steroid 22-alpha hydroxylase [Populus euphratica]	AER08630	9.89871e-127	82	380.948
813496	1.14.13.21	"Flavonoid3{prime}-monooxygenase."	880	gi|388571248|gb|AFK73720.1|cytochrome P450 [Papaver somniferum]	AFK73720	1.5916e-173	90	501.516
816086	1.14.13.48	"(S)-limonene6-monooxygenase."	1346	gi|225458049|ref|XP_002280438.1|PREDICTED: cytochrome P450 83B1 [Vitis vinifera]	XP_002280438	2.95032e-109	67	342.813
P450 86
P450 87
P450 88
P450 89
P450 90
