# Supplementary material for: De Novo Transcriptome Sequencing Reveals Important Molecular Networks and Metabolic Pathways of the Plant, Chlorophytum borivilianum
Source: PLoS One. 2013 Dec 23;8(12):e83336. doi: 10.1371/journal.pone.0083336 (PMC3871651; doi:10.1371/journal.pone.0083336)
Supplement: Table S7 — Annotated glycosyltransferases (GTs) in C. borivilianum transcriptome. (XLS) [file pone.0083336.s010.xls]

## Sheet: Sheet1
Transcript ID	EC number	Annotation	Length	BLAST Hit Description	Entrez ID	Score	E value
636022	2.4.1.254	"Cyanidin-3-O-glucoside2-O-glucuronosyltransferase."	107	gi|387135114|gb|AFJ52938.1|UDP-glycosyltransferase 1 [Linum usitatissimum]	Q5NTH0	55.1	6e-08
642904	2.4.1.210	"Limonoidglucosyltransferase."	110	gi|255555263|ref|XP_002518668.1|UDP-glucosyltransferase, putative [Ricinus communis] >gi|223542049|gb|EEF43593.1| UDP-glucosyltransferase, putative [Ricinus communis]	Q9MB73	58.9	4e-09
654069	2.4.1.215	"Cis-zeatinO-beta-D-glucosyltransferase."	115	gi|38345592|emb|CAE01866.2|OSJNBb0012E24.10 [Oryza sativa Japonica Group] >gi|125591245|gb|EAZ31595.1| hypothetical protein OsJ_15736 [Oryza sativa Japonica Group]	Q8RXA5	49.3	3e-06
697910	2.4.1.242	"NDP-glucose--starchglucosyltransferase."	142	gi|242048286|ref|XP_002461889.1|hypothetical protein SORBIDRAFT_02g009870 [Sorghum bicolor] >gi|145202756|gb|ABP35819.1| granule-bound starch synthase II precursor [Sorghum bicolor] >gi|241925266|gb|EER98410.1| hypothetical protein SORBIDRAFT_02g009870 [Sorghum bicolor]	Q8LL05	80.5	1e-15
710058	2.4.1.195	"N-hydroxythioamideS-beta-glucosyltransferase."	152	gi|15224368|ref|NP_181910.1|UDP-glucosyltransferase 74F2 [Arabidopsis thaliana] >gi|75277344|sp|O22822.1|U74F2_ARATH RecName: Full=UDP-glycosyltransferase 74F2; AltName: Full=AtSGT1; AltName: Full=Salicylic acid glucosyltransferase 1 >gi|2281088|gb|AAB64024.1| putative glucosyltransferase [Arabidopsis thaliana] >gi|17064814|gb|AAL32561.1| putative glucosyltransferase [Arabidopsis thaliana] >gi|21…	O48676	54.7	8e-08
721034	2.4.1.265	"1->3-glucosyltransferase."	163	gi|326515694|dbj|BAK07093.1|predicted protein [Hordeum vulgare subsp. vulgare]	O80505	96.3	2e-20
758940	2.4.1.121	"Indole-3-acetatebeta-glucosyltransferase."	225	gi|222646154|gb|ACM66950.1|flavonoid glucosyltransferase [Crocus sativus]	Q41819	63.5	2e-10
763976	2.4.1.218	"Hydroquinoneglucosyltransferase."	237	gi|283362112|dbj|BAI65909.1|UDP-sugar:glycosyltransferase [Forsythia x intermedia]	Q9M156	94.4	9e-20
773420	2.4.1.120	"Sinapate1-glucosyltransferase."	267	gi|226533670|emb|CAS03353.1|sinapate 1-glucosyltransferase [Brassica rapa subsp. campestris]	Q9LVF0	90.1	2e-18
775712	2.4.1.142	"Chitobiosyldiphosphodolicholbeta-mannosyltransferase."	275	gi|217074154|gb|ACJ85437.1|unknown [Medicago truncatula]	Q5R7A2	132	3e-31
775884	2.4.1.123	"Inositol3-alpha-galactosyltransferase."	276	gi|115452677|ref|NP_001049939.1|Os03g0316200 [Oryza sativa Japonica Group] >gi|108707826|gb|ABF95621.1| galactinol synthase 3, putative, expressed [Oryza sativa Japonica Group] >gi|113548410|dbj|BAF11853.1| Os03g0316200 [Oryza sativa Japonica Group] >gi|215701283|dbj|BAG92707.1| unnamed protein product [Oryza sativa Japonica Group]	C7G304	174	5e-44
782222	2.4.1.21	"Starchsynthase."	303	gi|377657088|gb|AFB74094.1|starch synthase I-1, partial [Triticum aestivum]	Q9FNF2	171	5e-43
785902	2.4.1.238	"Anthocyanin3{prime}-O-beta-glucosyltransferase."	323	gi|224101569|ref|XP_002334266.1|predicted protein [Populus trichocarpa] >gi|222870374|gb|EEF07505.1| predicted protein [Populus trichocarpa]	Q8H0F2	103	2e-22
786364	2.4.1.202	"glucosyltransferase."	326	gi|115448771|ref|NP_001048165.1|Os02g0755900 [Oryza sativa Japonica Group] >gi|46805959|dbj|BAD17253.1| putative UDP-glucose glucosyltransferase1 [Oryza sativa Japonica Group] >gi|113537696|dbj|BAF10079.1| Os02g0755900 [Oryza sativa Japonica Group] >gi|125583743|gb|EAZ24674.1| hypothetical protein OsJ_08442 [Oryza sativa Japonica Group] >gi|215707075|dbj|BAG93535.1| unnamed protein product [Oryza…	B4G072	139	2e-33
786998	2.4.1.129	"Peptidoglycanglycosyltransferase."	329	gi|168037926|ref|XP_001771453.1|penicillin-binding protein [Physcomitrella patens subsp. patens] >gi|162677180|gb|EDQ63653.1| penicillin-binding protein [Physcomitrella patens subsp. patens]	P45345	73.2	2e-13
790654	2.4.1.207	"Xyloglucan:xyloglucosyltransferase."	353	gi|8886867|gb|AAF80591.1|AF223420_1xyloglucan endotransglycosylase XET2 [Asparagus officinalis]	Q38907	220	8e-58
791458	2.4.1.272	"SoyasapogenolBglucuronidegalactosyltransferase."	359	gi|357486853|ref|XP_003613714.1|Anthocyanin 3'-O-beta-glucosyltransferase [Medicago truncatula] >gi|355515049|gb|AES96672.1| Anthocyanin 3'-O-beta-glucosyltransferase [Medicago truncatula]	D4Q9Z4	62	5e-10
792810	2.4.1.271	"Crocetinglucosyltransferase."	370	gi|75129976|sp|Q6WFW1.1|GLT3_CROSARecName: Full=Crocetin glucosyltransferase 3 >gi|34015076|gb|AAQ56280.1| glucosyltransferase-like protein [Crocus sativus]	Q6WFW1	118	6e-27
793450	2.4.1.144	Beta-1,4-mannosyl-glycoprotein4-beta-N-acetylglucosaminyltransferase.	375	gi|326530470|dbj|BAJ97661.1|predicted protein [Hordeum vulgare subsp. vulgare]	Q02527	57.8	1e-08
794070	2.4.1.57	"Phosphatidylinositolalpha-mannosyltransferase."	381	gi|297740238|emb|CBI30420.3|unnamed protein product [Vitis vinifera]	P0CF99	58.9	4e-09
796212	2.4.1.267	"1->3-glucosyltransferase."	401	gi|33146795|dbj|BAC79743.1|putative alpha 3 glucosyltransferase [Oryza sativa Japonica Group] >gi|50510099|dbj|BAD30770.1| putative alpha 3 glucosyltransferase [Oryza sativa Japonica Group] >gi|218199140|gb|EEC81567.1| hypothetical protein OsI_25010 [Oryza sativa Indica Group] >gi|222636487|gb|EEE66619.1| hypothetical protein OsJ_23200 [Oryza sativa Japonica Group]	Q9FF17	196	2e-50
796558	2.4.1.263	"Abscisatebeta-glucosyltransferase."	404	gi|302142283|emb|CBI19486.3|unnamed protein product [Vitis vinifera]	Q8W3P8	82.4	4e-16
797674	2.4.1.186	"Glycogeninglucosyltransferase."	416	gi|125572856|gb|EAZ14371.1|hypothetical protein OsJ_04291 [Oryza sativa Japonica Group]	O15488	77.4	1e-14
797944	2.4.1.100	"2,1-fructan:2, 1-fructan1-fructosyltransferase	419	gi|386688290|gb|AFJ21575.1|vacuolar invertase [Agave tequilana] >gi|386688302|gb|AFJ21581.1| putative vacuolar invertase [Agave tequilana]	P92916	194	1e-49
798442	2.4.1.243	"6(G)-fructosyltransferase."	425	gi|386688286|gb|AFJ21573.1|fructan:fructan 6G-fructosyltransferase [Agave tequilana]	Q5FC15	202	4e-52
799010	2.4.1.227	"acetylglucosaminyltransferase."	432	gi|357128258|ref|XP_003565791.1|PREDICTED: UDP-N-acetylglucosamine--N-acetylmuramyl-(pentapeptide) pyrophosphoryl-undecaprenol N-acetylglucosamine transferase-like [Brachypodium distachyon]	C4XK69	82	6e-16
800028	2.4.1.83	"Dolichyl-phosphatebeta-D-mannosyltransferase."	445	gi|18394881|ref|NP_564118.1|dolichol-phosphate mannosyltransferase [Arabidopsis thaliana] >gi|8886954|gb|AAF80640.1|AC069251_33 F2D10.6 [Arabidopsis thaliana] >gi|29028862|gb|AAO64810.1| At1g20575 [Arabidopsis thaliana] >gi|51969260|dbj|BAD43322.1| hypothetical protein [Arabidopsis thaliana] >gi|110743122|dbj|BAE99453.1| hypothetical protein [Arabidopsis thaliana] >gi|332191868|gb|AEE29989.1| dol…	O60762	195	4e-50
802586	2.4.1.115	"Anthocyanidin3-O-glucosyltransferase."	482	gi|171674071|gb|ACB47884.1|UDP-glucoronosyl/UDP-glucosyl transferase protein [Triticum aestivum] >gi|224184727|gb|ACN39596.1| UDP-glycosyltransferase [Triticum aestivum]	Q40286	167	2e-41
803892	2.4.1.85	"Cyanohydrinbeta-glucosyltransferase."	505	gi|125525771|gb|EAY73885.1|hypothetical protein OsI_01767 [Oryza sativa Indica Group]	Q9SBL1	170	2e-42
803942	2.4.1.46	"Monogalactosyldiacylglycerolsynthase."	505	gi|51090578|dbj|BAD36030.1|putative 1,2-diacylglycerol 3-beta-galactosyltransferase [Oryza sativa Japonica Group]	Q0DWQ1	298	5e-81
805650	2.4.1.173	"Sterol3-beta-glucosyltransferase."	539	gi|226497958|ref|NP_001151796.1|LOC100285431 [Zea mays] >gi|195649745|gb|ACG44340.1| sterol 3-beta-glucosyltransferase [Zea mays]	A1CFB3	102	1e-21
806164	2.4.1.126	"Hydroxycinnamate4-beta-glucosyltransferase."	549	gi|242064284|ref|XP_002453431.1|hypothetical protein SORBIDRAFT_04g005960 [Sorghum bicolor] >gi|241933262|gb|EES06407.1| hypothetical protein SORBIDRAFT_04g005960 [Sorghum bicolor]	Q5XF20	125	7e-29
806640	2.4.1.117	"Dolichyl-phosphatebeta-glucosyltransferase."	560	gi|226492611|ref|NP_001140935.1|uncharacterized protein LOC100273013 [Zea mays] >gi|194701826|gb|ACF84997.1| unknown [Zea mays] >gi|194703532|gb|ACF85850.1| unknown [Zea mays]	Q9DB25	144	2e-34
807048	2.4.1.69	"Galactoside2-alpha-L-fucosyltransferase."	570	gi|297733954|emb|CBI15201.3|unnamed protein product [Vitis vinifera]	Q9M5Q1	285	5e-77
807096	2.4.1.37	"Fucosylgalactoside3-alpha-galactosyltransferase."	571	gi|224111368|ref|XP_002315829.1|predicted protein [Populus trichocarpa] >gi|222864869|gb|EEF02000.1| predicted protein [Populus trichocarpa]	Q54RP0	51.2	2e-06
807416	2.4.1.234	"Kaempferol3-O-galactosyltransferase."	580	gi|301353154|gb|ADK75021.1|UDP-glucose: anthocyanidin 3-O-glucosyltransferase [Freesia hybrid cultivar]	Q9SBQ8	82.4	9e-16
808256	2.4.1.224	"acetylglucosaminyltransferase."	606	gi|125545291|gb|EAY91430.1|hypothetical protein OsI_13057 [Oryza sativa Indica Group]	Q9Y169	114	2e-25
808256	2.4.1.225	"N-acetylglucosaminyl-proteoglycan4-beta-glucuronosyltransferase."	606	gi|125545291|gb|EAY91430.1|hypothetical protein OsI_13057 [Oryza sativa Indica Group]	Q9Y169	114	2e-25
809010	2.4.1.101	"Alpha-1,3-mannosyl-glycoprotein2-beta-N-acetylglucosaminyltransferase.	629	gi|18076148|emb|CAC80702.1|N-acetylglucosaminyltransferase I [Nicotiana tabacum]	Q9XGM8	273	4e-73
809134	2.4.1.131	"GDP-Man:Man(3)GlcNAc(2)-PP-dolicholalpha-1,2- mannosyltransferase"	634	gi|297613430|ref|NP_001067144.2|Os12g0583000 [Oryza sativa Japonica Group] >gi|255670433|dbj|BAF30163.2| Os12g0583000 [Oryza sativa Japonica Group]	Q9XEE9	246	3e-65
809290	2.4.1.143	"Alpha-1,6-mannosyl-glycoprotein2-beta-N-acetylglucosaminyltransferase.	639	gi|242063392|ref|XP_002452985.1|hypothetical protein SORBIDRAFT_04g036090 [Sorghum bicolor] >gi|241932816|gb|EES05961.1| hypothetical protein SORBIDRAFT_04g036090 [Sorghum bicolor]	O19071	144	2e-34
809752	2.4.1.214	"Glycoprotein3-alpha-L-fucosyltransferase."	656	gi|110735396|gb|ABG89268.1|alpha-1,3-fucosyltransferase [Lemna minor]	Q9LJK1	287	2e-77
809834	2.4.1.82	"Galactinol--sucrosegalactosyltransferase."	659	gi|224142577|ref|XP_002324632.1|predicted protein [Populus trichocarpa] >gi|222866066|gb|EEF03197.1| predicted protein [Populus trichocarpa]	Q8RX87	432	1e-121
810076	2.4.1.99	"Sucrose:sucrosefructosyltransferase."	668	gi|386688282|gb|AFJ21571.1|sucrose:sucrose 1-fructosyltransferase [Agave tequilana] >gi|386688294|gb|AFJ21577.1| sucrose:sucrose 1-fructosyltransferase [Agave tequilana]	Q9FSV7	251	2e-66
810756	2.4.1.91	"Flavonol3-O-glucosyltransferase."	696	gi|224056174|ref|XP_002298739.1|predicted protein [Populus trichocarpa] >gi|222845997|gb|EEE83544.1| predicted protein [Populus trichocarpa]	Q2V6J9	167	4e-41
811070	2.4.1.141	"N-acetylglucosaminyldiphosphodolicholN-acetylglucosaminyltransferase."	712	gi|125549771|gb|EAY95593.1|hypothetical protein OsI_17444 [Oryza sativa Indica Group]	Q9D8C3	50.8	4e-06
811658	2.4.1.260	"Dolichyl-P-Man:Man(7)GlcNAc(2)-PP-dolicholalpha-1,6-mannosyltransferase	741	gi|255571039|ref|XP_002526470.1|glycosyltransferase, putative [Ricinus communis] >gi|223534145|gb|EEF35861.1| glycosyltransferase, putative [Ricinus communis]	A8MR93	283	6e-76
812026	2.4.1.258	"Dolichyl-P-Man:Man(5)GlcNAc(2)-PP-dolicholalpha-1,3-mannosyltransferase	763	gi|357135488|ref|XP_003569341.1|PREDICTED: dol-P-Man:Man(5)GlcNAc(2)-PP-Dol alpha-1,3-mannosyltransferase-like [Brachypodium distachyon]	O82244	354	2e-97
812756	2.4.1.134	"Galactosylxylosylprotein3-beta-galactosyltransferase."	815	gi|224072087|ref|XP_002303622.1|predicted protein [Populus trichocarpa] >gi|222841054|gb|EEE78601.1| predicted protein [Populus trichocarpa]	Q9N491	92.8	1e-18
812796	2.4.1.13	"Sucrosesynthase."	818	gi|335060422|gb|AEH27530.1|putative sucrose synthase [Amorphophallus konjac]	Q10LP5	474	1e-133
813004	2.4.1.32	"Glucomannan4-beta-mannosyltransferase."	837	gi|374256073|gb|AEZ00898.1|putative beta-14-mannan synthase, partial [Elaeis guineensis]	Q9LZR3	413	1e-115
813218	2.4.1.1	"Phosphorylase."	855	gi|130172|sp|P27598.1|PHSL_IPOBARecName: Full=Alpha-1,4 glucan phosphorylase L isozyme, chloroplastic/amyloplastic; AltName: Full=Starch phosphorylase L; Flags: Precursor >gi|168276|gb|AAA63271.1| starch phosphorylase [Ipomoea batatas]	P27598	491	1e-138
813228	2.4.1.132	"GDP-Man:Man(1)GlcNAc(2)-PP-dolicholalpha-1,3-mannosyltransferase	855	gi|224117020|ref|XP_002317454.1|predicted protein [Populus trichocarpa] >gi|222860519|gb|EEE98066.1| predicted protein [Populus trichocarpa]	O94738	241	2e-63
813228	2.4.1.257	"GDP-Man:Man(2)GlcNAc(2)-PP-dolicholalpha-1,6-mannosyltransferase	855	gi|224117020|ref|XP_002317454.1|predicted protein [Populus trichocarpa] >gi|222860519|gb|EEE98066.1| predicted protein [Populus trichocarpa]	O94738	241	2e-63
813816	2.4.1.25	"4-alpha-glucanotransferase."	910	gi|219888073|gb|ACL54411.1|unknown [Zea mays]	Q69Q02	457	1e-128
813894	2.4.1.250	"D-inositol-3-phosphateglycosyltransferase."	918	gi|356518559|ref|XP_003527946.1|PREDICTED: uncharacterized protein LOC100791337 [Glycine max]	D2Q1C4	70.1	1e-11
814328	2.4.1.135	"Galactosylgalactosylxylosylprotein3-beta-glucuronosyltransferase."	969	gi|147770323|emb|CAN73652.1|hypothetical protein VITISV_039322 [Vitis vinifera]	Q9VTG7	120	7e-27
814396	2.4.1.261	"Dolichyl-P-Man:Man(8)GlcNAc(2)-PP-dolicholalpha-1,2- mannosyltransferase	977	gi|115435204|ref|NP_001042360.1|Os01g0209000 [Oryza sativa Japonica Group] >gi|56201746|dbj|BAD73103.1| putative disrupted in bipolar disorder 1 [Oryza sativa Japonica Group] >gi|113531891|dbj|BAF04274.1| Os01g0209000 [Oryza sativa Japonica Group] >gi|215737282|dbj|BAG96211.1| unnamed protein product [Oryza sativa Japonica Group] >gi|215769186|dbj|BAH01415.1| unnamed protein product [Oryza sativa…	Q9FZ49	444	1e-124
814396	2.4.1.259	"Dolichyl-P-Man:Man(6)GlcNAc(2)-PP-dolicholalpha-1,2- mannosyltransferase	977	gi|115435204|ref|NP_001042360.1|Os01g0209000 [Oryza sativa Japonica Group] >gi|56201746|dbj|BAD73103.1| putative disrupted in bipolar disorder 1 [Oryza sativa Japonica Group] >gi|113531891|dbj|BAF04274.1| Os01g0209000 [Oryza sativa Japonica Group] >gi|215737282|dbj|BAG96211.1| unnamed protein product [Oryza sativa Japonica Group] >gi|215769186|dbj|BAH01415.1| unnamed protein product [Oryza sativa…	Q9FZ49	444	1e-124
814434	2.4.1.18	"1,4-alpha-glucanbranchingenzyme.	982	gi|1345570|emb|CAA56319.1|starch branching enzyme I [Pisum sativum]	Q9LZS3	465	1e-130
814510	2.4.1.15	"Alpha alpha-trehalose-phosphatesynthase(UDP-forming).	990	gi|224074305|ref|XP_002304347.1|predicted protein [Populus trichocarpa] >gi|222841779|gb|EEE79326.1| predicted protein [Populus trichocarpa]	O23617	512	1e-145
814598	2.4.1.34	"1,3-beta-glucansynthase."	1001	gi|358348999|ref|XP_003638528.1|Callose synthase, partial [Medicago truncatula] >gi|355504463|gb|AES85666.1| Callose synthase, partial [Medicago truncatula]	Q9SJM0	533	1e-151
814924	2.4.1.12	"Cellulosesynthase(UDP-forming)."	1049	gi|224096486|ref|XP_002310628.1|predicted protein [Populus trichocarpa] >gi|222853531|gb|EEE91078.1| predicted protein [Populus trichocarpa]	Q94JQ6	436	1e-122
815022	2.4.1.253	"Baicalein7-O-glucuronosyltransferase."	1064	gi|399769561|emb|CCG85331.1|glucosyltransferase [Crocus sativus]	Q76MR7	153	1e-36
815118	2.4.1.198	"PhosphatidylinositolN-acetylglucosaminyltransferase."	1082	gi|242048156|ref|XP_002461824.1|hypothetical protein SORBIDRAFT_02g008800 [Sorghum bicolor] >gi|241925201|gb|EER98345.1| hypothetical protein SORBIDRAFT_02g008800 [Sorghum bicolor]	P87172	251	3e-66
815494	2.4.1.273	"SoyasaponinIIIrhamnosyltransferase."	1165	gi|225454338|ref|XP_002275802.1|PREDICTED: putative UDP-rhamnose:rhamnosyltransferase 1 [Vitis vinifera]	D4Q9Z5	190	8e-48
815628	2.4.1.43	"Polygalacturonate4-alpha-galacturonosyltransferase."	1198	gi|359495836|ref|XP_002273962.2|PREDICTED: galacturonosyltransferase 8-like [Vitis vinifera]	Q9LE59	456	1e-128
815724	2.4.1.79	"Globotriaosylceramide3-beta-N-acetylgalactosaminyltransferase."	1222	gi|242092526|ref|XP_002436753.1|hypothetical protein SORBIDRAFT_10g008170 [Sorghum bicolor] >gi|241914976|gb|EER88120.1| hypothetical protein SORBIDRAFT_10g008170 [Sorghum bicolor]	Q5RAL7	98.2	5e-20
815746	2.4.1.241	"Digalactosyldiacylglycerolsynthase."	1229	gi|296083152|emb|CBI22788.3|unnamed protein product [Vitis vinifera]	Q6DW76	602	1e-172
816128	2.4.1.14	"Sucrose-phosphatesynthase."	1362	gi|157863010|gb|ABV90637.1|sucrose-phosphate synthase [Allium cepa]	Q0JGK4	621	1e-177
816630	2.4.1.119	"Dolichyl-diphosphooligosaccharide--proteinglycotransferase."	1860	gi|242037081|ref|XP_002465935.1|hypothetical protein SORBIDRAFT_01g048520 [Sorghum bicolor] >gi|241919789|gb|EER92933.1| hypothetical protein SORBIDRAFT_01g048520 [Sorghum bicolor]	Q91YQ5	299	2e-80
816666	2.4.1.255	"ProteinO-GlcNActransferase."	1994	gi|225430656|ref|XP_002270163.1|PREDICTED: probable UDP-N-acetylglucosamine--peptide N-acetylglucosaminyltransferase SEC [Vitis vinifera] >gi|296085167|emb|CBI28662.3| unnamed protein product [Vitis vinifera]	P56558	566	1e-160
