# Supplementary material for: De Novo Transcriptome Sequencing Reveals Important Molecular Networks and Metabolic Pathways of the Plant, Chlorophytum borivilianum
Source: PLoS One. 2013 Dec 23;8(12):e83336. doi: 10.1371/journal.pone.0083336 (PMC3871651; doi:10.1371/journal.pone.0083336)
Supplement: Table S8 — Reads per exon kilobase per million (RPKM) based expression of annotated genes of C. borivilianum transcriptome. (XLS) (XLS) [file pone.0083336.s011.xls]

## Sheet: Sheet1
Expression	Transcript_id	EC_number	Annotation	Entrez_id	%identity	E-value	V7	V8	V9
52.3888	613601	3.2.1.23	Beta-galactosidase.	Q10RB4	69.7	2e-12	1	193	1
22.1645	613605	6.3.3.1	Phosphoribosylformylglycinamidinecyclo-ligase.	P52424	57.8	9e-09	1	487	1
18.1346	613749	3.6.5.5	DynaminGTPase.	Q84N64	68.2	7e-12	1	25	1
374.781	613765	1.1.1.317	Perakinereductase.	Q3L181	57	2e-08	1	1	1
149.107	613777	1.3.1.72	Delta(24)-sterolreductase.	P93472	62.4	4e-10	1	6	1
114.852	613785	2.3.1.50	SerineC-palmitoyltransferase.	Q5JK39	62	5e-10	1	28	1
26.1944	613809	2.4.1.115	Anthocyanidin3-O-glucosyltransferase.	Q40286	48.5	6e-06	1	17	1
697.174	613821	4.1.2.13	Fructose-bisphosphatealdolase.	P17784	57	2e-08	1	161	1
300.228	613835	1.3.1.72	Delta(24)-sterolreductase.	P93472	62.4	4e-10	1	6	1
576.277	613851	5.1.3.18	GDP-mannose3,5-epimerase.	Q2R1V8	71.2	8e-13	1	4	1
14.1047	614057	2.7.11.1	Non-specificserine/threonineproteinkinase.	Q05999	68.6	5e-12	1	2257	1
30.2243	614061	1.11.1.7	Peroxidase.	P84516	47.4	1e-05	1	185	1
14.1047	614119	2.3.1.199	Very-long-chain3-oxoacyl-CoAsynthase.	Q9XF43	60.5	1e-09	1	60	1
14.1047	614179	2.7.7.7	DNA-directedDNApolymerase.	F4IFN6	60.1	2e-09	1	1110	1
22.1645	614203	1.14.13.102	Psoralensynthase.	C0SJS2	48.5	6e-06	1	3	1
8.05982	614207	3.2.1.23	Beta-galactosidase.	Q6Z6K4	73.9	1e-13	1	193	1
22.1645	614237	3.6.4.12	DNAhelicase.	Q7F1M0	62.8	3e-10	1	2467	1
207.54	614267	3.1.1.11	Pectinesterase.	P83218	47.8	1e-05	1	100	1
30.2243	614309	3.6.3.44	Xenobiotic-transportingATPase.	Q9SKX0	51.2	9e-07	1	45	1
24.1794	614311	1.7.7.1	Ferredoxin--nitritereductase.	Q39161	73.9	1e-13	1	8	1
14.1047	614367	2.7.11.1	Non-specificserine/threonineproteinkinase.	P15792	56.2	3e-08	1	2257	1
24.1794	614369	3.1.13.1	ExoribonucleaseII.	O32231	53.5	2e-07	1	121	1
32.2393	614401	4.2.2.2	Pectatelyase.	Q93Z25	57.4	1e-08	1	98	1
32.2393	614423	3.6.4.13	RNAhelicase.	P47047	55.1	6e-08	1	1585	1
30.2243	614441	3.1.13.1	ExoribonucleaseII.	Q6NQJ6	48.9	4e-06	1	121	1
20.1495	614449	2.7.11.1	Non-specificserine/threonineproteinkinase.	Q9LFP7	48.9	4e-06	1	2257	1
8.05982	614595	2.7.11.1	Non-specificserine/threonineproteinkinase.	O81291	48.9	4e-06	1	2257	1
215.6	614647	5.2.1.8	Peptidylprolylisomerase.	Q26551	58.5	6e-09	1	1496	1
30.2243	614655	2.4.1.34	1,3-beta-glucansynthase.	Q3B724	55.8	4e-08	1	21	1
16.1196	614807	3.2.1.55	Alpha-N-arabinofuranosidase.	A5JTQ2	52.4	4e-07	1	58	1
16.1196	614807	3.2.1.37	Xylan1,4-beta-xylosidase.	A5JTQ2	52.4	4e-07	1	40	1
20.1495	614813	3.6.3.1	Phospholipid-translocatingATPase.	P98205	62.8	3e-10	1	54	1
417.095	614833	3.4.23.40	Phytepsin.	P42210	55.1	6e-08	1	1	1
22.1645	614835	3.4.11.9	Xaa-Proaminopeptidase.	P44881	49.3	3e-06	1	144	1
16.1196	614869	3.1.1.1	Carboxylesterase.	Q9SX78	48.9	4e-06	1	89	1
24.1794	614871	3.6.4.13	RNAhelicase.	Q0E2Z7	57.8	9e-09	1	1585	1
20.1495	614947	3.6.4.13	RNAhelicase.	Q9VUV9	62.8	3e-10	1	1585	1
141.047	614985	2.7.11.1	Non-specificserine/threonineproteinkinase.	Q3E9C0	48.1	8e-06	1	2257	1
114.852	615057	3.1.2.12	S-formylglutathionehydrolase.	Q8LAS8	53.5	2e-07	1	36	1
76.5682	615059	3.1.2.12	S-formylglutathionehydrolase.	Q8LAS8	50.1	2e-06	1	36	1
26.1944	615067	3.2.1.21	Beta-glucosidase.	Q7XSK1	50.1	2e-06	1	206	1
12.0897	615147	4.4.1.14	1-aminocyclopropane-1-carboxylatesynthase.	Q07262	56.6	2e-08	1	23	1
70.5234	615151	2.4.1.34	1,3-beta-glucansynthase.	Q9LXT9	47.8	1e-05	1	21	1
42.314	615159	2.7.11.1	Non-specificserine/threonineproteinkinase.	Q08467	68.9	4e-12	1	2257	1
14.1047	615269	3.2.1.55	Alpha-N-arabinofuranosidase.	A5JTQ2	49.7	3e-06	1	58	1
14.1047	615269	3.2.1.37	Xylan1,4-beta-xylosidase.	A5JTQ2	49.7	3e-06	1	40	1
22.1645	615299	2.5.1.32	Phytoenesynthase.	P49293	47.4	1e-05	1	40	1
215.6	615347	3.4.23.40	Phytepsin.	P42210	50.4	2e-06	1	1	1
32.2393	615405	2.7.11.1	Non-specificserine/threonineproteinkinase.	Q6NKZ9	51.2	9e-07	1	2257	1
74.5533	615487	3.2.1.4	Cellulase.	Q8LCP6	61.2	9e-10	1	201	1
32.2393	615489	4.2.2.2	Pectatelyase.	Q9SCP2	55.1	6e-08	1	98	1
24.1794	615587	2.7.11.1	Non-specificserine/threonineproteinkinase.	C0LGP4	55.8	4e-08	1	2257	1
12.0897	615601	2.1.1.77	Protein-L-isoaspartate(D-aspartate)O-methyltransferase.	Q43209	70.9	1e-12	1	331	1
14.1047	615629	3.2.1.4	Cellulase.	Q6Z2J3	57.8	9e-09	1	201	1
118.882	615667	2.1.1.43	Histone-lysineN-methyltransferase.	Q8VZ17	62.4	4e-10	1	261	1
20.1495	615671	2.7.11.1	Non-specificserine/threonineproteinkinase.	Q3EDL4	57.4	1e-08	1	2257	1
10.0748	615709	2.7.13.3	Histidinekinase.	Q3S4A7	59.7	2e-09	1	481	1
12.0897	615743	2.7.11.1	Non-specificserine/threonineproteinkinase.	Q9ZUI0	57.8	9e-09	1	2257	1
18.1346	615791	1.14.99.33	Delta(12)-fattyaciddehydrogenase.	O81931	50.4	2e-06	1	1	1
18.1346	615795	3.1.3.11	Fructose-bisphosphatase.	O64422	52.4	4e-07	1	519	1
12.0897	615809	2.7.7.7	DNA-directedDNApolymerase.	O48653	51.2	9e-07	1	1110	1
44.329	615941	4.1.1.39	Ribulose-bisphosphatecarboxylase.	O65194	64.7	8e-11	1	852	1
10.0748	615967	2.7.11.1	Non-specificserine/threonineproteinkinase.	Q9LY50	53.9	1e-07	1	2257	1
28.2094	615971	3.2.1.23	Beta-galactosidase.	Q5Z7L0	71.6	6e-13	1	193	1
177.316	616099	2.4.1.207	Xyloglucan:xyloglucosyltransferase.	Q39857	68.2	7e-12	1	41	1
159.181	616105	2.7.11.1	Non-specificserine/threonineproteinkinase.	P93759	67.4	1e-11	1	2257	1
16.1196	616143	2.7.11.1	Non-specificserine/threonineproteinkinase.	Q9FM85	58.2	7e-09	1	2257	1
433.215	616189	2.7.11.1	Non-specificserine/threonineproteinkinase.	Q40518	70.5	1e-12	1	2257	1
20.1495	616241	1.11.1.7	Peroxidase.	A7NY33	55.5	5e-08	1	185	1
86.643	616279	2.7.1.40	Pyruvatekinase.	Q42806	71.2	8e-13	1	106	1
157.166	616297	2.5.1.18	Glutathionetransferase.	P50471	57.8	9e-09	1	308	1
14.1047	616373	2.7.11.1	Non-specificserine/threonineproteinkinase.	Q8H1D6	61.2	9e-10	1	2257	1
23.7232	616551	2.7.11.1	Non-specificserine/threonineproteinkinase.	P25848	62.8	3e-10	1	2257	1
31.631	616593	2.7.11.1	Non-specificserine/threonineproteinkinase.	Q9FE20	60.5	1e-09	1	2257	1
49.4234	616607	3.1.3.16	Phosphoproteinphosphatase.	Q75QN6	56.6	2e-08	1	704	1
49.4234	616607	3.1.3.48	Protein-tyrosine-phosphatase.	Q75QN6	56.6	2e-08	1	517	1
124.547	616637	2.7.7.13	Mannose-1-phosphateguanylyltransferase.	Q6Z9A3	51.2	9e-07	1	67	1
35.5848	616661	2.7.11.1	Non-specificserine/threonineproteinkinase.	Q9XIC7	68.2	7e-12	1	2257	1
47.4465	616669	2.7.11.1	Non-specificserine/threonineproteinkinase.	Q54U31	51.2	9e-07	1	2257	1
270.84	616693	1.1.1.34	Hydroxymethylglutaryl-CoAreductase(NADPH).	P04035	66.6	2e-11	1	52	1
17.7924	616725	2.7.7.8	Polyribonucleotidenucleotidyltransferase.	Q8GZQ3	64.3	1e-10	1	781	1
13.8386	616735	2.7.12.2	Mitogen-activatedproteinkinasekinase.	Q9S7U9	51.6	7e-07	1	60	1
39.5387	616737	3.4.22.14	Actinidain.	P00785	49.7	3e-06	1	2	1
585.173	616761	1.1.1.42	Isocitratedehydrogenase(NADP(+)).	Q40345	70.9	1e-12	1	63	1
383.526	616825	3.4.23.40	Phytepsin.	P42210	61.2	9e-10	1	1	1
15.8155	616867	3.6.3.4	Copper-exportingATPase.	Q9SH30	58.5	6e-09	1	27	1
33.6079	616889	1.2.1.8	Betaine-aldehydedehydrogenase.	Q0TKW0	50.4	2e-06	1	128	1
114.662	616907	2.4.1.115	Anthocyanidin3-O-glucosyltransferase.	P51094	50.8	1e-06	1	17	1
47.4465	616941	2.1.1.128	(RS)-norcoclaurine6-O-methyltransferase.	Q9LEL6	47.8	1e-05	1	1	1
37.5618	617013	2.7.11.24	Mitogen-activatedproteinkinase.	Q39024	70.5	1e-12	1	198	1
11.8616	617019	2.7.7.49	RNA-directedDNApolymerase.	Q6XKE6	52	5e-07	1	312	1
381.549	617027	2.3.3.10	Hydroxymethylglutaryl-CoAsynthase.	P54873	50.8	1e-06	1	19	1
23.7232	617059	3.2.1.23	Beta-galactosidase.	Q9SCV3	56.6	2e-08	1	193	1
29.654	617081	3.1.1.11	Pectinesterase.	Q96576	61.2	9e-10	1	100	1
23.7232	617083	3.1.1.11	Pectinesterase.	Q1JPL7	62	5e-10	1	100	1
23.7232	617083	3.2.2.22	rRNAN-glycosylase.	Q1JPL7	62	5e-10	1	78	1
29.654	617099	1.3.3.6	Acyl-CoAoxidase.	O65202	56.6	2e-08	1	36	1
79.0774	617181	1.13.11.12	Linoleate13S-lipoxygenase.	P27481	48.9	4e-06	1	16	1
79.0774	617181	1.13.11.58	Linoleate9S-lipoxygenase.	P27481	48.9	4e-06	1	26	1
29.654	617215	2.1.1.43	Histone-lysineN-methyltransferase.	Q54HS3	49.7	3e-06	1	261	1
25.7002	617235	2.7.11.1	Non-specificserine/threonineproteinkinase.	Q54U31	51.2	9e-07	1	2257	1
7.90774	617275	2.3.1.41	Beta-ketoacyl-[acyl-carrier-protein]synthaseI.	Q8L3X9	55.1	6e-08	1	46	1
15.8155	617297	2.4.1.123	Inositol3-alpha-galactosyltransferase.	Q9XGN4	50.1	2e-06	1	12	1
35.5848	617303	1.1.1.95	Phosphoglyceratedehydrogenase.	O04130	53.9	1e-07	1	26	1
316.31	617313	2.7.1.4	Fructokinase.	Q9LNE4	51.6	7e-07	1	28	1
77.1005	617335	2.7.11.1	Non-specificserine/threonineproteinkinase.	Q0DJS1	67.8	9e-12	1	2257	1
365.733	617353	3.4.25.1	Proteasomeendopeptidasecomplex.	O65084	65.9	3e-11	1	536	1
19.7694	617367	3.6.1.1	Inorganicdiphosphatase.	Q9SU92	51.2	9e-07	1	323	1
13.8386	617381	3.1.3.2	Acidphosphatase.	Q9SIV9	66.2	3e-11	1	123	1
23.7232	617447	3.1.3.16	Phosphoproteinphosphatase.	Q9SHS7	70.5	1e-12	1	704	1
23.7232	617479	2.7.11.1	Non-specificserine/threonineproteinkinase.	O64812	66.6	2e-11	1	2257	1
280.725	617489	1.2.1.8	Betaine-aldehydedehydrogenase.	P42757	66.2	3e-11	1	128	1
55.3542	617499	5.1.3.2	UDP-glucose4-epimerase.	Q42605	55.8	4e-08	1	57	1
110.708	617501	1.3.1.72	Delta(24)-sterolreductase.	Q39085	47.8	1e-05	1	6	1
146.293	617509	3.1.3.24	Sucrose-phosphatephosphatase.	Q94E75	54.3	1e-07	1	11	1
98.8468	617511	3.1.3.24	Sucrose-phosphatephosphatase.	Q94E75	54.7	8e-08	1	11	1
75.1236	617515	6.1.1.5	Isoleucine--tRNAligase.	Q8BU30	57.4	1e-08	1	580	1
15.8155	617571	1.14.13.93	(+)-abscisicacid8{prime}-hydroxylase.	Q05JG2	51.2	9e-07	1	10	1
106.755	617575	1.1.1.	L-idonatedehydrogenase.	Q1PSI9	57.4	1e-08	1	33	1
249.094	617605	3.4.23.40	Phytepsin.	P42210	58.9	4e-09	1	1	1
500.165	617615	1.1.1.37	Malatedehydrogenase.	O48905	67.4	1e-11	1	584	1
53.3773	617641	3.2.1.2	Beta-amylase.	Q9FH80	61.2	9e-10	1	22	1
211.532	617653	1.1.1.37	Malatedehydrogenase.	Q08062	68.6	5e-12	1	584	1
13.8386	617673	6.6.1.1	Magnesiumchelatase.	B8ANF1	69.3	3e-12	1	46	1
395.387	617727	4.2.2.2	Pectatelyase.	Q9SRH4	48.5	6e-06	1	98	1
17.7924	617797	1.14.11.9	Flavanone3-dioxygenase.	Q05963	73.2	2e-13	1	17	1
375.618	617813	4.1.1.35	UDP-glucuronatedecarboxylase.	Q6DF08	65.5	5e-11	1	6	1
114.662	617847	2.3.1.199	Very-long-chain3-oxoacyl-CoAsynthase.	O48780	62.4	4e-10	1	60	1
114.662	617847	2.3.1.119	Icosanoyl-CoAsynthase.	O48780	62.4	4e-10	1	4	1
67.2158	617853	2.4.1.34	1,3-beta-glucansynthase.	Q9LXT9	49.3	3e-06	1	21	1
98.8468	617857	1.3.1.83	Geranylgeranyldiphosphatereductase.	Q9CA67	68.9	4e-12	1	5	1
11.8616	617859	2.7.1.107	Diacylglycerolkinase.	Q39017	57	2e-08	1	74	1
37.5618	617861	1.2.4.2	Oxoglutaratedehydrogenase(succinyl-transferring).	Q54JE4	62.4	4e-10	1	107	1
21.7463	617915	2.7.7.15	Choline-phosphatecytidylyltransferase.	Q9QZC4	58.5	6e-09	1	11	1
85.0082	617947	1.4.4.2	Glycinedehydrogenase(decarboxylating).	Q94B78	67.8	9e-12	1	536	1
55.3542	617955	2.1.1.95	TocopherolO-methyltransferase.	Q6ZIK0	54.3	1e-07	1	2	1
23.7232	617975	1.11.1.7	Peroxidase.	P16147	55.1	6e-08	1	185	1
57.3311	617987	1.3.1.83	Geranylgeranyldiphosphatereductase.	Q9CA67	67.4	1e-11	1	5	1
17.7924	618053	3.2.1.15	Polygalacturonase.	A7PZL3	47.4	1e-05	1	87	1
17.7924	618109	1.1.1.79	Glyoxylatereductase(NADP(+)).	Q9LE33	52	5e-07	1	114	1
17.7924	618109	1.1.1.81	Hydroxypyruvatereductase.	Q9LE33	52	5e-07	1	116	1
92.916	618119	2.6.1.11	Acetylornithinetransaminase.	Q9M8M7	56.6	2e-08	1	116	1
138.386	618125	2.4.1.43	Polygalacturonate4-alpha-galacturonosyltransferase.	Q9LE59	57.8	9e-09	1	1	1
138.386	618147	2.5.1.18	Glutathionetransferase.	Q9M2W2	63.2	2e-10	1	308	1
29.654	618161	3.1.3.16	Phosphoproteinphosphatase.	Q9XGH7	71.2	8e-13	1	704	1
27.6771	618163	1.3.1.42	12-oxophytodienoatereductase.	Q9XG54	60.1	2e-09	1	7	1
31.631	618221	3.4.22.6	Chymopapain.	P14080	53.1	2e-07	1	1	1
21.7463	618261	2.4.1.21	Starchsynthase.	Q9FNF2	48.1	7e-06	1	351	1
480.395	618283	5.4.2.1	Phosphoglyceratemutase.	P30792	67.4	1e-11	1	837	1
272.817	618305	2.3.3.8	ATPcitratesynthase.	Q9FGX1	65.5	5e-11	1	20	1
401.318	618307	2.3.3.8	ATPcitratesynthase.	Q9FGX1	65.5	5e-11	1	20	1
769.028	618345	2.1.1.14	5-methyltetrahydropteroyltriglutamate--homocysteineS-methyltransferase.	P93263	58.9	4e-09	1	271	1
15.8155	618365	4.2.1.78	(S)-norcoclaurinesynthase.	A2A1A0	48.9	4e-06	1	3	1
9.88468	618369	3.1.3.56	Inositol-polyphosphate5-phosphatase.	Q9FUR2	62.8	3e-10	1	14	1
237.232	618379	2.2.1.1	Transketolase.	Q43848	61.6	7e-10	1	78	1
33.6079	618385	3.6.3.8	Calcium-transportingATPase.	O64806	68.6	5e-12	1	80	1
79.0774	618415	2.4.1.12	Cellulosesynthase(UDP-forming).	Q6YVM4	70.5	1e-12	1	40	1
330.148	618445	3.6.4.13	RNAhelicase.	P35683	68.9	4e-12	1	1585	1
7.90774	618513	3.2.1.167	Baicalin-beta-D-glucuronidase.	Q9LRC8	48.5	6e-06	1	1	1
108.731	618541	5.1.3.5	UDP-arabinose4-epimerase.	Q8H0B2	64.7	8e-11	1	7	1
183.855	618551	3.6.3.14	H(+)-transportingtwo-sectorATPase.	P13548	64.7	8e-11	1	2156	1
13.8386	618569	4.1.1.39	Ribulose-bisphosphatecarboxylase.	P92306	72.8	3e-13	1	852	1
33.6079	618577	3.6.4.12	DNAhelicase.	Q6DIH3	58.2	7e-09	1	2467	1
15.8155	618619	3.6.4.12	DNAhelicase.	Q8L840	68.2	7e-12	1	2467	1
19.7694	618629	2.7.11.1	Non-specificserine/threonineproteinkinase.	O81833	63.5	2e-10	1	2257	1
11.8616	618647	3.1.3.16	Phosphoproteinphosphatase.	Q9SL76	55.5	5e-08	1	704	1
67.2158	618713	2.7.11.24	Mitogen-activatedproteinkinase.	Q5J4W4	70.9	1e-12	1	198	1
13.8386	618723	3.6.4.13	RNAhelicase.	Q9SQV1	48.9	4e-06	1	1585	1
19.7694	618725	3.6.4.13	RNAhelicase.	Q9SQV1	48.9	4e-06	1	1585	1
343.987	618735	5.5.1.6	Chalconeisomerase.	Q6QHK0	52.8	3e-07	1	49	1
373.641	618755	5.2.1.8	Peptidylprolylisomerase.	Q4I1Y1	66.6	2e-11	1	1496	1
17.7924	618775	3.2.1.28	Alpha,alpha-trehalase.	Q9FWC1	49.3	3e-06	1	106	1
19.7694	618793	3.6.3.8	Calcium-transportingATPase.	Q9XES1	60.5	1e-09	1	80	1
47.4465	618795	3.6.3.8	Calcium-transportingATPase.	Q9XES1	60.5	1e-09	1	80	1
102.801	618833	4.1.2.13	Fructose-bisphosphatealdolase.	P29356	65.9	3e-11	1	161	1
17.7924	618847	2.7.11.1	Non-specificserine/threonineproteinkinase.	C0LGK4	68.2	7e-12	1	2257	1
13.8386	619005	4.3.2.2	Adenylosuccinatelyase.	P44797	63.5	2e-10	1	46	1
25.7002	619007	1.2.1.3	Aldehydedehydrogenase(NAD(+)).	Q56YU0	59.3	3e-09	1	110	1
25.7002	619049	3.1.3.16	Phosphoproteinphosphatase.	Q9SHS7	70.5	1e-12	1	704	1
25.7002	619073	3.4.23.40	Phytepsin.	P42210	63.2	2e-10	1	1	1
37.5618	619075	3.4.23.40	Phytepsin.	P42210	69.7	2e-12	1	1	1
31.631	619107	1.2.4.2	Oxoglutaratedehydrogenase(succinyl-transferring).	Q54JE4	63.2	2e-10	1	107	1
15.8155	619169	2.7.7.6	DNA-directedRNApolymerase.	Q9LV32	60.1	2e-09	1	3836	1
245.14	619221	3.6.3.14	H(+)-transportingtwo-sectorATPase.	P49087	67	2e-11	1	2156	1
15.8155	619333	3.6.3.44	Xenobiotic-transportingATPase.	Q9LYS2	54.7	8e-08	1	45	1
23.7232	619343	2.7.1.105	6-phosphofructo-2-kinase.	Q9MB58	55.1	6e-08	1	27	1
23.7232	619343	3.1.3.46	Fructose-2,6-bisphosphate2-phosphatase.	Q9MB58	55.1	6e-08	1	32	1
13.8386	619401	2.3.1.74	Naringenin-chalconesynthase.	P23569	62.4	4e-10	1	129	1
33.6079	619403	2.5.1.3	Thiamine-phosphatediphosphorylase.	Q5M731	58.5	6e-09	1	345	1
33.6079	619403	2.7.1.49	Hydroxymethylpyrimidinekinase.	Q5M731	58.5	6e-09	1	31	1
9.88468	619415	3.1.3.12	Trehalose-phosphatase.	Q6ZAL2	55.8	4e-08	1	40	1
11.8616	619427	5.4.99.25	tRNApseudouridine(55)synthase.	Q5M4G2	50.8	1e-06	1	498	1
17.7924	619451	2.7.11.1	Non-specificserine/threonineproteinkinase.	Q94E49	55.1	6e-08	1	2257	1
258.979	619481	2.2.1.6	Acetolactatesynthase.	Q6K2E8	66.2	3e-11	1	76	1
100.824	619515	6.1.1.9	Valine--tRNAligase.	P93736	70.9	1e-12	1	340	1
15.8155	619537	3.6.3.44	Xenobiotic-transportingATPase.	Q9LYS2	48.9	4e-06	1	45	1
79.0774	619541	1.13.11.58	Linoleate9S-lipoxygenase.	Q9LUW0	50.8	1e-06	1	26	1
298.517	619549	2.7.11.1	Non-specificserine/threonineproteinkinase.	O80719	62.8	3e-10	1	2257	1
23.7232	619559	2.7.11.1	Non-specificserine/threonineproteinkinase.	Q9STV4	58.9	4e-09	1	2257	1
67.2158	619561	4.1.1.15	Glutamatedecarboxylase.	Q07346	70.9	1e-12	1	51	1
41.5157	619573	3.6.4.13	RNAhelicase.	Q9LU46	67.4	1e-11	1	1585	1
454.695	619629	2.5.1.18	Glutathionetransferase.	Q9M2W2	66.2	3e-11	1	308	1
17.7924	619641	1.3.1.34	2,4-dienoyl-CoAreductase(NADPH).	Q9LTV6	63.9	1e-10	1	12	1
15.8155	619647	1.8.3.2	Thioloxidase.	Q9ZU40	60.1	2e-09	1	32	1
334.102	619689	1.2.1.3	Aldehydedehydrogenase(NAD(+)).	Q56YU0	52	5e-07	1	110	1
71.1697	619727	2.7.7.15	Choline-phosphatecytidylyltransferase.	Q9QZC4	58.5	6e-09	1	11	1
41.5157	619743	2.7.7.7	DNA-directedDNApolymerase.	Q9LRE6	66.2	3e-11	1	1110	1
96.8699	619753	2.3.1.199	Very-long-chain3-oxoacyl-CoAsynthase.	O48780	55.5	5e-08	1	60	1
96.8699	619753	2.3.1.119	Icosanoyl-CoAsynthase.	O48780	55.5	5e-08	1	4	1
67.2158	619765	3.4.25.1	Proteasomeendopeptidasecomplex.	O24030	69.3	3e-12	1	536	1
11.8616	619785	2.7.11.1	Non-specificserine/threonineproteinkinase.	Q06548	54.7	8e-08	1	2257	1
7.90774	619849	2.4.1.18	1,4-alpha-glucanbranchingenzyme.	D2WL32	55.5	5e-08	1	292	1
17.7924	619855	4.2.1.20	Tryptophansynthase.	O27520	55.5	5e-08	1	998	1
154.201	619877	3.2.1.67	Galacturan1,4-alpha-galacturonidase.	P35339	53.9	1e-07	1	43	1
9.70163	619949	2.7.7.7	DNA-directedDNApolymerase.	F4HW04	60.5	1e-09	1	1110	1
19.4033	619973	3.3.2.10	Solubleepoxidehydrolase.	Q6Q2C2	52	5e-07	1	8	1
19.4033	619973	3.1.3.76	Lipid-phosphatephosphatase.	Q6Q2C2	52	5e-07	1	4	1
15.5226	620009	3.1.1.11	Pectinesterase.	O04887	56.2	3e-08	1	100	1
54.3291	620149	1.2.1.27	Methylmalonate-semialdehydedehydrogenase(acylating).	Q0WM29	52.8	3e-07	1	52	1
85.3743	620151	1.2.1.27	Methylmalonate-semialdehydedehydrogenase(acylating).	Q0WM29	51.6	7e-07	1	52	1
91.1953	620163	3.6.3.8	Calcium-transportingATPase.	Q9XES1	65.5	5e-11	1	80	1
17.4629	620177	2.7.11.1	Non-specificserine/threonineproteinkinase.	Q9M3G7	51.6	7e-07	1	2257	1
11.642	620203	3.2.1.23	Beta-galactosidase.	Q9FFN4	60.8	1e-09	1	193	1
79.5534	620247	3.4.11.21	Aspartylaminopeptidase.	B9RAJ0	59.3	3e-09	1	10	1
1594.95	620265	1.1.1.86	Ketol-acidreductoisomerase.	Q65XK0	70.5	1e-12	1	643	1
92.0592	620295	3.4.24.64	Mitochondrialprocessingpeptidase.	Q9ZU25	50.1	2e-06	1	24	1
32.9855	620359	2.7.11.1	Non-specificserine/threonineproteinkinase.	Q9FR53	67.4	1e-11	1	2257	1
29.1049	620367	1.5.1.5	Methylenetetrahydrofolatedehydrogenase(NADP(+)).	A1AL91	54.3	1e-07	1	809	1
29.1049	620367	3.5.4.9	Methenyltetrahydrofolatecyclohydrolase.	A1AL91	54.3	1e-07	1	818	1
23.2839	620441	4.2.1.91	Arogenatedehydratase.	Q9SA96	59.7	2e-09	1	7	1
23.2839	620441	4.2.1.51	Prephenatedehydratase.	Q9SA96	59.7	2e-09	1	41	1
19.4033	620467	3.2.1.55	Alpha-N-arabinofuranosidase.	Q8VZR2	58.9	4e-09	1	58	1
9.70163	620511	1.11.1.7	Peroxidase.	Q43731	62.8	3e-10	1	185	1
9.70163	620615	2.7.11.1	Non-specificserine/threonineproteinkinase.	O48814	56.2	3e-08	1	2257	1
9.70163	620623	2.4.1.21	Starchsynthase.	Q6Z2T8	63.9	1e-10	1	351	1
467.619	620643	2.3.1.198	Glycerol-3-phosphate2-O-acyltransferase.	O80437	59.3	3e-09	1	2	1
11.642	620645	1.4.1.14	Glutamatesynthase(NADH).	Q9LV03	66.6	2e-11	1	5	1
977.924	620717	1.3.1.21	7-dehydrocholesterolreductase.	Q9LDU6	64.3	1e-10	1	9	1
11.642	620739	3.2.1.15	Polygalacturonase.	A7PZL3	49.7	3e-06	1	87	1
186.089	620771	1.1.1.316	L-galactose1-dehydrogenase.	O81884	65.5	5e-11	1	1	1
1286.44	620779	3.4.22.6	Chymopapain.	P14080	57.8	9e-09	1	1	1
23.2839	620859	2.7.11.1	Non-specificserine/threonineproteinkinase.	Q8LPB4	49.7	3e-06	1	2257	1
13.5823	620863	3.2.1.39	Glucanendo-1,3-beta-D-glucosidase.	Q94CD8	47.4	1e-05	1	76	1
15.5226	620865	1.13.11.12	Linoleate13S-lipoxygenase.	Q9LNR3	59.7	2e-09	1	16	1
77.613	620867	2.5.1.60	ProteingeranylgeranyltransferasetypeII.	P53611	54.7	8e-08	1	19	1
13.5823	620877	3.6.3.42	Beta-glucan-transportingATPase.	P0A2V1	52.4	4e-07	1	23	1
21.3436	620923	3.6.3.4	Copper-exportingATPase.	Q9SH30	51.2	9e-07	1	27	1
27.1646	620925	2.4.1.238	Anthocyanin3{prime}-O-beta-glucosyltransferase.	Q8H0F2	50.1	2e-06	1	1	1
13.5823	620953	2.4.1.271	Crocetinglucosyltransferase.	Q6X1C0	52.8	3e-07	1	2	1
38.8065	620955	3.13.1.1	UDP-sulfoquinovosesynthase.	O48917	65.5	5e-11	1	2	1
13.5823	620969	3.6.5.5	DynaminGTPase.	Q2KIA5	54.7	8e-08	1	25	1
93.1356	620983	3.1.1.11	Pectinesterase.	Q43111	55.8	4e-08	1	100	1
91.1953	621021	2.1.1.56	mRNA(guanine-N(7)-)-methyltransferase.	Q6Z9U7	63.9	1e-10	1	218	1
9.70163	621035	1.11.2.3	Plantseedperoxygenase.	Q9FLN9	54.7	8e-08	1	10	1
236.72	621041	2.3.3.8	ATPcitratesynthase.	O80526	69.7	2e-12	1	20	1
7.7613	621111	1.4.3.21	Primary-amineoxidase.	Q8H1H9	58.5	6e-09	1	21	1
15.5226	621183	2.7.11.1	Non-specificserine/threonineproteinkinase.	Q9M2Z1	53.5	2e-07	1	2257	1
32.9855	621195	2.7.11.1	Non-specificserine/threonineproteinkinase.	C0LGH3	56.6	2e-08	1	2257	1
40.7468	621267	5.1.3.6	UDP-glucuronate4-epimerase.	Q9LIS3	50.1	2e-06	1	6	1
75.6727	621323	3.5.3.12	Agmatinedeiminase.	Q6MSR8	50.8	1e-06	1	59	1
13.5823	621335	1.1.1.195	Cinnamyl-alcoholdehydrogenase.	O64969	69.3	3e-12	1	40	1
27.1646	621363	5.99.1.3	DNAtopoisomerase(ATP-hydrolyzing).	Q9C5V6	59.7	2e-09	1	294	1
11.642	621375	6.6.1.1	Magnesiumchelatase.	Q10M50	62.8	3e-10	1	46	1
11.642	621449	2.4.1.21	Starchsynthase.	Q0DEC8	56.2	3e-08	1	351	1
13.5823	621556	1.7.7.1	Ferredoxin--nitritereductase.	P17847	55.5	5e-08	1	8	1
23.2839	621626	3.6.4.13	RNAhelicase.	Q53RK8	59.3	3e-09	1	1585	1
21.3436	621634	2.4.1.15	Alpha,alpha-trehalose-phosphatesynthase(UDP-forming).	Q9ZV48	63.2	2e-10	1	58	1
29.1049	621824	3.1.3.2	Acidphosphatase.	Q9SFU3	72	5e-13	1	123	1
27.1646	621834	2.7.11.1	Non-specificserine/threonineproteinkinase.	Q9ZVM9	55.1	6e-08	1	2257	1
190.152	621868	3.4.24.64	Mitochondrialprocessingpeptidase.	Q42290	55.5	5e-08	1	24	1
11.642	621906	2.7.11.1	Non-specificserine/threonineproteinkinase.	Q39086	64.3	1e-10	1	2257	1
11.642	621910	2.4.1.198	PhosphatidylinositolN-acetylglucosaminyltransferase.	Q9QYT7	47.8	1e-05	1	27	1
34.9259	621952	6.1.1.20	Phenylalanine--tRNAligase.	Q94K73	56.2	3e-08	1	1004	1
29.1049	622060	3.6.3.8	Calcium-transportingATPase.	Q9XES1	60.1	2e-09	1	80	1
17.4629	622144	6.1.1.7	Alanine--tRNAligase.	P36428	65.5	5e-11	1	716	1
7.7613	622262	2.7.11.1	Non-specificserine/threonineproteinkinase.	C0LGI2	47.4	1e-05	1	2257	1
13.5823	622278	4.2.3.1	Threoninesynthase.	Q9MT28	70.1	2e-12	1	27	1
7.7613	622280	3.2.1.26	Beta-fructofuranosidase.	Q39692	48.5	6e-06	1	61	1
302.691	622328	1.14.11.9	Flavanone3-dioxygenase.	Q05965	73.9	1e-13	1	17	1
58.2098	622360	3.4.22.31	Ananain.	P80884	50.4	2e-06	1	1	1
27.1646	622364	2.1.1.94	Tabersonine16-O-methyltransferase.	B0EXJ8	49.7	3e-06	1	1	1
32.9855	622370	3.4.16.5	CarboxypeptidaseC.	P37891	50.8	1e-06	1	51	1
17.4629	622382	2.7.11.1	Non-specificserine/threonineproteinkinase.	O49318	50.1	2e-06	1	2257	1
32.9855	622422	2.4.1.207	Xyloglucan:xyloglucosyltransferase.	P24806	63.5	2e-10	1	41	1
17.4629	622432	3.1.1.1	Carboxylesterase.	Q9SX78	47.4	1e-05	1	89	1
56.2694	622440	2.8.1.2	3-mercaptopyruvatesulfurtransferase.	O64530	67	2e-11	1	9	1
56.2694	622440	2.8.1.1	Thiosulfatesulfurtransferase.	O64530	67	2e-11	1	146	1
15.5226	622466	3.6.3.8	Calcium-transportingATPase.	O64806	69.7	2e-12	1	80	1
337.617	622530	2.5.1.10	(2E,6E)-farnesyldiphosphatesynthase.	O24242	65.9	3e-11	1	69	1
337.617	622530	2.5.1.1	Dimethylallyltranstransferase.	O24242	65.9	3e-11	1	57	1
17.4629	622622	2.4.1.34	1,3-beta-glucansynthase.	Q9LXT9	50.8	1e-06	1	21	1
228.958	622628	4.2.3.5	Chorismatesynthase.	P57720	70.1	2e-12	1	713	1
13.5823	622654	1.14.13.68	4-hydroxyphenylacetaldehydeoximemonooxygenase.	O48958	55.8	4e-08	1	1	1
25.2242	622660	3.1.3.56	Inositol-polyphosphate5-phosphatase.	Q84MA2	53.1	2e-07	1	14	1
15.5226	622726	2.7.11.1	Non-specificserine/threonineproteinkinase.	Q9LYN8	64.3	1e-10	1	2257	1
17.4629	622752	2.3.1.41	Beta-ketoacyl-[acyl-carrier-protein]synthaseI.	P52410	57.4	1e-08	1	46	1
609.615	622786	3.6.4.13	RNAhelicase.	Q9CAI7	68.2	7e-12	1	1585	1
17.1454	622802	3.6.3.44	Xenobiotic-transportingATPase.	Q9LK64	58.5	6e-09	1	45	1
268.612	622822	1.1.1.86	Ketol-acidreductoisomerase.	Q65XK0	68.6	5e-12	1	643	1
127.638	622824	1.6.2.2	Cytochrome-b5reductase.	Q9ZNT1	64.7	8e-11	1	88	1
59.0565	622830	2.3.1.20	DiacylglycerolO-acyltransferase.	Q9SLD2	83.2	2e-16	1	43	1
87.6322	622838	6.3.2.19	Ubiquitin--proteinligase.	Q9FI61	58.9	4e-09	1	253	1
264.802	622844	2.1.1.169	Tricetin3{prime},4{prime},5{prime}-O-trimethyltransferase.	Q38J50	51.2	9e-07	1	1	1
55.2464	622894	2.7.2.11	Glutamate5-kinase.	O65361	57.4	1e-08	1	451	1
55.2464	622894	1.2.1.41	Glutamate-5-semialdehydedehydrogenase.	O65361	57.4	1e-08	1	575	1
213.365	622934	5.1.3.15	Glucose-6-phosphate1-epimerase.	Q40784	51.2	9e-07	1	4	1
205.745	623000	1.11.1.15	Peroxiredoxin.	Q6E2Z6	60.5	1e-09	1	260	1
19.0505	623002	2.7.11.1	Non-specificserine/threonineproteinkinase.	O22932	67	2e-11	1	2257	1
17.1454	623082	2.7.7.8	Polyribonucleotidenucleotidyltransferase.	Q69LE7	61.2	9e-10	1	781	1
19.0505	623088	2.4.1.34	1,3-beta-glucansynthase.	Q9LXT9	59.3	3e-09	1	21	1
11.4303	623138	6.2.1.2	Butyrate--CoAligase.	Q9C8D4	53.1	2e-07	1	20	1
213.365	623318	3.1.1.3	Triacylglycerollipase.	Q67ZU1	51.6	7e-07	1	152	1
13.3353	623408	3.1.3.56	Inositol-polyphosphate5-phosphatase.	O80560	53.1	2e-07	1	14	1
17.1454	623420	1.11.1.7	Peroxidase.	Q05855	58.5	6e-09	1	185	1
80.012	623438	3.6.3.6	Proton-exportingATPase.	Q9M2A0	56.2	3e-08	1	33	1
32.3858	623444	3.6.4.13	RNAhelicase.	Q0E3X4	62	5e-10	1	1585	1
59.0565	623498	3.2.1.14	Chitinase.	Q7Y1Z0	58.2	7e-09	1	136	1
24.7656	623566	2.4.1.243	6(G)-fructosyltransferase.	P92916	53.5	2e-07	1	2	1
24.7656	623566	2.4.1.100	2,1-fructan:2,1-fructan1-fructosyltransferase.	P92916	53.5	2e-07	1	1	1
11.4303	623690	2.4.1.271	Crocetinglucosyltransferase.	Q6WFW1	60.5	1e-09	1	2	1
24.7656	623762	3.1.4.4	PhospholipaseD.	Q9C5Y0	62	5e-10	1	61	1
158.119	623782	2.3.1.74	Naringenin-chalconesynthase.	O04111	60.1	2e-09	1	129	1
17.1454	623796	3.6.4.13	RNAhelicase.	Q38953	65.1	6e-11	1	1585	1
20.9555	623868	2.4.1.91	Flavonol3-O-glucosyltransferase.	Q8W491	60.1	2e-09	1	12	1
20.9555	623884	3.2.1.39	Glucanendo-1,3-beta-D-glucosidase.	Q94CD8	54.3	1e-07	1	76	1
32.3858	623888	1.1.1.170	Sterol-4-alpha-carboxylate3-dehydrogenase(decarboxylating).	Q9FX01	60.1	2e-09	1	10	1
148.594	623992	3.1.2.12	S-formylglutathionehydrolase.	Q8LAS8	61.6	7e-10	1	36	1
57.1514	624004	2.4.1.12	Cellulosesynthase(UDP-forming).	Q6YVM4	71.6	6e-13	1	40	1
43.8161	624024	2.4.1.243	6(G)-fructosyltransferase.	Q5FC15	57	2e-08	1	2	1
38.1009	624036	2.7.2.11	Glutamate5-kinase.	O04226	47.8	1e-05	1	451	1
38.1009	624036	1.2.1.41	Glutamate-5-semialdehydedehydrogenase.	O04226	47.8	1e-05	1	575	1
26.6707	624040	2.7.11.1	Non-specificserine/threonineproteinkinase.	C0LGU7	51.6	7e-07	1	2257	1
17.1454	624052	2.7.11.1	Non-specificserine/threonineproteinkinase.	Q65X23	61.2	9e-10	1	2257	1
43.8161	624058	2.1.1.37	DNA(cytosine-5-)-methyltransferase.	B1Q3J6	63.9	1e-10	1	91	1
66.6767	624084	6.3.4.14	Biotincarboxylase.	B9HBA8	65.9	3e-11	1	35	1
66.6767	624084	6.4.1.2	Acetyl-CoAcarboxylase.	B9HBA8	65.9	3e-11	1	1007	1
13.3353	624088	2.1.1.37	DNA(cytosine-5-)-methyltransferase.	Q9M548	59.3	3e-09	1	91	1
13.3353	624162	1.2.1.13	Glyceraldehyde-3-phosphatedehydrogenase(NADP(+))(phosphorylating).	P12858	65.1	6e-11	1	15	1
78.1069	624266	3.13.1.1	UDP-sulfoquinovosesynthase.	O48917	59.7	2e-09	1	2	1
7.62019	624272	2.4.1.243	6(G)-fructosyltransferase.	P92916	55.5	5e-08	1	2	1
7.62019	624272	2.4.1.100	2,1-fructan:2,1-fructan1-fructosyltransferase.	P92916	55.5	5e-08	1	1	1
9.52524	624390	3.2.1.14	Chitinase.	O04138	54.3	1e-07	1	136	1
11.4303	624398	3.4.16.6	CarboxypeptidaseD.	P08819	53.9	1e-07	1	82	1
15.2404	624448	2.4.1.91	Flavonol3-O-glucosyltransferase.	Q9C9B0	59.3	3e-09	1	12	1
11.4303	624452	2.1.1.228	tRNA(guanine(37)-N(1))-methyltransferase.	F6HH45	50.4	2e-06	1	703	1
64.7716	624584	1.1.1.37	Malatedehydrogenase.	Q9SN86	62.4	4e-10	1	584	1
13.3353	624716	2.1.1.37	DNA(cytosine-5-)-methyltransferase.	Q8LPU5	63.5	2e-10	1	91	1
43.8161	624726	3.2.1.55	Alpha-N-arabinofuranosidase.	Q9LXD6	55.5	5e-08	1	58	1
70.4867	624774	2.4.1.34	1,3-beta-glucansynthase.	Q9LXT9	62.8	3e-10	1	21	1
68.5817	624782	3.2.1.14	Chitinase.	P29022	52.8	3e-07	1	136	1
13.3353	624814	2.7.11.1	Non-specificserine/threonineproteinkinase.	Q9SCZ4	54.3	1e-07	1	2257	1
22.8606	624856	2.7.2.11	Glutamate5-kinase.	O04226	52.8	3e-07	1	451	1
22.8606	624856	1.2.1.41	Glutamate-5-semialdehydedehydrogenase.	O04226	52.8	3e-07	1	575	1
436.256	624874	1.1.1.22	UDP-glucose6-dehydrogenase.	Q96558	66.2	3e-11	1	37	1
245.751	624914	1.13.99.1	Inositoloxygenase.	Q5Z8T3	65.5	5e-11	1	13	1
9.52524	624916	4.1.99.12	3,4-dihydroxy-2-butanone-4-phosphatesynthase.	P47924	56.6	2e-08	1	242	1
9.52524	624916	3.5.4.25	GTPcyclohydrolaseII.	P47924	56.6	2e-08	1	215	1
59.0565	625048	3.2.1.55	Alpha-N-arabinofuranosidase.	Q9LXD6	52	5e-07	1	58	1
11.4303	625138	3.1.26.4	RibonucleaseH.	P0C2F6	49.7	3e-06	1	1325	1
26.6707	625176	2.4.2.29	tRNA-guanine(34)transglycosylase.	O94460	52.4	4e-07	1	496	1
19.0505	625192	3.6.3.44	Xenobiotic-transportingATPase.	Q9LK64	59.7	2e-09	1	45	1
9.52524	625222	2.7.13.3	Histidinekinase.	Q9XH57	53.5	2e-07	1	481	1
20.9555	625224	2.7.11.1	Non-specificserine/threonineproteinkinase.	Q9LTC0	59.7	2e-09	1	2257	1
53.3413	625248	1.4.1.3	Glutamatedehydrogenase(NAD(P)(+)).	Q43260	64.3	1e-10	1	38	1
53.3413	625292	2.1.1.43	Histone-lysineN-methyltransferase.	Q8GZB6	50.1	2e-06	1	261	1
390.535	625314	2.4.1.13	Sucrosesynthase.	P04712	59.7	2e-09	1	32	1
11.4303	625334	2.7.7.6	DNA-directedRNApolymerase.	P92969	56.2	3e-08	1	3836	1
112.262	625436	1.11.1.7	Peroxidase.	A7NY33	60.8	1e-09	1	185	1
35.5495	625476	4.2.1.20	Tryptophansynthase.	P14671	71.2	8e-13	1	998	1
31.8075	625478	4.2.1.20	Tryptophansynthase.	P14671	72.8	3e-13	1	998	1
50.5178	625568	2.7.11.1	Non-specificserine/threonineproteinkinase.	Q8W4I7	59.3	3e-09	1	2257	1
28.0654	625602	3.4.11.18	Methionylaminopeptidase.	Q9FV52	73.6	2e-13	1	171	1
37.4206	625606	6.2.1.1	Acetate--CoAligase.	B9DGD6	75.5	4e-14	1	204	1
7.48411	625638	1.13.11.51	9-cis-epoxycarotenoiddioxygenase.	Q9C6Z1	63.9	1e-10	1	7	1
91.6804	625684	2.7.11.1	Non-specificserine/threonineproteinkinase.	P92958	68.6	5e-12	1	2257	1
14.9682	625716	2.7.7.8	Polyribonucleotidenucleotidyltransferase.	Q6KAI0	61.6	7e-10	1	781	1
41.1626	625728	2.4.1.218	Hydroquinoneglucosyltransferase.	Q9M156	65.9	3e-11	1	2	1
59.8729	625732	2.7.11.1	Non-specificserine/threonineproteinkinase.	P53683	65.1	6e-11	1	2257	1
112.262	625766	4.2.2.2	Pectatelyase.	Q9C5M8	61.2	9e-10	1	98	1
28.0654	625778	2.7.11.1	Non-specificserine/threonineproteinkinase.	O81905	48.9	4e-06	1	2257	1
28.0654	625782	3.2.1.14	Chitinase.	Q6K8R2	50.4	2e-06	1	136	1
1435.08	625816	1.1.1.86	Ketol-acidreductoisomerase.	Q65XK0	72.4	4e-13	1	643	1
33.6785	625822	2.3.1.199	Very-long-chain3-oxoacyl-CoAsynthase.	Q9LZ72	53.9	1e-07	1	60	1
162.779	625846	1.14.13.70	Sterol14-demethylase.	P93596	67.4	1e-11	1	27	1
11.2262	625852	1.10.9.1	Plastoquinol--plastocyaninreductase.	Q69S39	80.9	1e-15	1	55	1
14.9682	625860	2.4.1.34	1,3-beta-glucansynthase.	Q9SHJ3	68.2	7e-12	1	21	1
11.2262	625882	3.4.19.12	Ubiquitinylhydrolase1.	Q8LG98	47.4	1e-05	1	471	1
132.843	625956	1.14.13.132	Squalenemonooxygenase.	O48651	57.4	1e-08	1	14	1
16.8393	625984	2.1.1.43	Histone-lysineN-methyltransferase.	Q8W595	57.4	1e-08	1	261	1
20.5813	626030	5.2.1.8	Peptidylprolylisomerase.	P0C1J0	50.1	2e-06	1	1496	1
20.5813	626038	1.3.3.6	Acyl-CoAoxidase.	P0CZ24	47.4	1e-05	1	36	1
207.684	626042	1.14.13.11	Trans-cinnamate4-monooxygenase.	O24312	77	2e-14	1	14	1
26.1944	626076	3.6.4.12	DNAhelicase.	Q9FQ09	59.3	3e-09	1	2467	1
145.94	626082	1.2.1.27	Methylmalonate-semialdehydedehydrogenase(acylating).	Q0WM29	55.1	6e-08	1	52	1
20.5813	626108	2.3.1.199	Very-long-chain3-oxoacyl-CoAsynthase.	Q9XF43	63.9	1e-10	1	60	1
71.0991	626124	1.11.1.7	Peroxidase.	O80822	54.3	1e-07	1	185	1
26.1944	626128	2.7.11.1	Non-specificserine/threonineproteinkinase.	Q9ZVM9	62	5e-10	1	2257	1
16.8393	626182	1.2.1.3	Aldehydedehydrogenase(NAD(+)).	Q56YU0	60.1	2e-09	1	110	1
20.5813	626252	2.4.1.15	Alpha,alpha-trehalose-phosphatesynthase(UDP-forming).	Q9LRA7	48.5	6e-06	1	58	1
170.264	626266	2.6.1.45	Serine--glyoxylatetransaminase.	Q56YA5	64.7	8e-11	1	5	1
170.264	626266	2.6.1.51	Serine--pyruvatetransaminase.	Q56YA5	64.7	8e-11	1	9	1
170.264	626266	2.6.1.44	Alanine--glyoxylatetransaminase.	Q56YA5	64.7	8e-11	1	22	1
35.5495	626272	2.1.1.104	Caffeoyl-CoAO-methyltransferase.	Q9XGD5	50.1	2e-06	1	31	1
59.8729	626274	3.1.13.4	Poly(A)-specificribonuclease.	Q9M2F8	63.2	2e-10	1	80	1
61.7439	626290	4.1.1.49	Phosphoenolpyruvatecarboxykinase(ATP).	Q9XFA2	75.9	3e-14	1	285	1
129.101	626314	1.14.17.4	Aminocyclopropanecarboxylateoxidase.	Q9FR99	57.8	9e-09	1	31	1
50.5178	626320	2.7.11.1	Non-specificserine/threonineproteinkinase.	Q38869	48.1	7e-06	1	2257	1
20.5813	626338	3.6.3.1	Phospholipid-translocatingATPase.	Q9LVK9	71.6	6e-13	1	54	1
16.8393	626346	2.4.1.34	1,3-beta-glucansynthase.	Q9ZT82	67	2e-11	1	21	1
707.249	626416	6.1.1.5	Isoleucine--tRNAligase.	Q8BU30	59.3	3e-09	1	580	1
13.0972	626434	3.2.1.21	Beta-glucosidase.	Q7F9K4	56.6	2e-08	1	206	1
13.0972	626458	2.4.1.12	Cellulosesynthase(UDP-forming).	Q9AV71	65.5	5e-11	1	40	1
13.0972	626500	6.1.1.14	Glycine--tRNAligase.	Q8L785	60.1	2e-09	1	857	1
14.9682	626534	3.6.4.12	DNAhelicase.	Q75IP6	53.5	2e-07	1	2467	1
67.357	626566	2.5.1.3	Thiamine-phosphatediphosphorylase.	Q2QWK9	59.3	3e-09	1	345	1
67.357	626566	2.7.1.49	Hydroxymethylpyrimidinekinase.	Q2QWK9	59.3	3e-09	1	31	1
29.9365	626576	2.7.11.1	Non-specificserine/threonineproteinkinase.	Q9LZW4	68.6	5e-12	1	2257	1
46.7757	626580	3.6.3.44	Xenobiotic-transportingATPase.	Q9LZJ5	63.5	2e-10	1	45	1
16.8393	626588	3.6.4.12	DNAhelicase.	Q9FT69	67.4	1e-11	1	2467	1
13.0972	626618	3.2.1.4	Cellulase.	O48766	57	2e-08	1	201	1
29.9365	626720	4.2.2.2	Pectatelyase.	Q93WF1	67.8	9e-12	1	98	1
1019.71	626726	6.3.2.19	Ubiquitin--proteinligase.	Q94F47	75.9	3e-14	1	253	1
56.1309	626746	4.1.1.31	Phosphoenolpyruvatecarboxylase.	P51062	48.5	6e-06	1	264	1
93.5514	626758	2.4.1.14	Sucrose-phosphatesynthase.	Q8RY24	66.6	2e-11	1	18	1
168.393	626772	3.4.25.1	Proteasomeendopeptidasecomplex.	Q7DLR9	52	5e-07	1	536	1
16.8393	626790	2.4.1.34	1,3-beta-glucansynthase.	Q9S9U0	64.3	1e-10	1	21	1
11.2262	626830	2.7.7.27	Glucose-1-phosphateadenylyltransferase.	P30524	54.3	1e-07	1	312	1
63.615	626864	2.7.11.1	Non-specificserine/threonineproteinkinase.	Q9LT96	63.2	2e-10	1	2257	1
20.5813	626870	3.1.3.16	Phosphoproteinphosphatase.	Q9SHS7	47.4	1e-05	1	704	1
14.9682	626886	3.4.21.26	Prolyloligopeptidase.	O70196	53.1	2e-07	1	9	1
18.7103	626912	1.2.1.13	Glyceraldehyde-3-phosphatedehydrogenase(NADP(+))(phosphorylating).	P25856	52	5e-07	1	15	1
46.7757	626916	5.3.1.13	Arabinose-5-phosphateisomerase.	Q9M1T1	56.2	3e-08	1	20	1
920.546	626938	6.3.2.19	Ubiquitin--proteinligase.	P25866	63.2	2e-10	1	253	1
194.587	626960	2.1.1.43	Histone-lysineN-methyltransferase.	Q8VZ17	71.6	6e-13	1	261	1
170.264	626982	2.3.1.199	Very-long-chain3-oxoacyl-CoAsynthase.	Q9SIB2	52.4	4e-07	1	60	1
29.9365	626990	4.1.1.31	Phosphoenolpyruvatecarboxylase.	Q8GVE8	53.1	2e-07	1	264	1
22.4523	626992	4.1.1.31	Phosphoenolpyruvatecarboxylase.	Q8GVE8	53.1	2e-07	1	264	1
20.5813	627046	3.2.1.14	Chitinase.	Q06209	47.4	1e-05	1	136	1
260.073	627072	1.1.1.255	Mannitoldehydrogenase.	O82515	67	2e-11	1	7	1
239.492	627116	5.3.3.2	Isopentenyl-diphosphateDelta-isomerase.	O48965	70.5	1e-12	1	273	1
31.8075	627168	3.6.3.44	Xenobiotic-transportingATPase.	Q7DM58	68.9	4e-12	1	45	1
149.682	627170	1.3.1.9	Enoyl-[acyl-carrier-protein]reductase(NADH).	Q6H5J0	68.2	7e-12	1	39	1
102.907	627256	3.4.19.5	Beta-aspartyl-peptidase.	P50288	57.4	1e-08	1	13	1
11.2262	627262	1.1.1.206	TropinonereductaseI.	P50162	57	2e-08	1	1	1
372.335	627306	2.7.10.2	Non-specificprotein-tyrosinekinase.	P00544	65.9	3e-11	1	219	1
16.8393	627366	1.17.7.2	7-hydroxymethylchlorophyllareductase.	Q7XTG7	72.4	4e-13	1	2	1
31.8075	627478	6.3.5.3	Phosphoribosylformylglycinamidinesynthase.	Q9M8D3	65.1	6e-11	1	522	1
9.35514	627488	2.8.2.27	Quercetin-3-sulfate4{prime}-sulfotransferase.	P52837	48.9	4e-06	1	1	1
86.0673	627502	4.1.1.35	UDP-glucuronatedecarboxylase.	Q6DF08	55.5	5e-08	1	6	1
13.0972	627548	3.6.4.13	RNAhelicase.	O22899	75.1	6e-14	1	1585	1
22.4523	627556	2.7.7.48	RNA-directedRNApolymerase.	Q9SG02	59.3	3e-09	1	792	1
54.2598	627590	2.1.1.95	TocopherolO-methyltransferase.	Q6ZIK0	67	2e-11	1	2	1
11.2262	627632	3.6.3.44	Xenobiotic-transportingATPase.	Q8LGU1	55.1	6e-08	1	45	1
256.331	627660	3.2.2.9	Adenosylhomocysteinenucleosidase.	Q9T0I8	55.1	6e-08	1	193	1
13.0972	627694	2.7.2.3	Phosphoglyceratekinase.	Q42961	67	2e-11	1	722	1
321.817	627706	2.4.1.13	Sucrosesynthase.	Q43009	66.6	2e-11	1	32	1
59.8729	627760	2.3.1.199	Very-long-chain3-oxoacyl-CoAsynthase.	Q9FG87	60.8	1e-09	1	60	1
22.4523	627774	1.8.1.9	Thioredoxin-disulfidereductase.	P46843	48.5	6e-06	1	83	1
44.9047	627776	6.1.1.14	Glycine--tRNAligase.	O23627	68.9	4e-12	1	857	1
58.0019	627800	2.3.1.199	Very-long-chain3-oxoacyl-CoAsynthase.	Q9LZ72	53.5	2e-07	1	60	1
39.2916	627804	1.8.3.2	Thioloxidase.	Q9ZU40	58.9	4e-09	1	32	1
43.0337	627842	2.1.1.37	DNA(cytosine-5-)-methyltransferase.	Q9AXT8	57.8	9e-09	1	91	1
78.5832	627886	3.4.11.21	Aspartylaminopeptidase.	B9RAJ0	54.3	1e-07	1	10	1
215.168	627924	2.7.1.40	Pyruvatekinase.	P22200	60.5	1e-09	1	106	1
65.486	627948	3.2.1.4	Cellulase.	Q69SG5	68.2	7e-12	1	201	1
318.075	627972	6.2.1.5	Succinate--CoAligase(ADP-forming).	Q6ZL94	65.9	3e-11	1	574	1
37.4206	628018	3.6.3.8	Calcium-transportingATPase.	Q2RAS0	63.5	2e-10	1	80	1
24.3234	628020	3.6.3.8	Calcium-transportingATPase.	Q2RAS0	63.5	2e-10	1	80	1
63.615	628032	1.14.13.70	Sterol14-demethylase.	P93596	67.4	1e-11	1	27	1
232.008	628042	3.4.19.5	Beta-aspartyl-peptidase.	P50288	59.7	2e-09	1	13	1
26.1944	628098	2.1.1.43	Histone-lysineN-methyltransferase.	Q8VZ17	72	5e-13	1	261	1
389.174	628116	5.3.1.5	Xyloseisomerase.	Q9FKK7	72.4	4e-13	1	198	1
14.9682	628130	2.7.10.2	Non-specificprotein-tyrosinekinase.	Q6Z829	61.2	9e-10	1	219	1
181.49	628162	3.4.11.18	Methionylaminopeptidase.	Q56Y85	75.5	4e-14	1	171	1
24.3234	628166	3.1.4.11	PhosphoinositidephospholipaseC.	Q56W08	52	5e-07	1	64	1
16.8393	628188	2.7.1.68	1-phosphatidylinositol-4-phosphate5-kinase.	Q8RY89	56.2	3e-08	1	26	1
164.651	628224	3.4.25.1	Proteasomeendopeptidasecomplex.	Q10KF0	65.9	3e-11	1	536	1
125.359	628256	1.14.13.72	Methylsterolmonooxygenase.	Q8L7W5	69.3	3e-12	1	18	1
29.9365	628300	6.3.5.5	Carbamoyl-phosphatesynthase(glutamine-hydrolyzing).	Q55756	52.4	4e-07	1	455	1
67.357	628306	3.6.4.13	RNAhelicase.	Q2R1M8	63.9	1e-10	1	1585	1
116.004	628322	2.3.1.41	Beta-ketoacyl-[acyl-carrier-protein]synthaseI.	P23902	67.8	9e-12	1	46	1
37.4206	628330	2.7.7.80	Molybdopterin-synthaseadenylyltransferase.	Q9ZNW0	58.2	7e-09	1	41	1
37.4206	628330	2.8.1.11	Molybdopterin-synthasesulfurtransferase.	Q9ZNW0	58.2	7e-09	1	34	1
16.8393	628360	2.7.11.1	Non-specificserine/threonineproteinkinase.	Q3EDL4	73.9	1e-13	1	2257	1
200.2	628418	2.7.11.1	Non-specificserine/threonineproteinkinase.	Q9FMP5	71.6	6e-13	1	2257	1
93.5514	628420	2.6.1.83	LL-diaminopimelateaminotransferase.	Q10MQ2	70.5	1e-12	1	102	1
720.346	628454	1.1.1.37	Malatedehydrogenase.	P46487	53.1	2e-07	1	584	1
7.48411	628456	3.1.26.11	RibonucleaseZ.	Q8L633	57.8	9e-09	1	290	1
26.1944	628514	1.8.3.2	Thioloxidase.	Q6AUC6	52.8	3e-07	1	32	1
130.972	628542	2.3.3.1	Citrate(Si)-synthase.	P49298	72	5e-13	1	108	1
16.8393	628548	2.7.11.24	Mitogen-activatedproteinkinase.	Q53N72	65.9	3e-11	1	198	1
359.237	628564	3.6.4.13	RNAhelicase.	Q9CAI7	70.1	2e-12	1	1585	1
11.2262	628570	2.7.11.1	Non-specificserine/threonineproteinkinase.	Q5Z987	63.5	2e-10	1	2257	1
14.7056	628704	3.6.3.44	Xenobiotic-transportingATPase.	Q9LYS2	52.4	4e-07	1	45	1
25.7348	628794	2.7.11.1	Non-specificserine/threonineproteinkinase.	C0LGE0	62	5e-10	1	2257	1
11.0292	628800	2.7.11.1	Non-specificserine/threonineproteinkinase.	Q38872	68.9	4e-12	1	2257	1
12.8674	628802	2.4.1.34	1,3-beta-glucansynthase.	Q9SL03	52	5e-07	1	21	1
31.2495	628808	2.7.11.1	Non-specificserine/threonineproteinkinase.	Q9FR53	67	2e-11	1	2257	1
7.35281	628812	3.6.1.5	Apyrase.	F4JSH1	50.8	1e-06	1	28	1
25.7348	628840	1.14.11.9	Flavanone3-dioxygenase.	Q07353	50.1	2e-06	1	17	1
161.762	628894	3.2.1.22	Alpha-galactosidase.	Q42656	57.4	1e-08	1	81	1
77.2045	628988	3.2.2.3	Uridinenucleosidase.	Q8LAC4	68.6	5e-12	1	5	1
16.5438	629024	2.1.1.43	Histone-lysineN-methyltransferase.	O64827	59.7	2e-09	1	261	1
18.382	629112	3.1.3.16	Phosphoproteinphosphatase.	Q53Q11	57	2e-08	1	704	1
27.5731	629150	2.4.1.207	Xyloglucan:xyloglucosyltransferase.	Q9FI31	55.1	6e-08	1	41	1
56.9843	629214	2.3.1.41	Beta-ketoacyl-[acyl-carrier-protein]synthaseI.	P23902	74.7	8e-14	1	46	1
126.836	629230	3.4.25.1	Proteasomeendopeptidasecomplex.	P34066	76.6	2e-14	1	536	1
14.7056	629414	2.4.1.207	Xyloglucan:xyloglucosyltransferase.	Q38909	69.7	2e-12	1	41	1
25.7348	629428	2.7.11.1	Non-specificserine/threonineproteinkinase.	Q8GXZ3	63.9	1e-10	1	2257	1
18.382	629506	2.8.2.27	Quercetin-3-sulfate4{prime}-sulfotransferase.	P52837	47.4	1e-05	1	1	1
36.7641	629552	2.1.1.37	DNA(cytosine-5-)-methyltransferase.	Q94F88	57.4	1e-08	1	91	1
11.0292	629562	6.3.2.19	Ubiquitin--proteinligase.	Q9LUQ5	52.8	3e-07	1	253	1
12.8674	629660	3.1.3.11	Fructose-bisphosphatase.	Q42796	63.5	2e-10	1	519	1
124.998	629670	1.10.3.1	Catecholoxidase.	P43309	58.5	6e-09	1	14	1
14.7056	629822	2.7.11.1	Non-specificserine/threonineproteinkinase.	Q5Z987	49.7	3e-06	1	2257	1
11.0292	629846	3.6.4.12	DNAhelicase.	Q9FT73	62.4	4e-10	1	2467	1
224.261	629848	2.4.2.7	Adeninephosphoribosyltransferase.	P31166	50.4	2e-06	1	640	1
7.35281	629880	5.4.99.30	UDP-arabinopyranosemutase.	O22666	55.5	5e-08	1	8	1
36.7641	629894	5.3.1.16	isomerase.	O82782	62	5e-10	1	637	1
22.0584	629906	2.7.11.25	Mitogen-activatedproteinkinasekinasekinase.	O22042	55.5	5e-08	1	63	1
14.7056	629918	3.1.1.11	Pectinesterase.	O48711	49.3	3e-06	1	100	1
25.7348	629956	4.2.3.5	Chorismatesynthase.	P27793	65.1	6e-11	1	713	1
9.19102	629964	3.6.4.13	RNAhelicase.	P93008	69.3	3e-12	1	1585	1
222.423	629988	1.3.1.72	Delta(24)-sterolreductase.	P93472	60.8	1e-09	1	6	1
797.78	630018	2.4.1.13	Sucrosesynthase.	Q41608	73.6	2e-13	1	32	1
16.5438	630026	2.6.1.27	Tryptophantransaminase.	Q94A02	50.8	1e-06	1	3	1
18.382	630036	6.1.1.3	Threonine--tRNAligase.	Q55806	49.7	3e-06	1	700	1
174.629	630058	5.4.2.1	Phosphoglyceratemutase.	P35494	67	2e-11	1	837	1
14.7056	630076	1.8.1.9	Thioredoxin-disulfidereductase.	Q70G58	77	2e-14	1	83	1
22.0584	630156	2.7.7.48	RNA-directedRNApolymerase.	O82504	52.4	4e-07	1	792	1
29.4113	630172	2.7.1.68	1-phosphatidylinositol-4-phosphate5-kinase.	Q6EX42	50.8	1e-06	1	26	1
356.611	630272	3.1.1.11	Pectinesterase.	Q9FJ21	53.5	2e-07	1	100	1
25.7348	630292	3.2.1.20	Alpha-glucosidase.	O04893	53.1	2e-07	1	48	1
11.0292	630294	3.2.1.20	Alpha-glucosidase.	O04893	50.1	2e-06	1	48	1
14.7056	630316	3.2.1.78	Mannanendo-1,4-beta-mannosidase.	Q2RBB1	66.6	2e-11	1	54	1
14.7056	630374	3.3.1.1	Adenosylhomocysteinase.	P50249	72	5e-13	1	250	1
16.5438	630392	2.7.11.1	Non-specificserine/threonineproteinkinase.	O81291	54.3	1e-07	1	2257	1
56.9843	630450	3.2.1.23	Beta-galactosidase.	Q9SCV4	50.4	2e-06	1	193	1
12.8674	630516	2.4.1.34	1,3-beta-glucansynthase.	Q9SHJ3	47.4	1e-05	1	21	1
27.5731	630554	4.2.3.1	Threoninesynthase.	Q9S7B5	73.6	2e-13	1	27	1
9.19102	630596	1.5.99.12	Cytokinindehydrogenase.	Q8LNV6	61.6	7e-10	1	21	1
22.0584	630630	2.2.1.7	1-deoxy-D-xylulose-5-phosphatesynthase.	O78328	58.5	6e-09	1	521	1
77.2045	630632	2.4.1.34	1,3-beta-glucansynthase.	Q9SL03	47.4	1e-05	1	21	1
124.998	630666	3.4.16.5	CarboxypeptidaseC.	P11515	72.8	3e-13	1	51	1
9.19102	630668	3.4.16.5	CarboxypeptidaseC.	P11515	72.8	3e-13	1	51	1
1200.35	630716	2.7.11.1	Non-specificserine/threonineproteinkinase.	P51139	67.4	1e-11	1	2257	1
270.216	630726	1.10.2.2	Ubiquinol--cytochrome-creductase.	P29677	55.8	4e-08	1	40	1
270.216	630726	3.4.24.64	Mitochondrialprocessingpeptidase.	P29677	55.8	4e-08	1	24	1
90.072	630760	6.3.2.19	Ubiquitin--proteinligase.	P35133	47.8	1e-05	1	253	1
18.382	630814	2.7.11.1	Non-specificserine/threonineproteinkinase.	Q9SGP2	58.2	8e-09	1	2257	1
12.8674	630840	2.4.1.21	Starchsynthase.	P93568	66.2	3e-11	1	351	1
33.0877	630842	2.4.1.21	Starchsynthase.	P93568	75.1	6e-14	1	351	1
12.8674	630856	2.1.1.43	Histone-lysineN-methyltransferase.	Q8W595	47.4	1e-05	1	261	1
18.382	630898	2.4.1.34	1,3-beta-glucansynthase.	Q9LXT9	69.7	2e-12	1	21	1
47.7933	630930	1.17.4.1	Ribonucleoside-diphosphatereductase.	O15910	74.3	1e-13	1	176	1
42.2787	630974	4.1.1.49	Phosphoenolpyruvatecarboxykinase(ATP).	Q9SLZ0	74.7	8e-14	1	285	1
7.35281	631030	2.3.1.20	DiacylglycerolO-acyltransferase.	Q9ASU1	49.7	3e-06	1	43	1
16.5438	631084	1.14.13.89	Isoflavone2{prime}-hydroxylase.	P93147	48.5	6e-06	1	1	1
474.256	631132	3.1.1.11	Pectinesterase.	Q9FJ21	53.9	1e-07	1	100	1
36.7641	631160	3.6.4.13	RNAhelicase.	P32644	48.1	7e-06	1	1585	1
14.7056	631162	3.1.3.16	Phosphoproteinphosphatase.	Q9FKX4	52.4	4e-07	1	704	1
53.3079	631242	3.6.4.13	RNAhelicase.	Q10RI7	56.6	2e-08	1	1585	1
33.0877	631244	3.6.4.13	RNAhelicase.	Q10RI7	57.4	1e-08	1	1585	1
34.3237	631246	2.7.7.6	DNA-directedRNApolymerase.	Q9LV32	47.4	1e-05	1	3836	1
267.364	631252	1.13.11.58	Linoleate9S-lipoxygenase.	P38416	55.5	5e-08	1	26	1
12.6456	631314	1.1.1.79	Glyoxylatereductase(NADP(+)).	Q9LE33	49.3	3e-06	1	114	1
12.6456	631314	1.1.1.81	Hydroxypyruvatereductase.	Q9LE33	49.3	3e-06	1	116	1
16.2586	631420	3.4.11.21	Aspartylaminopeptidase.	B9RAJ0	53.1	2e-07	1	10	1
1808.32	631424	2.7.1.4	Fructokinase.	Q9LNE3	63.5	2e-10	1	28	1
10.8391	631462	3.6.4.13	RNAhelicase.	Q6K7R9	64.7	8e-11	1	1585	1
46.9693	631492	2.3.1.188	Omega-hydroxypalmitateO-feruloyltransferase.	Q94CD1	68.6	6e-12	1	1	1
12.6456	631532	3.2.1.39	Glucanendo-1,3-beta-D-glucosidase.	Q9ZQG9	52.4	4e-07	1	76	1
32.5172	631552	2.4.1.14	Sucrose-phosphatesynthase.	Q8RY24	62	5e-10	1	18	1
32.5172	631688	2.4.1.12	Cellulosesynthase(UDP-forming).	Q69P51	70.5	1e-12	1	40	1
670.215	631692	1.2.1.	Fattyacyl-CoAreductase.	Q08891	48.5	6e-06	1	23	1
59.6148	631696	2.5.1.3	Thiamine-phosphatediphosphorylase.	Q5M731	61.2	9e-10	1	345	1
59.6148	631696	2.7.1.49	Hydroxymethylpyrimidinekinase.	Q5M731	61.2	9e-10	1	31	1
14.4521	631714	2.7.11.1	Non-specificserine/threonineproteinkinase.	O49545	67.4	1e-11	1	2257	1
23.4846	631766	2.1.1.103	PhosphoethanolamineN-methyltransferase.	Q9FR44	58.2	7e-09	1	4	1
39.7432	631784	3.2.1.39	Glucanendo-1,3-beta-D-glucosidase.	P50694	52.4	4e-07	1	76	1
16.2586	631836	2.7.11.1	Non-specificserine/threonineproteinkinase.	Q9LVP0	50.1	2e-06	1	2257	1
475.112	631844	1.14.11.23	Flavonolsynthase.	Q96330	64.3	1e-10	1	12	1
475.112	631844	1.14.11.9	Flavanone3-dioxygenase.	Q96330	64.3	1e-10	1	17	1
87.2547	631870	1.11.2.3	Plantseedperoxygenase.	Q9SQ57	47.4	1e-05	1	10	1
166.199	631894	2.7.1.20	Adenosinekinase.	Q9LZG0	59.3	3e-09	1	15	1
213.168	631896	2.7.1.20	Adenosinekinase.	Q9LZG0	63.5	2e-10	1	15	1
18.0651	631940	1.13.11.58	Linoleate9S-lipoxygenase.	P38416	67.8	9e-12	1	26	1
21.6781	631964	1.13.11.58	Linoleate9S-lipoxygenase.	P24095	73.6	2e-13	1	26	1
9.03255	631978	2.3.1.41	Beta-ketoacyl-[acyl-carrier-protein]synthaseI.	P52410	58.2	8e-09	1	46	1
189.684	632000	2.1.1.37	DNA(cytosine-5-)-methyltransferase.	Q8LPU5	48.5	6e-06	1	91	1
12.6456	632036	3.1.13.1	ExoribonucleaseII.	Q6NQJ6	48.9	5e-06	1	121	1
10.8391	632044	1.3.1.80	Redchlorophyllcatabolitereductase.	Q9MTQ6	57.4	1e-08	1	2	1
514.855	632058	3.2.1.67	Galacturan1,4-alpha-galacturonidase.	P35339	52.8	3e-07	1	43	1
536.534	632064	2.4.1.13	Sucrosesynthase.	Q43009	64.7	8e-11	1	32	1
603.374	632072	2.7.4.6	Nucleoside-diphosphatekinase.	P47920	68.9	4e-12	1	739	1
19.8716	632090	2.4.1.43	Polygalacturonate4-alpha-galacturonosyltransferase.	Q9LE59	49.7	3e-06	1	1	1
84.906	632092	6.1.1.18	Glutamine--tRNAligase.	P52780	63.2	2e-10	1	150	1
21.6781	632166	3.2.1.51	Alpha-L-fucosidase.	Q7XUR3	47.4	1e-05	1	21	1
171.618	632190	6.1.1.10	Methionine--tRNAligase.	Q9SVN5	51.2	9e-07	1	497	1
12.6456	632214	2.7.11.1	Non-specificserine/threonineproteinkinase.	Q86HW6	50.8	1e-06	1	2257	1
46.9693	632288	2.4.1.12	Cellulosesynthase(UDP-forming).	Q6YVM4	68.2	7e-12	1	40	1
12.6456	632306	2.7.11.1	Non-specificserine/threonineproteinkinase.	Q9FR53	69.3	3e-12	1	2257	1
12.6456	632350	3.1.4.4	PhospholipaseD.	Q9C5Y0	54.3	1e-07	1	61	1
19.8716	632422	1.1.1.95	Phosphoglyceratedehydrogenase.	O04130	55.5	5e-08	1	26	1
9.03255	632424	3.2.1.51	Alpha-L-fucosidase.	Q9FXE5	52.8	3e-07	1	21	1
56.0018	632472	3.2.1.23	Beta-galactosidase.	P45582	53.1	2e-07	1	193	1
19.8716	632490	2.7.12.2	Mitogen-activatedproteinkinasekinase.	Q5QN75	51.2	9e-07	1	60	1
12.6456	632524	3.6.4.12	DNAhelicase.	Q9FT73	63.5	2e-10	1	2467	1
113.81	632546	4.2.2.2	Pectatelyase.	Q9FXD8	69.7	2e-12	1	98	1
14.4521	632560	3.5.2.9	5-oxoprolinase(ATP-hydrolyzing).	Q9FIZ7	80.1	2e-15	1	7	1
18.0651	632562	2.7.13.3	Histidinekinase.	Q9C5U1	58.5	6e-09	1	481	1
37.9367	632610	3.1.4.4	PhospholipaseD.	Q9LRZ5	65.1	6e-11	1	61	1
45.1628	632748	2.7.11.1	Non-specificserine/threonineproteinkinase.	O49840	62	5e-10	1	2257	1
70.4539	632782	3.6.1.3	Adenosinetriphosphatase.	Q503W7	51.6	7e-07	1	35	1
19.8716	632838	2.7.11.24	Mitogen-activatedproteinkinase.	Q336X9	68.6	6e-12	1	198	1
19.8716	632860	2.7.11.1	Non-specificserine/threonineproteinkinase.	P85193	55.8	4e-08	1	2257	1
52.3888	632906	3.1.3.16	Phosphoproteinphosphatase.	Q9LR65	70.9	1e-12	1	704	1
32.5172	632994	2.4.1.207	Xyloglucan:xyloglucosyltransferase.	Q8LG58	73.9	1e-13	1	41	1
7.22604	633030	2.4.1.14	Sucrose-phosphatesynthase.	Q9FY54	69.3	3e-12	1	18	1
68.6474	633032	3.2.1.4	Cellulase.	Q84R49	51.2	9e-07	1	201	1
41.5497	633066	2.4.1.43	Polygalacturonate4-alpha-galacturonosyltransferase.	Q9LE59	48.1	8e-06	1	1	1
34.3237	633068	3.6.4.13	RNAhelicase.	Q9V3C0	57.8	9e-09	1	1585	1
43.3562	633088	3.2.1.26	Beta-fructofuranosidase.	Q39692	57.8	9e-09	1	61	1
12.6456	633112	6.6.1.1	Magnesiumchelatase.	Q6ATS0	67.4	1e-11	1	46	1
21.6781	633120	2.7.11.1	Non-specificserine/threonineproteinkinase.	Q9XIC7	48.9	4e-06	1	2257	1
18.0651	633136	6.1.1.9	Valine--tRNAligase.	O67411	50.4	2e-06	1	340	1
9.03255	633152	3.4.16.5	CarboxypeptidaseC.	P37891	54.3	1e-07	1	51	1
23.4846	633216	2.7.11.1	Non-specificserine/threonineproteinkinase.	Q6ZLP5	48.9	5e-06	1	2257	1
106.584	633240	2.6.1.2	Alaninetransaminase.	Q9S7E9	57.8	1e-08	1	25	1
106.584	633240	2.6.1.4	Glycinetransaminase.	Q9S7E9	57.8	1e-08	1	2	1
106.584	633240	2.6.1.44	Alanine--glyoxylatetransaminase.	Q9S7E9	57.8	1e-08	1	22	1
52.3888	633276	1.14.20.2	2,4-dihydroxy-1,4-benzoxazin-3-one-glucosidedioxygenase.	Q84TC2	54.7	8e-08	1	1	1
610.6	633282	2.1.1.14	5-methyltetrahydropteroyltriglutamate--homocysteineS-methyltransferase.	Q42662	56.2	3e-08	1	271	1
36.1302	633318	3.6.4.13	RNAhelicase.	A3AVH5	52	5e-07	1	1585	1
7.22604	633356	2.7.2.4	Aspartatekinase.	O23653	50.1	2e-06	1	44	1
175.231	633358	2.7.2.4	Aspartatekinase.	O23653	62.4	4e-10	1	44	1
21.6781	633364	2.7.11.1	Non-specificserine/threonineproteinkinase.	O61122	52.8	3e-07	1	2257	1
45.1628	633376	6.3.2.19	Ubiquitin--proteinligase.	Q8VY10	51.2	9e-07	1	253	1
65.0344	633394	3.2.1.23	Beta-galactosidase.	P45582	53.1	2e-07	1	193	1
28.9042	633396	5.1.3.2	UDP-glucose4-epimerase.	Q9T0A7	72	5e-13	1	57	1
12.6456	633434	1.14.13.73	Tabersonine16-hydroxylase.	P98183	58.9	4e-09	1	1	1
70.4539	633444	3.6.1.13	ADP-ribosediphosphatase.	P93740	58.5	6e-09	1	32	1
70.4539	633444	3.6.1.18	FADdiphosphatase.	P93740	58.5	6e-09	1	1	1
14.4521	633448	3.6.5.5	DynaminGTPase.	Q9LQ55	70.9	1e-12	1	25	1
19.8716	633466	2.4.1.115	Anthocyanidin3-O-glucosyltransferase.	Q40285	60.8	1e-09	1	17	1
12.6456	633474	2.3.1.199	Very-long-chain3-oxoacyl-CoAsynthase.	O48780	58.5	6e-09	1	60	1
12.6456	633474	2.3.1.119	Icosanoyl-CoAsynthase.	O48780	58.5	6e-09	1	4	1
160.779	633484	1.13.11.58	Linoleate9S-lipoxygenase.	O22508	50.1	2e-06	1	26	1
10.8391	633498	3.1.1.3	Triacylglycerollipase.	Q9LZA6	62.4	4e-10	1	152	1
18.0651	633502	4.1.1.37	Uroporphyrinogendecarboxylase.	Q42967	57	2e-08	1	513	1
40.9284	633516	3.6.4.13	RNAhelicase.	Q5Z6G5	66.6	2e-11	1	1585	1
260.137	633552	1.2.1.3	Aldehydedehydrogenase(NAD(+)).	Q56YU0	60.8	1e-09	1	110	1
37.9367	633560	2.7.1.4	Fructokinase.	Q9SID0	68.9	4e-12	1	28	1
269.17	633574	6.3.2.19	Ubiquitin--proteinligase.	Q9FZ48	59.7	2e-09	1	253	1
10.8391	633626	4.1.2.11	Hydroxymandelonitrilelyase.	P52708	54.7	8e-08	1	1	1
16.2586	633696	3.1.3.16	Phosphoproteinphosphatase.	Q9LNG5	47.4	1e-05	1	704	1
12.6456	633706	4.4.1.14	1-aminocyclopropane-1-carboxylatesynthase.	Q9T065	53.1	2e-07	1	23	1
16.2586	633756	2.7.11.1	Non-specificserine/threonineproteinkinase.	O48814	65.9	4e-11	1	2257	1
66.8409	633776	1.1.1.95	Phosphoglyceratedehydrogenase.	O04130	51.6	7e-07	1	26	1
65.0344	633782	2.7.1.1	Hexokinase.	Q9SQ76	62.8	3e-10	1	53	1
19.8716	633974	6.1.1.22	Asparagine--tRNAligase.	O48593	48.1	8e-06	1	287	1
25.2911	633986	3.5.1.4	Amidase.	Q9FR37	50.8	1e-06	1	52	1
83.0995	633994	5.5.1.4	Inositol-3-phosphatesynthase.	O64437	68.9	4e-12	1	29	1
23.4846	634000	2.7.11.1	Non-specificserine/threonineproteinkinase.	Q9LX30	62.4	4e-10	1	2257	1
42.6214	634096	1.1.1.8	Glycerol-3-phosphatedehydrogenase(NAD(+)).	Q8S0G4	73.2	2e-13	1	51	1
127.864	634102	1.10.2.2	Ubiquinol--cytochrome-creductase.	P37841	48.9	5e-06	1	40	1
17.7589	634112	3.6.5.5	DynaminGTPase.	Q9SE83	66.2	3e-11	1	25	1
19.5348	634116	3.6.3.44	Xenobiotic-transportingATPase.	Q9LYS2	62.4	4e-10	1	45	1
104.778	634122	3.1.4.4	PhospholipaseD.	Q41142	70.1	2e-12	1	61	1
438.645	634148	6.3.2.19	Ubiquitin--proteinligase.	Q9FZ48	71.6	7e-13	1	253	1
24.8625	634180	2.7.1.43	Glucuronokinase.	Q93ZC9	68.6	6e-12	1	2	1
74.5874	634184	3.6.3.6	Proton-exportingATPase.	Q7XPY2	64.7	8e-11	1	33	1
79.9151	634238	1.5.1.12	1-pyrroline-5-carboxylatedehydrogenase.	Q8VZC3	55.8	4e-08	1	61	1
19.5348	634290	1.13.11.58	Linoleate9S-lipoxygenase.	P38416	48.1	8e-06	1	26	1
8.87946	634330	2.4.1.32	Glucomannan4-beta-mannosyltransferase.	Q9LZR3	55.8	4e-08	1	3	1
26.6384	634388	4.2.2.2	Pectatelyase.	Q944R1	53.9	1e-07	1	98	1
113.657	634398	2.1.1.128	(RS)-norcoclaurine6-O-methyltransferase.	Q9LEL6	52	5e-07	1	1	1
440.421	634402	4.2.1.78	(S)-norcoclaurinesynthase.	A2A1A0	50.8	1e-06	1	3	1
122.537	634412	2.7.11.1	Non-specificserine/threonineproteinkinase.	Q5W736	65.9	4e-11	1	2257	1
15.983	634446	3.6.3.1	Phospholipid-translocatingATPase.	Q9LK90	58.2	8e-09	1	54	1
31.966	634470	2.7.11.1	Non-specificserine/threonineproteinkinase.	P53681	55.5	5e-08	1	2257	1
46.1732	634484	3.6.3.14	H(+)-transportingtwo-sectorATPase.	P49087	70.1	2e-12	1	2156	1
47.9491	634500	2.7.7.41	Phosphatidatecytidylyltransferase.	O04940	63.5	2e-10	1	53	1
12.4312	634508	3.6.3.5	Zinc-exportingATPase.	Q9SZW4	50.8	1e-06	1	11	1
12.4312	634508	3.6.3.3	Cadmium-exportingATPase.	Q9SZW4	50.8	1e-06	1	16	1
99.4499	634542	3.4.25.1	Proteasomeendopeptidasecomplex.	Q7DLS1	75.9	3e-14	1	536	1
40.8455	634550	3.4.16.5	CarboxypeptidaseC.	P21529	48.9	5e-06	1	51	1
94.1222	634634	1.1.1.200	Aldose-6-phosphatereductase(NADPH).	P28475	67	2e-11	1	1	1
87.0187	634636	1.1.1.200	Aldose-6-phosphatereductase(NADPH).	P28475	67	2e-11	1	1	1
23.0866	634650	1.3.1.38	Trans-2-enoyl-CoAreductase(NADPH).	Q8LCU7	51.6	7e-07	1	27	1
7.10357	634668	2.7.11.1	Non-specificserine/threonineproteinkinase.	O48837	59.3	3e-09	1	2257	1
15.983	634672	2.7.1.68	1-phosphatidylinositol-4-phosphate5-kinase.	Q56YP2	69.3	3e-12	1	26	1
24.8625	634674	5.4.3.8	Glutamate-1-semialdehyde2,1-aminomutase.	P18492	64.7	8e-11	1	673	1
51.5009	634676	5.4.3.8	Glutamate-1-semialdehyde2,1-aminomutase.	Q6YZE2	65.1	6e-11	1	673	1
19.5348	634698	4.3.1.24	Phenylalanineammonia-lyase.	P45726	58.9	4e-09	1	52	1
614.458	634702	2.1.1.14	5-methyltetrahydropteroyltriglutamate--homocysteineS-methyltransferase.	P93263	47.4	1e-05	1	271	1
15.983	634708	4.1.1.37	Uroporphyrinogendecarboxylase.	Q42855	74.7	8e-14	1	513	1
44.3973	634710	4.1.1.37	Uroporphyrinogendecarboxylase.	Q42855	74.7	8e-14	1	513	1
348.075	634712	3.6.4.13	RNAhelicase.	Q41741	75.5	5e-14	1	1585	1
396.024	634714	1.16.3.1	Ferroxidase.	Q8RX97	71.6	7e-13	1	120	1
177.589	634716	5.4.99.8	Cycloartenolsynthase.	Q6Z2X6	61.2	9e-10	1	11	1
221.986	634732	3.1.1.11	Pectinesterase.	P83218	51.2	9e-07	1	100	1
56.8285	634754	2.4.1.46	Monogalactosyldiacylglycerolsynthase.	Q0DWQ1	75.5	5e-14	1	11	1
227.314	634762	1.3.1.45	2{prime}-hydroxyisoflavonereductase.	Q00016	50.4	2e-06	1	3	1
30.1902	634790	2.1.1.43	Histone-lysineN-methyltransferase.	Q8VZ17	65.1	6e-11	1	261	1
12.4312	634834	2.7.11.1	Non-specificserine/threonineproteinkinase.	Q9SCZ4	60.1	2e-09	1	2257	1
76.3633	634872	1.10.2.2	Ubiquinol--cytochrome-creductase.	P29677	63.9	1e-10	1	40	1
76.3633	634872	3.4.24.64	Mitochondrialprocessingpeptidase.	P29677	63.9	1e-10	1	24	1
1053.1	634878	5.2.1.8	Peptidylprolylisomerase.	Q9SP02	67.8	9e-12	1	1496	1
21.3107	634886	2.4.1.131	GDP-Man:Man(3)GlcNAc(2)-PP-dolicholalpha-1,2-mannosyltransferase.	Q9XEE9	48.1	8e-06	1	17	1
106.553	634924	2.1.1.41	Sterol24-C-methyltransferase.	Q9LM02	75.1	6e-14	1	15	1
104.778	634930	2.4.1.243	6(G)-fructosyltransferase.	Q5FC15	61.2	9e-10	1	2	1
24.8625	634932	2.4.1.32	Glucomannan4-beta-mannosyltransferase.	Q9LZR3	60.1	2e-09	1	3	1
53.2767	634962	3.5.1.14	Aminoacylase.	Q55DP8	60.1	2e-09	1	9	1
30.1902	634990	2.7.11.1	Non-specificserine/threonineproteinkinase.	C0LGX1	61.6	7e-10	1	2257	1
532.767	635004	3.2.1.21	Beta-glucosidase.	Q9LV33	48.5	6e-06	1	206	1
28.4143	635016	2.7.7.6	DNA-directedRNApolymerase.	P69242	69.3	3e-12	1	3836	1
17.7589	635060	1.4.7.1	Glutamatesynthase(ferredoxin).	P23225	66.2	3e-11	1	12	1
35.5178	635068	6.1.1.21	Histidine--tRNAligase.	P93422	68.6	6e-12	1	699	1
46.1732	635070	6.1.1.21	Histidine--tRNAligase.	P93422	70.9	1e-12	1	699	1
28.4143	635080	4.99.1.1	Ferrochelatase.	Q69TB1	62.8	3e-10	1	428	1
17.7589	635110	3.4.16.5	CarboxypeptidaseC.	P37891	58.2	8e-09	1	51	1
15.983	635126	6.1.1.3	Threonine--tRNAligase.	Q3JC02	50.1	2e-06	1	700	1
15.983	635144	3.2.1.51	Alpha-L-fucosidase.	Q8L7W8	58.5	1e-09	1	21	1
241.521	635192	6.3.2.19	Ubiquitin--proteinligase.	P35131	76.6	2e-14	1	253	1
71.0357	635202	1.1.1.255	Mannitoldehydrogenase.	O82515	64.7	8e-11	1	7	1
802.703	635210	5.4.99.30	UDP-arabinopyranosemutase.	Q8H8T0	79.7	2e-15	1	8	1
468.835	635220	3.4.23.40	Phytepsin.	P42210	64.7	8e-11	1	1	1
26.6384	635222	2.4.1.12	Cellulosesynthase(UDP-forming).	Q69P51	73.2	2e-13	1	40	1
15.983	635226	4.2.1.78	(S)-norcoclaurinesynthase.	A2A1A0	49.3	3e-06	1	3	1
99.4499	635252	3.2.1.23	Beta-galactosidase.	Q6Z6K4	82.4	4e-16	1	193	1
23.0866	635372	2.4.1.207	Xyloglucan:xyloglucosyltransferase.	Q38909	68.6	6e-12	1	41	1
19.5348	635374	2.4.1.207	Xyloglucan:xyloglucosyltransferase.	Q38909	69.7	2e-12	1	41	1
33.7419	635378	1.11.1.7	Peroxidase.	O80822	57	2e-08	1	185	1
30.1902	635420	2.7.11.1	Non-specificserine/threonineproteinkinase.	Q8GXZ3	70.1	2e-12	1	2257	1
12.4312	635460	3.6.3.	Cu(+)exportingATPase.	Q9SZC9	59.3	3e-09	1	29	1
12.4312	635460	3.6.3.4	Copper-exportingATPase.	Q9SZC9	59.3	3e-09	1	27	1
17.7589	635518	3.1.4.4	PhospholipaseD.	P93733	58.5	6e-09	1	61	1
24.8625	635520	3.1.4.4	PhospholipaseD.	P93733	58.5	6e-09	1	61	1
113.657	635542	2.4.1.207	Xyloglucan:xyloglucosyltransferase.	Q9ZV40	66.2	3e-11	1	41	1
53.2767	635560	3.4.21.26	Prolyloligopeptidase.	O70196	67.8	9e-12	1	9	1
149.175	635564	1.13.11.58	Linoleate9S-lipoxygenase.	Q53RB0	65.5	5e-11	1	26	1
14.2071	635568	2.7.11.1	Non-specificserine/threonineproteinkinase.	P46573	48.1	8e-06	1	2257	1
1124.14	635570	3.6.3.14	H(+)-transportingtwo-sectorATPase.	P19023	72.8	3e-13	1	2156	1
174.037	635602	6.2.1.3	Long-chain-fatty-acid--CoAligase.	Q9C7W4	69.3	3e-12	1	71	1
163.382	635700	3.2.1.39	Glucanendo-1,3-beta-D-glucosidase.	P50694	47.4	1e-05	1	76	1
95.8981	635702	3.2.1.21	Beta-glucosidase.	Q7XKV5	67.4	1e-11	1	206	1
131.416	635742	3.1.3.16	Phosphoproteinphosphatase.	Q8LSN3	80.9	1e-15	1	704	1
37.2937	635744	3.1.3.16	Phosphoproteinphosphatase.	Q8LSN3	80.9	1e-15	1	704	1
104.778	635754	1.3.1.81	(+)-pulegonereductase.	Q6WAU0	58.9	4e-09	1	1	1
19.5348	635818	1.4.4.2	Glycinedehydrogenase(decarboxylating).	O49852	65.5	5e-11	1	536	1
23.0866	635820	1.4.4.2	Glycinedehydrogenase(decarboxylating).	O49852	64.7	8e-11	1	536	1
14.2071	635856	4.2.1.3	Aconitatehydratase.	Q6YZX6	72.8	3e-13	1	60	1
8.87946	635904	2.7.11.1	Non-specificserine/threonineproteinkinase.	Q9M2Z1	49.3	3e-06	1	2257	1
19.5348	635922	2.7.11.1	Non-specificserine/threonineproteinkinase.	Q9LJF3	50.8	1e-06	1	2257	1
19.5348	635922	2.7.10.1	Receptorprotein-tyrosinekinase.	Q9LJF3	50.8	1e-06	1	307	1
28.4143	635926	2.3.1.97	GlycylpeptideN-tetradecanoyltransferase.	Q9LTR9	58.5	6e-09	1	35	1
99.4499	635966	1.2.1.12	Glyceraldehyde-3-phosphatedehydrogenase(phosphorylating).	Q01558	74.7	8e-14	1	248	1
21.3107	635996	2.2.1.9	synthase.	Q15KI9	61.6	7e-10	1	262	1
21.3107	635996	4.2.99.20	2-succinyl-6-hydroxy-2,4-cyclohexadiene-1-carboxylatesynthase.	Q15KI9	61.6	7e-10	1	62	1
21.3107	635996	4.2.1.113	o-succinylbenzoatesynthase.	Q15KI9	61.6	7e-10	1	80	1
316.109	636016	3.2.1.15	Polygalacturonase.	Q40312	64.3	1e-10	1	87	1
17.7589	636022	2.4.1.254	Cyanidin-3-O-glucoside2-O-glucuronosyltransferase.	Q5NTH0	55.1	6e-08	1	1	1
26.6384	636070	2.7.11.1	Non-specificserine/threonineproteinkinase.	O48814	60.8	1e-09	1	2257	1
552.302	636090	2.5.1.18	Glutathionetransferase.	Q9FHE1	56.6	2e-08	1	308	1
33.7419	636106	2.7.11.1	Non-specificserine/threonineproteinkinase.	P46573	70.1	2e-12	1	2257	1
513.233	636118	2.4.1.13	Sucrosesynthase.	Q43009	73.2	2e-13	1	32	1
126.088	636216	3.2.1.39	Glucanendo-1,3-beta-D-glucosidase.	P50694	48.9	5e-06	1	76	1
28.4143	636232	2.3.1.133	ShikimateO-hydroxycinnamoyltransferase.	Q8GSM7	61.2	9e-10	1	2	1
21.3107	636258	2.7.11.1	Non-specificserine/threonineproteinkinase.	Q9LFA2	57.4	1e-08	1	2257	1
15.983	636266	3.2.1.23	Beta-galactosidase.	Q7G3T8	70.1	2e-12	1	193	1
632.217	636316	5.2.1.8	Peptidylprolylisomerase.	Q9FJL3	63.2	2e-10	1	1496	1
21.3107	636344	4.3.1.19	Threonineammonia-lyase.	Q9ZSS6	47.8	1e-05	1	54	1
30.1902	636376	2.3.1.97	GlycylpeptideN-tetradecanoyltransferase.	Q9LTR9	60.8	1e-09	1	35	1
31.966	636394	1.13.11.12	Linoleate13S-lipoxygenase.	Q84YK8	63.2	2e-10	1	16	1
8.87946	636426	2.7.7.49	RNA-directedDNApolymerase.	P10978	50.1	2e-06	1	312	1
193.572	636464	2.4.1.12	Cellulosesynthase(UDP-forming).	Q6AT26	74.3	1e-13	1	40	1
15.983	636498	1.11.1.7	Peroxidase.	Q9FLC0	49.7	3e-06	1	185	1
60.3803	636502	3.4.16.5	CarboxypeptidaseC.	P21529	58.9	4e-09	1	51	1
10.6553	636520	3.1.1.1	Carboxylesterase.	Q9LVB8	47.4	1e-05	1	89	1
449.301	636568	6.3.2.19	Ubiquitin--proteinligase.	Q9FZ48	70.5	1e-12	1	253	1
19.5348	636574	3.5.1.5	Urease.	C4LF63	73.6	2e-13	1	820	1
53.2767	636584	2.7.11.1	Non-specificserine/threonineproteinkinase.	P53681	57.4	1e-08	1	2257	1
69.2598	636586	2.7.11.1	Non-specificserine/threonineproteinkinase.	P53681	57.4	1e-08	1	2257	1
435.093	636588	3.4.22.34	Legumain.	P49046	47.8	1e-05	1	11	1
24.8625	636626	2.4.1.46	Monogalactosyldiacylglycerolsynthase.	Q0DWQ1	68.2	7e-12	1	11	1
47.9491	636642	2.4.1.91	Flavonol3-O-glucosyltransferase.	Q8W491	48.5	6e-06	1	12	1
12.4312	636656	2.7.11.1	Non-specificserine/threonineproteinkinase.	Q8L4H4	49.3	3e-06	1	2257	1
37.2937	636678	6.3.5.2	GMPsynthase(glutamine-hydrolyzing).	A7GKG1	47.8	1e-05	1	659	1
10.6553	636702	2.4.1.91	Flavonol3-O-glucosyltransferase.	Q8W491	56.6	2e-08	1	12	1
7.10357	636720	2.4.1.32	Glucomannan4-beta-mannosyltransferase.	Q9LZR3	57.8	1e-08	1	3	1
14.2071	636738	2.7.7.8	Polyribonucleotidenucleotidyltransferase.	Q8GZQ3	53.5	2e-07	1	781	1
202.452	636756	2.7.11.1	Non-specificserine/threonineproteinkinase.	Q3E8W4	70.5	1e-12	1	2257	1
47.9491	636798	2.7.11.1	Non-specificserine/threonineproteinkinase.	P46573	66.2	3e-11	1	2257	1
12.4312	636804	3.1.1.11	Pectinesterase.	P85076	52.4	4e-07	1	100	1
243.297	636828	3.4.22.16	CathepsinH.	Q8RWQ9	66.2	3e-11	1	8	1
28.4143	636878	3.5.1.5	Urease.	Q117Z3	73.2	2e-13	1	820	1
24.8625	636938	3.1.4.4	PhospholipaseD.	O23078	67.8	9e-12	1	61	1
115.433	636964	3.6.3.6	Proton-exportingATPase.	Q42556	71.6	7e-13	1	33	1
461.021	637024	4.1.2.13	Fructose-bisphosphatealdolase.	P16096	73.6	2e-13	1	161	1
22.7018	637066	2.4.1.46	Monogalactosyldiacylglycerolsynthase.	Q0DWQ1	75.9	3e-14	1	11	1
19.2092	637126	3.1.3.16	Phosphoproteinphosphatase.	Q5YDB6	53.9	1e-07	1	704	1
165.898	637222	1.6.2.4	NADPH--hemoproteinreductase.	P37116	63.9	1e-10	1	29	1
55.8814	637244	4.1.1.31	Phosphoenolpyruvatecarboxylase.	Q8GVE8	63.2	2e-10	1	264	1
155.42	637282	2.3.1.41	Beta-ketoacyl-[acyl-carrier-protein]synthaseI.	P52410	73.6	2e-13	1	46	1
12.2241	637312	2.7.11.1	Non-specificserine/threonineproteinkinase.	O80939	48.5	6e-06	1	2257	1
68.1054	637318	2.1.1.37	DNA(cytosine-5-)-methyltransferase.	Q8LPU5	53.5	2e-07	1	91	1
13.9703	637322	3.5.2.9	5-oxoprolinase(ATP-hydrolyzing).	Q9FIZ7	58.5	6e-09	1	7	1
13.9703	637336	6.1.1.22	Asparagine--tRNAligase.	O48593	55.5	5e-08	1	287	1
26.1944	637352	4.2.2.2	Pectatelyase.	Q9C5M8	69.7	2e-12	1	98	1
15.7166	637382	1.14.13.48	(S)-limonene6-monooxygenase.	Q9XHE8	49.3	3e-06	1	5	1
64.2041	637400	2.3.1.41	Beta-ketoacyl-[acyl-carrier-protein]synthaseI.	P52410	62.8	3e-10	1	46	1
19.6179	637402	2.3.1.41	Beta-ketoacyl-[acyl-carrier-protein]synthaseI.	P52410	60.5	2e-09	1	46	1
27.9407	637404	1.2.3.1	Aldehydeoxidase.	Q7XH05	65.1	6e-11	1	10	1
125.733	637420	2.4.1.12	Cellulosesynthase(UDP-forming).	Q941L0	71.2	9e-13	1	40	1
120.494	637438	3.2.1.4	Cellulase.	Q8LCP6	67	2e-11	1	201	1
48.8962	637450	2.7.11.1	Non-specificserine/threonineproteinkinase.	Q0DJS1	65.9	4e-11	1	2257	1
15.7166	637464	3.1.3.16	Phosphoproteinphosphatase.	Q9C5U0	63.5	2e-10	1	704	1
15.7166	637464	2.7.13.3	Histidinekinase.	Q9C5U0	63.5	2e-10	1	481	1
20.9555	637514	3.6.1.13	ADP-ribosediphosphatase.	Q94B74	49.7	3e-06	1	32	1
20.9555	637514	3.6.1.22	NAD(+)diphosphatase.	Q94B74	49.7	3e-06	1	113	1
26.1944	637560	3.6.3.44	Xenobiotic-transportingATPase.	Q7DM58	73.6	2e-13	1	45	1
24.4481	637612	3.6.4.12	DNAhelicase.	Q9FT73	60.8	1e-09	1	2467	1
15.7166	637676	3.1.4.4	PhospholipaseD.	Q9C5Y0	61.6	7e-10	1	61	1
12.2241	637682	3.2.1.14	Chitinase.	O04138	57.4	1e-08	1	136	1
10.4778	637724	2.7.11.1	Non-specificserine/threonineproteinkinase.	Q9M3G7	72.4	4e-13	1	2257	1
15.7166	637738	3.1.3.16	Phosphoproteinphosphatase.	Q5YDB6	48.1	8e-06	1	704	1
150.181	637740	3.1.1.3	Triacylglycerollipase.	P0C0R4	51.2	9e-07	1	152	1
20.9555	637746	2.7.11.1	Non-specificserine/threonineproteinkinase.	C0LGQ9	60.8	1e-09	1	2257	1
207.809	637782	1.1.1.40	Malatedehydrogenase(oxaloacetate-decarboxylating)(NADP(+)).	P34105	75.9	3e-14	1	30	1
10.4778	637826	2.4.1.242	NDP-glucose--starchglucosyltransferase.	Q43784	68.2	7e-12	1	17	1
26.1944	637836	3.4.21.25	Cucumisin.	Q39547	60.1	2e-09	1	1	1
380.692	637850	1.3.1.72	Delta(24)-sterolreductase.	Q39085	54.3	1e-07	1	6	1
227.018	637870	6.2.1.3	Long-chain-fatty-acid--CoAligase.	Q9C7W4	65.1	6e-11	1	71	1
302.109	637872	6.2.1.3	Long-chain-fatty-acid--CoAligase.	Q9C7W4	63.5	2e-10	1	71	1
6.98517	637876	4.4.1.14	1-aminocyclopropane-1-carboxylatesynthase.	P31531	52.4	4e-07	1	23	1
24.4481	637892	2.7.1.67	1-phosphatidylinositol4-kinase.	Q9SXA1	67.4	1e-11	1	42	1
31.4333	637918	3.1.3.16	Phosphoproteinphosphatase.	Q9FYN7	60.5	2e-09	1	704	1
50.6425	637958	1.8.7.1	Sulfitereductase(ferredoxin).	Q9AWB2	75.5	5e-14	1	11	1
20.9555	637992	1.3.1.81	(+)-pulegonereductase.	Q6WAU0	60.5	2e-09	1	1	1
24.4481	638010	6.2.1.20	Long-chain-fatty-acid--[acyl-carrier-protein]ligase.	Q8W471	56.6	2e-08	1	61	1
20.9555	638016	4.1.2.10	(R)-mandelonitrilelyase.	Q9SSM2	50.1	2e-06	1	7	1
15.7166	638018	6.3.2.8	UDP-N-acetylmuramate--L-alanineligase.	Q0RNN9	48.9	5e-06	1	678	1
8.73147	638070	2.4.1.218	Hydroquinoneglucosyltransferase.	Q9M156	62.8	3e-10	1	2	1
31.4333	638078	1.14.13.88	Flavonoid3{prime},5{prime}-hydroxylase.	Q96581	53.1	2e-07	1	7	1
12.2241	638120	6.1.1.4	Leucine--tRNAligase.	P26637	55.1	6e-08	1	761	1
15.7166	638132	1.1.1.158	UDP-N-acetylmuramatedehydrogenase.	Q819Q4	48.9	5e-06	1	471	1
54.1351	638208	6.1.1.21	Histidine--tRNAligase.	P93422	70.1	2e-12	1	699	1
96.0461	638228	3.4.22.15	CathepsinL.	Q95029	51.6	7e-07	1	20	1
19.2092	638246	2.4.1.91	Flavonol3-O-glucosyltransferase.	Q9ZQG4	55.1	6e-08	1	12	1
41.911	638268	2.1.1.37	DNA(cytosine-5-)-methyltransferase.	Q8LPU5	56.2	3e-08	1	91	1
6.98517	638270	3.6.3.44	Xenobiotic-transportingATPase.	Q00449	60.5	2e-09	1	45	1
17.4629	638298	2.4.1.25	4-alpha-glucanotransferase.	Q8LI30	50.1	2e-06	1	28	1
384.185	638438	1.1.1.255	Mannitoldehydrogenase.	O82515	57	2e-08	1	7	1
227.018	638466	2.7.11.1	Non-specificserine/threonineproteinkinase.	O49840	65.5	5e-11	1	2257	1
97.7924	638490	1.1.1.255	Mannitoldehydrogenase.	P93257	52	5e-07	1	7	1
52.3888	638552	3.1.3.2	Acidphosphatase.	Q9LJU7	74.7	8e-14	1	123	1
10.4778	638566	2.7.11.1	Non-specificserine/threonineproteinkinase.	Q39086	60.5	2e-09	1	2257	1
33.1796	638586	3.1.26.5	RibonucleaseP.	Q680B9	51.6	7e-07	1	694	1
17.4629	638616	3.1.3.16	Phosphoproteinphosphatase.	Q8LL04	65.1	6e-11	1	704	1
24.4481	638668	1.17.7.2	7-hydroxymethylchlorophyllareductase.	Q8GS60	61.6	7e-10	1	2	1
13.9703	638676	3.1.3.2	Acidphosphatase.	Q9SIV9	77.4	1e-14	1	123	1
75.0906	638690	3.6.4.13	RNAhelicase.	Q6Z4K6	71.6	7e-13	1	1585	1
15.7166	638740	2.5.1.16	Spermidinesynthase.	Q9ZTR0	53.5	2e-07	1	229	1
82.0758	638746	1.11.2.3	Plantseedperoxygenase.	O22788	66.6	2e-11	1	10	1
13.9703	638828	3.6.3.4	Copper-exportingATPase.	Q9SH30	65.5	5e-11	1	27	1
41.911	638876	1.3.5.2	Dihydroorotatedehydrogenase(quinone).	P32746	61.6	7e-10	1	391	1
17.4629	638990	6.5.1.1	DNAligase(ATP).	Q9C1W9	60.8	1e-09	1	177	1
90.8073	638998	1.1.1.255	Mannitoldehydrogenase.	O82515	75.1	6e-14	1	7	1
27.9407	639018	6.1.1.21	Histidine--tRNAligase.	P93422	63.9	1e-10	1	699	1
15.7166	639040	3.1.3.2	Acidphosphatase.	Q9SDZ9	78.6	5e-15	1	123	1
246.227	639048	4.1.1.22	Histidinedecarboxylase.	P54772	59.7	3e-09	1	25	1
31.4333	639054	2.5.1.18	Glutathionetransferase.	Q9M9F1	50.4	2e-06	1	308	1
71.598	639060	6.1.1.9	Valine--tRNAligase.	P93736	54.7	8e-08	1	340	1
562.306	639080	2.5.1.6	Methionineadenosyltransferase.	P47916	77.8	9e-15	1	784	1
33.1796	639092	5.2.1.8	Peptidylprolylisomerase.	Q26551	63.2	2e-10	1	1496	1
12.2241	639126	1.14.13.73	Tabersonine16-hydroxylase.	P98183	48.9	5e-06	1	1	1
19.2092	639130	2.7.11.1	Non-specificserine/threonineproteinkinase.	P43298	55.8	4e-08	1	2257	1
17.4629	639150	3.6.4.13	RNAhelicase.	Q8GUG7	56.6	2e-08	1	1585	1
10.4778	639154	3.6.3.6	Proton-exportingATPase.	Q43128	56.6	2e-08	1	33	1
29.687	639174	2.2.1.7	1-deoxy-D-xylulose-5-phosphatesynthase.	O78328	52.8	3e-07	1	521	1
20.9555	639218	1.1.3.15	(S)-2-hydroxy-acidoxidase.	Q9LRS0	56.6	2e-08	1	24	1
15.7166	639242	2.7.11.1	Non-specificserine/threonineproteinkinase.	Q9ZR79	61.2	9e-10	1	2257	1
36.6722	639314	3.6.4.13	RNAhelicase.	Q38953	68.6	6e-12	1	1585	1
69.8517	639346	2.3.1.50	SerineC-palmitoyltransferase.	Q9LSZ9	75.1	6e-14	1	28	1
15.7166	639366	3.2.1.78	Mannanendo-1,4-beta-mannosidase.	Q9LZV3	50.1	2e-06	1	54	1
24.0473	639388	2.4.2.39	Xyloglucan6-xylosyltransferase.	Q9LZJ3	69.3	3e-12	1	1	1
17.1767	639404	4.2.1.78	(S)-norcoclaurinesynthase.	A2A1A0	58.9	4e-09	1	3	1
12.0237	639432	1.5.99.12	Cytokinindehydrogenase.	Q8LNV6	58.9	4e-09	1	21	1
17.1767	639438	3.6.4.13	RNAhelicase.	B9DFG3	65.5	5e-11	1	1585	1
6.87066	639444	2.7.7.6	DNA-directedRNApolymerase.	Q9LV32	52	5e-07	1	3836	1
17.1767	639500	2.7.12.2	Mitogen-activatedproteinkinasekinase.	Q8RXG3	58.5	6e-09	1	60	1
30.918	639518	3.6.4.13	RNAhelicase.	Q767K6	58.2	7e-09	1	1585	1
104.778	639526	2.3.1.50	SerineC-palmitoyltransferase.	Q5JK39	67.4	1e-11	1	28	1
34.3533	639552	3.2.1.4	Cellulase.	Q69SG5	59.7	3e-09	1	201	1
29.2003	639554	3.2.1.4	Cellulase.	Q69SG5	63.2	2e-10	1	201	1
24.0473	639564	4.4.1.14	1-aminocyclopropane-1-carboxylatesynthase.	Q00379	51.2	9e-07	1	23	1
34.3533	639588	2.7.1.23	NAD(+)kinase.	Q60E60	53.9	1e-07	1	534	1
20.612	639634	2.4.1.32	Glucomannan4-beta-mannosyltransferase.	Q7PC76	66.2	3e-11	1	3	1
18.8943	639836	3.6.3.44	Xenobiotic-transportingATPase.	Q9SKX0	54.3	1e-07	1	45	1
283.415	639892	4.4.1.9	L-3-cyanoalaninesynthase.	Q76MX2	60.8	1e-09	1	6	1
283.415	639892	2.5.1.47	Cysteinesynthase.	Q76MX2	60.8	1e-09	1	66	1
17.1767	639992	2.7.2.11	Glutamate5-kinase.	O04226	65.9	4e-11	1	451	1
17.1767	639992	1.2.1.41	Glutamate-5-semialdehydedehydrogenase.	O04226	65.9	4e-11	1	575	1
444.875	640044	4.1.2.13	Fructose-bisphosphatealdolase.	Q9ZU52	73.6	2e-13	1	161	1
12.0237	640072	2.4.1.131	GDP-Man:Man(3)GlcNAc(2)-PP-dolicholalpha-1,2-mannosyltransferase.	Q9XEE9	52.4	4e-07	1	17	1
10.306	640096	2.4.1.263	Abscisatebeta-glucosyltransferase.	Q8W3P8	68.6	6e-12	1	1	1
24.0473	640106	3.2.1.23	Beta-galactosidase.	Q0DGD7	79.7	2e-15	1	193	1
15.459	640132	2.4.1.34	1,3-beta-glucansynthase.	Q3B724	73.2	2e-13	1	21	1
25.765	640134	2.1.1.43	Histone-lysineN-methyltransferase.	O23372	71.2	9e-13	1	261	1
17.1767	640158	1.11.1.7	Peroxidase.	A7NY33	64.3	1e-10	1	185	1
13.7413	640224	2.4.1.243	6(G)-fructosyltransferase.	Q5FC15	54.7	8e-08	1	2	1
20.612	640242	2.4.1.243	6(G)-fructosyltransferase.	Q5FC15	56.6	2e-08	1	2	1
12.0237	640244	3.2.1.15	Polygalacturonase.	A7PZL3	55.5	5e-08	1	87	1
18.8943	640290	1.1.1.170	Sterol-4-alpha-carboxylate3-dehydrogenase(decarboxylating).	Q9FX01	60.5	2e-09	1	10	1
20.612	640316	2.6.1.62	Adenosylmethionine--8-amino-7-oxononanoatetransaminase.	Q6ZKV8	50.8	1e-06	1	31	1
20.612	640316	6.3.3.3	Dethiobiotinsynthase.	Q6ZKV8	50.8	1e-06	1	255	1
17.1767	640332	2.3.1.48	Histoneacetyltransferase.	Q9LE42	54.7	8e-08	1	142	1
685.349	640334	2.4.1.207	Xyloglucan:xyloglucosyltransferase.	Q38910	74.7	8e-14	1	41	1
13.7413	640336	2.7.11.1	Non-specificserine/threonineproteinkinase.	Q9LGV5	75.9	3e-14	1	2257	1
15.459	640344	2.4.1.15	Alpha,alpha-trehalose-phosphatesynthase(UDP-forming).	Q9LRA7	58.2	8e-09	1	58	1
106.495	640348	4.1.1.35	UDP-glucuronatedecarboxylase.	Q5PQX0	50.8	1e-06	1	6	1
13.7413	640364	2.7.1.68	1-phosphatidylinositol-4-phosphate5-kinase.	O48709	50.4	2e-06	1	26	1
22.3297	640402	3.2.1.154	Fructanbeta-(2,6)-fructosidase.	Q2UXF7	50.8	1e-06	1	2	1
53.2476	640420	1.11.1.11	L-ascorbateperoxidase.	Q69SV0	62.4	4e-10	1	20	1
22.3297	640422	2.3.1.199	Very-long-chain3-oxoacyl-CoAsynthase.	Q9LN49	62	5e-10	1	60	1
20.612	640440	3.6.4.12	DNAhelicase.	F1NTD6	58.5	6e-09	1	2467	1
37.7886	640460	2.4.1.242	NDP-glucose--starchglucosyltransferase.	Q43134	63.9	1e-10	1	17	1
13.7413	640526	2.7.11.1	Non-specificserine/threonineproteinkinase.	C0LGH8	51.2	9e-07	1	2257	1
8.58833	640538	2.7.11.1	Non-specificserine/threonineproteinkinase.	Q9SXB8	50.1	2e-06	1	2257	1
190.661	640576	5.3.3.2	Isopentenyl-diphosphateDelta-isomerase.	Q39472	72.8	3e-13	1	273	1
22.3297	640584	2.4.1.115	Anthocyanidin3-O-glucosyltransferase.	Q40285	53.1	2e-07	1	17	1
24.0473	640596	2.4.1.34	1,3-beta-glucansynthase.	Q9S9U0	64.7	8e-11	1	21	1
68.7066	640648	2.6.1.2	Alaninetransaminase.	Q9LDV4	70.1	2e-12	1	25	1
92.7539	640650	2.6.1.2	Alaninetransaminase.	P52894	69.3	3e-12	1	25	1
15.459	640776	1.3.1.42	12-oxophytodienoatereductase.	Q8LAH7	63.9	1e-10	1	7	1
8.58833	640920	3.6.4.13	RNAhelicase.	Q9VUV9	69.7	2e-12	1	1585	1
13.7413	640924	3.4.22.32	Stembromelain.	P14518	47.4	1e-05	1	1	1
48.0946	641008	1.13.99.1	Inositoloxygenase.	Q8L799	67	2e-11	1	13	1
12.0237	641020	6.3.5.3	Phosphoribosylformylglycinamidinesynthase.	Q9M8D3	54.7	8e-08	1	522	1
34.3533	641040	2.7.7.13	Mannose-1-phosphateguanylyltransferase.	Q5XIC1	63.2	2e-10	1	67	1
10.306	641072	1.9.3.1	Cytochrome-coxidase.	P60621	81.6	6e-16	1	545	1
146.002	641094	1.5.1.20	Methylenetetrahydrofolatereductase(NAD(P)H).	O80585	58.5	6e-09	1	25	1
27.4826	641114	3.1.26.11	RibonucleaseZ.	Q8L633	72.4	4e-13	1	290	1
245.626	641118	2.6.1.80	Nicotianamineaminotransferase.	Q9ST03	51.6	7e-07	1	2	1
54.9653	641128	2.3.1.97	GlycylpeptideN-tetradecanoyltransferase.	Q9LTR9	74.7	8e-14	1	35	1
20.612	641138	2.6.1.2	Alaninetransaminase.	Q9LDV4	61.2	9e-10	1	25	1
24.0473	641158	3.1.3.48	Protein-tyrosine-phosphatase.	Q9ZVN4	63.2	2e-10	1	517	1
12.0237	641208	2.6.1.5	Tyrosinetransaminase.	Q9LVY1	52.8	3e-07	1	9	1
22.3297	641236	2.6.1.13	Ornithineaminotransferase.	Q8EP32	60.1	2e-09	1	50	1
22.3297	641244	2.7.11.1	Non-specificserine/threonineproteinkinase.	P93050	60.8	1e-09	1	2257	1
15.459	641264	2.7.11.1	Non-specificserine/threonineproteinkinase.	Q9SHI2	74.3	1e-13	1	2257	1
29.2003	641372	2.7.11.1	Non-specificserine/threonineproteinkinase.	O22932	50.1	2e-06	1	2257	1
10.306	641374	2.7.11.1	Non-specificserine/threonineproteinkinase.	Q9SEZ7	53.5	2e-07	1	2257	1
39.5063	641394	1.3.3.9	Secologaninsynthase.	Q05047	52.4	4e-07	1	1	1
72.142	641468	3.2.1.23	Beta-galactosidase.	Q9SCV9	68.9	4e-12	1	193	1
36.071	641474	1.3.3.9	Secologaninsynthase.	Q05047	53.5	2e-07	1	1	1
20.612	641502	2.3.3.1	Citrate(Si)-synthase.	P49299	71.2	9e-13	1	108	1
13.7413	641590	1.14.13.150	Alpha-humulene10-hydroxylase.	E3W9C4	48.9	5e-06	1	1	1
12.0237	641624	2.6.1.2	Alaninetransaminase.	P34106	73.9	1e-13	1	25	1
13.5197	641806	5.4.99.8	Cycloartenolsynthase.	P38605	61.2	9e-10	1	11	1
23.6595	641830	2.7.7.6	DNA-directedRNApolymerase.	Q9LV32	59.3	3e-09	1	3836	1
15.2097	641832	2.1.2.1	Glycinehydroxymethyltransferase.	Q54Z26	60.5	2e-09	1	785	1
25.3494	641868	1.1.1.206	TropinonereductaseI.	P50162	52	5e-07	1	1	1
11.8297	641888	2.4.1.21	Starchsynthase.	Q43846	53.9	1e-07	1	351	1
1068.06	641922	1.1.1.37	Malatedehydrogenase.	O48905	69.7	2e-12	1	584	1
381.931	641924	3.6.4.13	RNAhelicase.	Q650T9	60.1	2e-09	1	1585	1
10.1398	641966	2.5.1.43	Nicotianaminesynthase.	Q0D3F2	48.9	5e-06	1	19	1
109.847	641974	3.6.1.1	Inorganicdiphosphatase.	P21616	71.2	9e-13	1	323	1
1297.89	642020	2.7.10.2	Non-specificprotein-tyrosinekinase.	P00544	73.6	2e-13	1	219	1
20.2795	642030	3.6.4.12	DNAhelicase.	Q75IP6	64.7	8e-11	1	2467	1
270.394	642058	1.14.13.70	Sterol14-demethylase.	P93596	77.4	1e-14	1	27	1
40.5591	642066	4.3.1.24	Phenylalanineammonia-lyase.	Q42609	74.7	8e-14	1	52	1
16.8996	642078	2.5.1.18	Glutathionetransferase.	P25317	63.5	2e-10	1	308	1
27.0394	642118	3.4.16.6	CarboxypeptidaseD.	P52711	47.8	1e-05	1	82	1
434.32	642120	2.3.3.10	Hydroxymethylglutaryl-CoAsynthase.	P54873	70.9	1e-12	1	19	1
294.053	642122	2.3.3.10	Hydroxymethylglutaryl-CoAsynthase.	P54873	68.6	6e-12	1	19	1
43.939	642162	2.7.1.40	Pyruvatekinase.	O44006	55.5	5e-08	1	106	1
838.221	642174	1.1.1.42	Isocitratedehydrogenase(NADP(+)).	Q40345	76.6	2e-14	1	63	1
13.5197	642180	3.6.3.4	Copper-exportingATPase.	Q9SH30	71.2	9e-13	1	27	1
16.8996	642202	2.7.11.1	Non-specificserine/threonineproteinkinase.	Q0D598	76.6	2e-14	1	2257	1
64.2185	642216	2.3.1.74	Naringenin-chalconesynthase.	P51089	75.9	3e-14	1	129	1
33.7992	642218	6.3.4.3	Formate--tetrahydrofolateligase.	P28723	72	5e-13	1	313	1
10.1398	642256	3.6.4.12	DNAhelicase.	D3ZVK1	64.7	8e-11	1	2467	1
11.8297	642270	3.6.4.13	RNAhelicase.	Q7Y183	52	5e-07	1	1585	1
20.2795	642272	3.6.4.13	RNAhelicase.	Q7Y183	51.6	7e-07	1	1585	1
74.3583	642280	6.3.5.4	Asparaginesynthase(glutamine-hydrolyzing).	P49094	72	5e-13	1	32	1
11.8297	642336	3.6.3.6	Proton-exportingATPase.	Q42556	59.3	3e-09	1	33	1
468.119	642352	1.1.1.34	Hydroxymethylglutaryl-CoAreductase(NADPH).	O64966	76.3	3e-14	1	52	1
11.8297	642360	1.10.3.9	PhotosystemII.	Q32RM5	79.3	3e-15	1	388	1
13.5197	642370	3.2.1.21	Beta-glucosidase.	Q60DX8	67.8	9e-12	1	206	1
2031.33	642378	1.11.1.11	L-ascorbateperoxidase.	Q9FE01	68.6	6e-12	1	20	1
65.9085	642440	3.4.22.33	Fruitbromelain.	O23791	58.5	6e-09	1	1	1
136.887	642448	3.2.1.4	Cellulase.	O81416	67.8	9e-12	1	201	1
23.6595	642454	2.7.11.1	Non-specificserine/threonineproteinkinase.	Q0DJS1	56.6	2e-08	1	2257	1
43.939	642502	6.2.1.3	Long-chain-fatty-acid--CoAligase.	Q9C7W4	52.8	3e-07	1	71	1
32.1093	642536	1.7.7.1	Ferredoxin--nitritereductase.	P05314	63.5	2e-10	1	8	1
341.372	642652	2.3.3.10	Hydroxymethylglutaryl-CoAsynthase.	P54873	65.9	4e-11	1	19	1
162.236	642694	1.6.99.3	NADHdehydrogenase.	Q9FNN5	78.6	5e-15	1	137	1
162.236	642694	1.6.5.3	NADH:ubiquinonereductase(H(+)-translocating).	Q9FNN5	78.6	5e-15	1	1382	1
30.4193	642710	1.1.1.1	Alcoholdehydrogenase.	P14675	48.9	5e-06	1	233	1
103.088	642728	1.14.13.70	Sterol14-demethylase.	P93846	79.3	3e-15	1	27	1
258.564	642746	3.4.25.1	Proteasomeendopeptidasecomplex.	Q9LIP2	70.1	2e-12	1	536	1
67.5984	642750	1.1.1.1	Alcoholdehydrogenase.	P25141	69.7	2e-12	1	233	1
72.6683	642758	3.6.5.5	DynaminGTPase.	O35303	51.2	9e-07	1	25	1
23.6595	642778	1.1.1.25	Shikimatedehydrogenase.	Q9SQT8	52	5e-07	1	533	1
23.6595	642778	4.2.1.10	3-dehydroquinatedehydratase.	Q9SQT8	52	5e-07	1	616	1
55.7687	642786	2.7.11.1	Non-specificserine/threonineproteinkinase.	P42158	74.3	1e-13	1	2257	1
21.9695	642792	6.1.1.1	Tyrosine--tRNAligase.	Q823H9	50.8	1e-06	1	545	1
15.2097	642798	2.4.2.39	Xyloglucan6-xylosyltransferase.	Q9LZJ3	48.1	8e-06	1	1	1
11.8297	642866	3.2.1.39	Glucanendo-1,3-beta-D-glucosidase.	Q6NKW9	68.2	7e-12	1	76	1
15.2097	642904	2.4.1.210	Limonoidglucosyltransferase.	Q9MB73	58.9	4e-09	1	1	1
21.9695	642912	2.7.1.11	6-phosphofructokinase.	Q94AA4	64.7	8e-11	1	315	1
72.6683	642938	2.7.6.5	GTPdiphosphokinase.	Q8CS97	55.8	4e-08	1	31	1
20.2795	642976	3.1.1.3	Triacylglycerollipase.	Q9LZA6	68.6	6e-12	1	152	1
18.5896	642998	6.3.4.2	CTPsynthase.	Q54V77	57.8	1e-08	1	692	1
172.376	643002	2.7.2.3	Phosphoglyceratekinase.	P12783	73.6	2e-13	1	722	1
15.2097	643052	2.6.1.11	Acetylornithinetransaminase.	O04866	61.2	9e-10	1	116	1
99.7077	643054	2.6.1.11	Acetylornithinetransaminase.	O04866	67.8	9e-12	1	116	1
42.249	643056	6.3.4.3	Formate--tetrahydrofolateligase.	P28723	72	5e-13	1	313	1
18.5896	643102	3.6.4.13	RNAhelicase.	Q84UQ1	71.6	7e-13	1	1585	1
40.5591	643138	3.6.4.13	RNAhelicase.	Q2R1M8	68.6	6e-12	1	1585	1
16.8996	643156	2.7.11.1	Non-specificserine/threonineproteinkinase.	Q9FR53	63.9	1e-10	1	2257	1
38.8691	643184	3.1.1.1	Carboxylesterase.	Q9FX93	48.5	6e-06	1	89	1
765.552	643220	1.14.99.33	Delta(12)-fattyaciddehydrogenase.	O81931	55.5	5e-08	1	1	1
32.1093	643278	3.6.3.8	Calcium-transportingATPase.	Q9XES1	62.8	3e-10	1	80	1
96.3278	643294	1.3.1.3	Delta(4)-3-oxosteroid5-beta-reductase.	Q9STX2	54.3	1e-07	1	6	1
1047.78	643312	1.2.1.12	Glyceraldehyde-3-phosphatedehydrogenase(phosphorylating).	Q43247	71.6	7e-13	1	248	1
221.385	643328	3.4.24.64	Mitochondrialprocessingpeptidase.	Q42290	73.2	2e-13	1	24	1
111.537	643338	3.4.24.64	Mitochondrialprocessingpeptidase.	Q42290	75.1	6e-14	1	24	1
104.778	643358	3.4.24.64	Mitochondrialprocessingpeptidase.	O04308	63.5	2e-10	1	24	1
48.9016	643360	2.7.11.1	Non-specificserine/threonineproteinkinase.	Q9ZVM9	59.7	3e-09	1	2257	1
25.3494	643382	3.6.4.12	DNAhelicase.	Q0WVW7	63.5	2e-10	1	2467	1
121.677	643390	2.5.1.48	Cystathioninegamma-synthase.	P55217	60.8	1e-09	1	15	1
189.276	643478	2.5.1.6	Methionineadenosyltransferase.	A9PHC5	77.8	9e-15	1	784	1
109.847	643488	2.6.1.2	Alaninetransaminase.	P52894	74.7	8e-14	1	25	1
25.3494	643502	2.5.1.89	diphosphatespecific).	Q97B58	50.1	2e-06	1	20	1
713.164	643546	1.8.1.8	Protein-disulfidereductase.	Q7Y0E8	53.9	1e-07	1	64	1
408.971	643560	2.3.3.10	Hydroxymethylglutaryl-CoAsynthase.	P54873	69.3	3e-12	1	19	1
209.555	643562	2.3.3.1	Citrate(Si)-synthase.	Q9M1D3	75.5	5e-14	1	108	1
23.6595	643564	2.7.11.1	Non-specificserine/threonineproteinkinase.	Q9SYM9	47.4	1e-05	1	2257	1
341.372	643640	3.4.25.1	Proteasomeendopeptidasecomplex.	Q7DLS1	76.6	2e-14	1	536	1
32.1093	643690	3.1.3.16	Phosphoproteinphosphatase.	Q6AUQ4	67.4	1e-11	1	704	1
59.1486	643700	2.1.2.1	Glycinehydroxymethyltransferase.	P14519	52	5e-07	1	785	1
116.607	643800	3.2.1.4	Cellulase.	Q42059	71.6	7e-13	1	201	1
204.485	643802	3.4.25.1	Proteasomeendopeptidasecomplex.	Q7DLS1	77.8	9e-15	1	536	1
87.878	643874	3.1.3.16	Phosphoproteinphosphatase.	P48489	79.3	3e-15	1	704	1
45.629	643934	2.4.1.34	1,3-beta-glucansynthase.	Q9LXT9	68.9	4e-12	1	21	1
52.3888	643938	4.1.1.36	Phosphopantothenoylcysteinedecarboxylase.	P94063	65.1	6e-11	1	20	1
28.7293	643942	3.1.3.15	Histidinol-phosphatase.	Q6NPM8	56.6	2e-08	1	76	1
28.7293	643942	3.1.3.25	Inositol-phosphatephosphatase.	Q6NPM8	56.6	2e-08	1	66	1
179.136	643962	6.3.2.19	Ubiquitin--proteinligase.	P25868	51.6	7e-07	1	253	1
21.9695	643968	2.4.1.1	Phosphorylase.	Q00766	58.5	6e-09	1	45	1
235.064	643990	1.1.1.316	L-galactose1-dehydrogenase.	O81884	71.2	9e-13	1	1	1
62.5286	644068	3.1.3.16	Phosphoproteinphosphatase.	Q9ZQP1	55.8	4e-08	1	704	1
62.5286	644068	3.1.3.48	Protein-tyrosine-phosphatase.	Q9ZQP1	55.8	4e-08	1	517	1
28.7293	644176	2.7.7.15	Choline-phosphatecytidylyltransferase.	O74975	55.8	4e-08	1	11	1
72.6683	644178	2.7.7.15	Choline-phosphatecytidylyltransferase.	O74975	55.8	4e-08	1	11	1
25.3494	644196	2.7.7.8	Polyribonucleotidenucleotidyltransferase.	Q6KAI0	60.8	1e-09	1	781	1
60.8386	644214	6.2.1.3	Long-chain-fatty-acid--CoAligase.	Q9C7W4	52	5e-07	1	71	1
10.1398	644232	2.7.13.3	Histidinekinase.	Q9C5U1	72.4	4e-13	1	481	1
42.249	644254	2.6.1.2	Alaninetransaminase.	Q9LR30	64.3	1e-10	1	25	1
42.249	644254	2.6.1.4	Glycinetransaminase.	Q9LR30	64.3	1e-10	1	2	1
42.249	644254	2.6.1.44	Alanine--glyoxylatetransaminase.	Q9LR30	64.3	1e-10	1	22	1
40.5591	644256	2.6.1.2	Alaninetransaminase.	Q9LR30	63.2	2e-10	1	25	1
40.5591	644256	2.6.1.4	Glycinetransaminase.	Q9LR30	63.2	2e-10	1	2	1
40.5591	644256	2.6.1.44	Alanine--glyoxylatetransaminase.	Q9LR30	63.2	2e-10	1	22	1
579.657	644288	5.3.4.1	Proteindisulfide-isomerase.	Q75M08	58.9	4e-09	1	87	1
54.0788	644290	2.4.1.12	Cellulosesynthase(UDP-forming).	Q6AT26	78.6	5e-15	1	40	1
285.603	644322	3.1.3.16	Phosphoproteinphosphatase.	P48489	77.4	1e-14	1	704	1
27.0394	644381	3.6.3.44	Xenobiotic-transportingATPase.	Q00449	58.5	6e-09	1	45	1
38.8691	644385	3.6.3.1	Phospholipid-translocatingATPase.	Q9LVK9	71.6	7e-13	1	54	1
13.5197	644391	3.6.4.13	RNAhelicase.	O45244	58.9	4e-09	1	1585	1
18.2945	644515	2.7.1.1	Hexokinase.	Q6Z398	67.4	1e-11	1	53	1
6.65255	644535	5.4.99.8	Cycloartenolsynthase.	Q6Z2X6	54.7	8e-08	1	11	1
14.9682	644551	2.7.11.23	[RNA-polymerase]-subunitkinase.	P29620	74.7	8e-14	1	154	1
14.9682	644551	2.7.11.22	Cyclin-dependentkinase.	P29620	74.7	8e-14	1	268	1
19.9576	644583	1.1.1.255	Mannitoldehydrogenase.	O82515	72	5e-13	1	7	1
31.5996	644633	5.3.1.13	Arabinose-5-phosphateisomerase.	Q9M1T1	52.8	3e-07	1	20	1
53.2204	644709	6.1.1.21	Histidine--tRNAligase.	P93422	73.6	2e-13	1	699	1
11.642	644723	1.14.13.119	5-epiaristolochene1,3-dihydroxylase.	Q94FM7	52	5e-07	1	1	1
21.6208	644757	2.7.11.1	Non-specificserine/threonineproteinkinase.	Q9ZV15	65.1	6e-11	1	2257	1
84.82	644891	2.6.1.1	Aspartatetransaminase.	P26563	68.6	6e-12	1	84	1
78.1674	644893	2.7.1.4	Fructokinase.	P37829	71.2	9e-13	1	28	1
13.3051	644907	2.6.1.2	Alaninetransaminase.	P52894	66.6	2e-11	1	25	1
104.778	644913	5.3.1.13	Arabinose-5-phosphateisomerase.	Q9M1T1	67.8	9e-12	1	20	1
13.3051	644953	2.7.4.3	Adenylatekinase.	Q9FIJ7	67.4	1e-11	1	895	1
39.9153	644959	2.7.11.1	Non-specificserine/threonineproteinkinase.	O48814	61.6	7e-10	1	2257	1
21.6208	644987	3.2.1.78	Mannanendo-1,4-beta-mannosidase.	Q9FZ29	54.7	8e-08	1	54	1
58.2098	645035	5.1.3.6	UDP-glucuronate4-epimerase.	Q9LIS3	61.2	9e-10	1	6	1
24.947	645087	4.2.1.3	Aconitatehydratase.	Q42560	69.3	3e-12	1	60	1
93.1356	645105	2.7.11.1	Non-specificserine/threonineproteinkinase.	O49840	60.1	2e-09	1	2257	1
13.3051	645111	5.3.4.1	Proteindisulfide-isomerase.	Q9XF61	52	5e-07	1	87	1
46.5678	645125	1.3.3.6	Acyl-CoAoxidase.	P0CZ23	68.2	7e-12	1	36	1
46.5678	645135	3.2.1.20	Alpha-glucosidase.	Q653V7	64.3	1e-10	1	48	1
227.85	645159	3.6.3.6	Proton-exportingATPase.	P19456	75.9	3e-14	1	33	1
18.2945	645173	1.14.13.21	Flavonoid3{prime}-monooxygenase.	Q9SBQ9	62.8	3e-10	1	2	1
144.693	645189	1.3.1.9	Enoyl-[acyl-carrier-protein]reductase(NADH).	Q6Z0I4	56.2	3e-08	1	39	1
13.3051	645199	2.7.11.1	Non-specificserine/threonineproteinkinase.	Q9FN94	47.8	1e-05	1	2257	1
13.3051	645199	2.7.10.1	Receptorprotein-tyrosinekinase.	Q9FN94	47.8	1e-05	1	307	1
16.6314	645271	1.1.1.79	Glyoxylatereductase(NADP(+)).	Q9CA90	56.6	2e-08	1	114	1
16.6314	645271	1.1.1.81	Hydroxypyruvatereductase.	Q9CA90	56.6	2e-08	1	116	1
19.9576	645293	1.3.5.6	9,9{prime}-di-cis-zeta-carotenedesaturase.	Q38893	79.7	2e-15	1	9	1
19.9576	645295	1.3.5.6	9,9{prime}-di-cis-zeta-carotenedesaturase.	O49901	79.7	2e-15	1	9	1
11.642	645313	3.2.1.4	Cellulase.	Q69NF5	69.7	2e-12	1	201	1
16.6314	645367	1.14.13.121	Premnaspirodieneoxygenase.	A6YIH8	47.8	1e-05	1	1	1
91.4725	645489	1.14.19.2	Acyl-[acyl-carrier-protein]desaturase.	Q84MF1	50.8	1e-06	1	41	1
76.5043	645537	3.6.4.13	RNAhelicase.	Q5VQL1	59.7	3e-09	1	1585	1
18.2945	645555	3.6.4.13	RNAhelicase.	Q6ATJ8	55.1	6e-08	1	1585	1
18.2945	645567	2.7.6.1	Ribose-phosphatediphosphokinase.	Q9XG99	72.4	4e-13	1	202	1
13.3051	645575	3.1.4.4	PhospholipaseD.	Q9C5Y0	63.2	2e-10	1	61	1
23.2839	645587	2.3.1.20	DiacylglycerolO-acyltransferase.	Q9SLD2	63.5	2e-10	1	43	1
44.9047	645601	6.1.1.21	Histidine--tRNAligase.	P93422	73.6	2e-13	1	699	1
14.9682	645621	2.4.1.34	1,3-beta-glucansynthase.	Q9LXT9	57.8	1e-08	1	21	1
29.9365	645653	2.7.11.1	Non-specificserine/threonineproteinkinase.	Q9FHD7	47.4	1e-05	1	2257	1
18.2945	645655	2.7.1.46	L-arabinokinase.	O23461	64.7	8e-11	1	1	1
19.9576	645687	2.7.7.6	DNA-directedRNApolymerase.	O24600	65.5	5e-11	1	3836	1
81.4937	645715	3.6.3.1	Phospholipid-translocatingATPase.	P98205	49.3	3e-06	1	54	1
16.6314	645723	2.7.11.1	Non-specificserine/threonineproteinkinase.	Q2QAV0	52.8	3e-07	1	2257	1
16.6314	645737	3.6.4.12	DNAhelicase.	P32597	52.8	3e-07	1	2467	1
14.9682	645755	3.6.4.13	RNAhelicase.	Q9U2G0	61.6	7e-10	1	1585	1
14.9682	645785	3.2.1.20	Alpha-glucosidase.	O04893	65.9	4e-11	1	48	1
13.3051	645797	3.2.1.51	Alpha-L-fucosidase.	Q8L7W8	76.3	3e-14	1	21	1
16.6314	645839	2.7.11.1	Non-specificserine/threonineproteinkinase.	C0LGG9	63.5	2e-10	1	2257	1
129.725	645899	2.7.11.1	Non-specificserine/threonineproteinkinase.	O49840	59.7	3e-09	1	2257	1
18.2945	645905	1.1.3.15	(S)-2-hydroxy-acidoxidase.	Q8H3I4	58.5	6e-09	1	24	1
14.9682	645907	3.6.3.6	Proton-exportingATPase.	Q7XPY2	74.7	8e-14	1	33	1
23.2839	645911	2.7.11.1	Non-specificserine/threonineproteinkinase.	Q1EG27	53.1	2e-07	1	2257	1
9.97882	645939	2.7.11.1	Non-specificserine/threonineproteinkinase.	Q9SAH3	52	5e-07	1	2257	1
26.6102	645941	3.6.3.44	Xenobiotic-transportingATPase.	Q7DM58	69.3	3e-12	1	45	1
53.2204	645943	2.6.1.1	Aspartatetransaminase.	P26563	68.2	7e-12	1	84	1
14.9682	645959	1.8.1.9	Thioredoxin-disulfidereductase.	Q70G58	78.2	7e-15	1	83	1
9.97882	645999	1.11.1.6	Catalase.	O48561	75.9	3e-14	1	144	1
39.9153	646099	5.1.3.1	Ribulose-phosphate3-epimerase.	Q9SE42	63.2	2e-10	1	41	1
16.6314	646199	3.1.1.11	Pectinesterase.	Q9M9W7	65.5	5e-11	1	100	1
133.051	646349	2.3.1.41	Beta-ketoacyl-[acyl-carrier-protein]synthaseI.	Q9C9P4	74.3	1e-13	1	46	1
13.3051	646419	4.1.2.25	Dihydroneopterinaldolase.	Q54YD9	51.6	7e-07	1	40	1
13.3051	646419	2.7.6.3	2-amino-4-hydroxy-6-hydroxymethyldihydropteridinediphosphokinase.	Q54YD9	51.6	7e-07	1	37	1
13.3051	646419	2.5.1.15	Dihydropteroatesynthase.	Q54YD9	51.6	7e-07	1	45	1
89.8094	646447	2.6.1.80	Nicotianamineaminotransferase.	Q9ST03	67	2e-11	1	2	1
518.899	646459	1.5.99.8	Prolinedehydrogenase.	Q6NKX1	57.8	1e-08	1	24	1
58.2098	646481	2.7.7.6	DNA-directedRNApolymerase.	Q9LV32	56.6	2e-08	1	3836	1
79.8305	646483	2.4.1.12	Cellulosesynthase(UDP-forming).	Q69V23	74.7	8e-14	1	40	1
28.2733	646535	1.1.1.208	(+)-neomentholdehydrogenase.	Q9M2E2	54.7	8e-08	1	2	1
143.03	646545	3.6.3.6	Proton-exportingATPase.	Q03194	78.2	7e-15	1	33	1
19.9576	646547	1.10.3.3	L-ascorbateoxidase.	P14133	61.6	7e-10	1	4	1
14.9682	646559	2.4.1.123	Inositol3-alpha-galactosyltransferase.	O22893	78.2	7e-15	1	12	1
79.8305	646575	6.3.2.5	Phosphopantothenate--cysteineligase.	Q9LZM3	51.2	9e-07	1	19	1
28.2733	646595	3.1.3.56	Inositol-polyphosphate5-phosphatase.	Q84MA2	60.8	1e-09	1	14	1
19.9576	646601	2.4.1.34	1,3-beta-glucansynthase.	Q9LXT9	53.9	1e-07	1	21	1
18.2945	646633	3.6.3.44	Xenobiotic-transportingATPase.	P34713	65.5	5e-11	1	45	1
103.114	646643	2.3.1.199	Very-long-chain3-oxoacyl-CoAsynthase.	O48780	52.4	4e-07	1	60	1
103.114	646643	2.3.1.119	Icosanoyl-CoAsynthase.	O48780	52.4	4e-07	1	4	1
13.3051	646645	2.7.11.1	Non-specificserine/threonineproteinkinase.	P15792	53.1	2e-07	1	2257	1
24.947	646679	6.6.1.1	Magnesiumchelatase.	Q10M50	77.8	9e-15	1	46	1
16.3715	646751	4.2.2.2	Pectatelyase.	Q940Q1	77.8	9e-15	1	98	1
44.203	646757	3.4.11.1	Leucylaminopeptidase.	Q944P7	62	5e-10	1	434	1
44.203	646757	3.4.11.5	Prolylaminopeptidase.	Q944P7	62	5e-10	1	50	1
16.3715	646803	2.7.11.1	Non-specificserine/threonineproteinkinase.	Q9LTC0	72	5e-13	1	2257	1
29.4687	646837	2.7.11.1	Non-specificserine/threonineproteinkinase.	Q6ICW6	69.3	3e-12	1	2257	1
18.0086	646867	3.1.2.14	Oleoyl-[acyl-carrier-protein]hydrolase.	Q9SV64	48.9	5e-06	1	17	1
13.0972	646873	2.7.11.24	Mitogen-activatedproteinkinase.	Q5Z9J0	47.4	1e-05	1	198	1
6.5486	646877	2.7.11.1	Non-specificserine/threonineproteinkinase.	O80939	68.2	7e-12	1	2257	1
52.3888	646957	1.3.3.9	Secologaninsynthase.	Q05047	52.4	4e-07	1	1	1
32.743	646959	2.7.11.1	Non-specificserine/threonineproteinkinase.	Q8H1D6	62	5e-10	1	2257	1
8.18575	647001	3.4.22.50	V-cathendopeptidase.	Q8B9D5	53.1	2e-07	1	18	1
14.7343	647015	1.8.4.11	Peptide-methionine(S)-S-oxidereductase.	Q336R9	77.8	9e-15	1	326	1
11.46	647049	2.7.11.1	Non-specificserine/threonineproteinkinase.	Q6ZLP5	62	5e-10	1	2257	1
18.0086	647253	2.7.11.1	Non-specificserine/threonineproteinkinase.	Q9LX30	65.1	6e-11	1	2257	1
14.7343	647285	2.2.1.9	synthase.	Q15KI9	64.7	8e-11	1	262	1
14.7343	647285	4.2.99.20	2-succinyl-6-hydroxy-2,4-cyclohexadiene-1-carboxylatesynthase.	Q15KI9	64.7	8e-11	1	62	1
14.7343	647285	4.2.1.113	o-succinylbenzoatesynthase.	Q15KI9	64.7	8e-11	1	80	1
13.0972	647297	3.1.3.2	Acidphosphatase.	Q6TPH1	49.7	3e-06	1	123	1
14.7343	647315	2.7.4.3	Adenylatekinase.	P43188	47.4	1e-05	1	895	1
91.6804	647335	3.1.2.14	Oleoyl-[acyl-carrier-protein]hydrolase.	Q42712	54.7	8e-08	1	17	1
27.8315	647351	2.7.11.1	Non-specificserine/threonineproteinkinase.	Q7XJR9	59.7	3e-09	1	2257	1
9.8229	647411	3.6.3.5	Zinc-exportingATPase.	P0CW78	49.3	3e-06	1	11	1
9.8229	647411	3.6.3.3	Cadmium-exportingATPase.	P0CW78	49.3	3e-06	1	16	1
122.786	647459	2.7.11.1	Non-specificserine/threonineproteinkinase.	Q8W4I7	79.3	3e-15	1	2257	1
13.0972	647497	1.14.11.24	2{prime}-deoxymugineic-acid2{prime}-dioxygenase.	Q40062	48.5	6e-06	1	1	1
73.6717	647625	1.1.1.37	Malatedehydrogenase.	Q9SN86	60.8	1e-09	1	584	1
98.229	647655	6.1.1.7	Alanine--tRNAligase.	P36428	52.4	4e-07	1	716	1
496.056	647687	2.7.10.2	Non-specificprotein-tyrosinekinase.	B9DFG5	78.6	5e-15	1	219	1
19.6458	647693	3.2.1.21	Beta-glucosidase.	B3H5Q1	48.5	6e-06	1	206	1
13.0972	647749	3.1.3.56	Inositol-polyphosphate5-phosphatase.	Q84MA2	59.7	3e-09	1	14	1
21.2829	647771	1.11.1.7	Peroxidase.	A7NY33	57	2e-08	1	185	1
18.0086	647823	3.2.1.50	Alpha-N-acetylglucosaminidase.	P54802	71.6	7e-13	1	1	1
14.7343	647877	2.7.11.1	Non-specificserine/threonineproteinkinase.	P0C5D6	52.8	3e-07	1	2257	1
75.3089	647993	2.3.1.50	SerineC-palmitoyltransferase.	Q5JK39	75.5	5e-14	1	28	1
13.0972	647999	3.6.4.12	DNAhelicase.	Q4IAK7	52	5e-07	1	2467	1
112.963	648001	2.2.1.6	Acetolactatesynthase.	Q41769	76.3	3e-14	1	76	1
91.6804	648085	3.6.3.1	Phospholipid-translocatingATPase.	P98205	62.4	4e-10	1	54	1
24.5572	648095	3.1.3.2	Acidphosphatase.	Q9LJU7	63.2	2e-10	1	123	1
9.8229	648205	2.4.1.21	Starchsynthase.	Q43846	58.9	4e-09	1	351	1
21.2829	648277	6.1.1.7	Alanine--tRNAligase.	B9FSH5	70.9	1e-12	1	716	1
13.0972	648281	2.7.11.1	Non-specificserine/threonineproteinkinase.	P28583	61.6	7e-10	1	2257	1
297.961	648291	2.3.3.10	Hydroxymethylglutaryl-CoAsynthase.	P54873	82.8	3e-16	1	19	1
170.264	648337	1.10.3.11	Ubiquinoloxidase.	Q41224	59.3	3e-09	1	15	1
11.46	648369	2.4.1.207	Xyloglucan:xyloglucosyltransferase.	Q8LDS2	67.8	9e-12	1	41	1
36.0173	648373	1.1.3.20	Long-chain-alcoholoxidase.	Q94BP3	59.7	3e-09	1	6	1
52.3888	648387	6.3.1.2	Glutamate--ammonialigase.	Q9FMD9	77.8	9e-15	1	170	1
14.7343	648419	3.6.3.44	Xenobiotic-transportingATPase.	Q9LYS2	60.5	2e-09	1	45	1
9.8229	648427	2.4.1.121	Indole-3-acetatebeta-glucosyltransferase.	Q9LR44	56.6	2e-08	1	3	1
18.0086	648545	2.7.11.1	Non-specificserine/threonineproteinkinase.	Q9LYN8	57	2e-08	1	2257	1
14.7343	648547	2.3.1.199	Very-long-chain3-oxoacyl-CoAsynthase.	Q9XF43	70.5	1e-12	1	60	1
11.46	648579	2.7.11.1	Non-specificserine/threonineproteinkinase.	Q9FM85	70.9	1e-12	1	2257	1
18.0086	648607	2.7.11.1	Non-specificserine/threonineproteinkinase.	C0LGT1	65.1	6e-11	1	2257	1
26.1944	648615	3.2.1.39	Glucanendo-1,3-beta-D-glucosidase.	P50694	49.3	3e-06	1	76	1
14.7343	648655	1.14.13.48	(S)-limonene6-monooxygenase.	Q9XHE8	62	5e-10	1	5	1
21.2829	648723	4.2.1.93	ATP-dependentNAD(P)H-hydratedehydratase.	Q94AF2	72	5e-13	1	42	1
21.2829	648729	3.2.1.39	Glucanendo-1,3-beta-D-glucosidase.	Q94CD8	52.8	3e-07	1	76	1
73.6717	648775	2.4.1.91	Flavonol3-O-glucosyltransferase.	Q2V6J9	68.2	7e-12	1	12	1
63.8488	648801	2.7.11.1	Non-specificserine/threonineproteinkinase.	Q8W4I7	76.6	2e-14	1	2257	1
75.3089	648827	1.8.1.4	Dihydrolipoyldehydrogenase.	P72740	63.9	1e-10	1	72	1
764.549	648835	1.11.1.6	Catalase.	P55310	82	5e-16	1	144	1
13.0972	648845	2.7.11.1	Non-specificserine/threonineproteinkinase.	O64793	61.2	9e-10	1	2257	1
68.7603	648897	1.3.3.6	Acyl-CoAoxidase.	P0CZ23	75.1	6e-14	1	36	1
22.9201	648973	2.7.11.1	Non-specificserine/threonineproteinkinase.	Q0V7T5	56.2	3e-08	1	2257	1
20.9555	649001	2.1.1.94	Tabersonine16-O-methyltransferase.	B0EXJ8	66.2	3e-11	1	1	1
64.4785	649041	2.1.2.1	Glycinehydroxymethyltransferase.	A6Q478	63.5	2e-10	1	785	1
12.8957	649045	2.7.7.7	DNA-directedDNApolymerase.	O75417	53.5	2e-07	1	1110	1
32.2393	649059	4.1.1.49	Phosphoenolpyruvatecarboxykinase(ATP).	Q9T074	76.3	3e-14	1	285	1
25.7914	649061	4.1.1.49	Phosphoenolpyruvatecarboxykinase(ATP).	Q9T074	76.3	3e-14	1	285	1
33.8512	649063	2.7.7.6	DNA-directedRNApolymerase.	Q9LV32	48.9	5e-06	1	3836	1
116.061	649069	3.6.3.8	Calcium-transportingATPase.	Q9LU41	73.9	1e-13	1	80	1
40.2991	649107	3.2.1.21	Beta-glucosidase.	Q339X2	63.2	2e-10	1	206	1
154.748	649113	2.4.1.43	Polygalacturonate4-alpha-galacturonosyltransferase.	Q9LE59	79.3	3e-15	1	1	1
11.2837	649115	1.14.13.71	N-methylcoclaurine3{prime}-monooxygenase.	Q9FXW4	63.9	1e-10	1	3	1
120.897	649187	2.4.1.82	Galactinol--sucrosegalactosyltransferase.	Q84VX0	61.2	9e-10	1	7	1
444.902	649229	4.1.2.13	Fructose-bisphosphatealdolase.	Q9ZU52	72.4	4e-13	1	161	1
80.5982	649245	4.1.1.49	Phosphoenolpyruvatecarboxykinase(ATP).	P49292	84.7	7e-17	1	285	1
27.4034	649247	2.4.1.91	Flavonol3-O-glucosyltransferase.	Q9LFJ8	49.7	3e-06	1	12	1
19.3436	649283	1.13.11.58	Linoleate9S-lipoxygenase.	P29250	50.1	2e-06	1	26	1
33.8512	649285	2.6.1.42	Branched-chain-amino-acidtransaminase.	Q9M401	52	5e-07	1	57	1
27.4034	649313	3.6.3.8	Calcium-transportingATPase.	O64806	75.9	3e-14	1	80	1
37.0751	649339	2.7.4.22	UMPkinase.	Q8RA23	68.6	6e-12	1	552	1
14.5077	649341	2.7.4.22	UMPkinase.	Q8RA23	68.6	6e-12	1	552	1
69.3144	649343	4.1.1.35	UDP-glucuronatedecarboxylase.	Q6DF08	63.2	2e-10	1	6	1
709.264	649355	2.1.1.240	Trans-resveratroldi-O-methyltransferase.	B6VJS4	47.8	1e-05	1	1	1
17.7316	649399	3.1.3.7	3{prime}(2{prime}),5{prime}-bisphosphatenucleotidase.	Q38945	67	2e-11	1	44	1
38.6871	649401	3.1.3.7	3{prime}(2{prime}),5{prime}-bisphosphatenucleotidase.	Q38945	66.2	3e-11	1	44	1
14.5077	649415	3.1.1.1	Carboxylesterase.	Q9LK21	65.9	4e-11	1	89	1
201.495	649435	1.14.11.9	Flavanone3-dioxygenase.	Q06942	76.6	2e-14	1	17	1
17.7316	649445	3.1.3.16	Phosphoproteinphosphatase.	Q6L4R7	63.2	2e-10	1	704	1
296.601	649459	1.14.11.9	Flavanone3-dioxygenase.	Q05963	76.6	2e-14	1	17	1
156.36	649461	4.1.1.49	Phosphoenolpyruvatecarboxykinase(ATP).	P42066	72	5e-13	1	285	1
873.684	649465	2.7.11.1	Non-specificserine/threonineproteinkinase.	Q08467	78.6	5e-15	1	2257	1
93.4939	649471	3.5.4.6	AMPdeaminase.	O80452	73.6	2e-13	1	16	1
4.83589	649559	1.10.3.2	Laccase.	Q0IQU1	60.8	1e-09	1	81	1
668.965	649599	2.1.1.14	5-methyltetrahydropteroyltriglutamate--homocysteineS-methyltransferase.	P93263	62	5e-10	1	271	1
124.121	649607	2.2.1.6	Acetolactatesynthase.	Q7XKQ8	69.7	2e-12	1	76	1
14.5077	649623	2.7.7.6	DNA-directedRNApolymerase.	Q9LV32	50.4	2e-06	1	3836	1
20.9555	649667	3.1.3.2	Acidphosphatase.	Q8S340	65.1	6e-11	1	123	1
20.9555	649669	5.99.1.3	DNAtopoisomerase(ATP-hydrolyzing).	O24308	69.7	2e-12	1	294	1
41.911	649755	3.6.3.8	Calcium-transportingATPase.	Q9XES1	76.6	2e-14	1	80	1
135.405	649797	2.7.13.3	Histidinekinase.	Q9C5U1	61.6	7e-10	1	481	1
67.7024	649799	1.11.1.7	Peroxidase.	A7NY33	66.2	3e-11	1	185	1
19.3436	649821	5.2.1.8	Peptidylprolylisomerase.	Q8S9L5	57	2e-08	1	1496	1
164.42	649843	2.7.11.1	Non-specificserine/threonineproteinkinase.	Q9ZVM9	62.4	4e-10	1	2257	1
16.1196	649897	4.1.3.36	1,4-dihydroxy-2-naphthoyl-CoAsynthase.	Q8GYN9	66.6	2e-11	1	20	1
22.5675	649905	2.4.1.207	Xyloglucan:xyloglucosyltransferase.	Q8LG58	74.3	1e-13	1	41	1
8.05982	649907	1.8.1.9	Thioredoxin-disulfidereductase.	Q70G58	77	2e-14	1	83	1
17.7316	649909	3.6.4.12	DNAhelicase.	Q9FQ09	53.9	1e-07	1	2467	1
367.528	649913	2.7.7.69	GDP-L-galactosephosphorylase.	Q9FLP9	63.9	1e-10	1	2	1
19.3436	649915	2.7.1.151	Inositol-polyphosphatemultikinase.	Q9LY23	57	2e-08	1	6	1
19.3436	649915	2.7.1.140	Inositol-tetrakisphosphate5-kinase.	Q9LY23	57	2e-08	1	2	1
133.793	649975	2.7.7.13	Mannose-1-phosphateguanylyltransferase.	Q84JH5	72	5e-13	1	67	1
22.5675	650031	1.14.13.132	Squalenemonooxygenase.	O48651	64.7	8e-11	1	14	1
17.7316	650045	2.5.1.39	4-hydroxybenzoatepolyprenyltransferase.	Q93YP7	64.7	8e-11	1	12	1
56.4187	650067	2.7.11.1	Non-specificserine/threonineproteinkinase.	Q8W4I7	69.7	2e-12	1	2257	1
27.4034	650107	2.7.1.151	Inositol-polyphosphatemultikinase.	Q9LY23	52.8	3e-07	1	6	1
27.4034	650107	2.7.1.140	Inositol-tetrakisphosphate5-kinase.	Q9LY23	52.8	3e-07	1	2	1
875.296	650111	2.7.1.4	Fructokinase.	O82616	67.8	9e-12	1	28	1
19.3436	650121	2.7.11.1	Non-specificserine/threonineproteinkinase.	Q9FRS6	48.1	8e-06	1	2257	1
6.44785	650159	2.7.11.1	Non-specificserine/threonineproteinkinase.	Q9LT96	51.6	7e-07	1	2257	1
13.0252	650175	1.1.1.195	Cinnamyl-alcoholdehydrogenase.	Q0J6T3	63.5	2e-10	1	40	1
327.228	650181	1.14.19.4	Delta(8)-fatty-aciddesaturase.	Q9FR82	49.3	3e-06	1	6	1
103.166	650185	5.5.1.18	Lycopeneepsilon-cyclase.	Q38932	72	5e-13	1	2	1
12.8957	650217	1.1.1.149	20-alpha-hydroxysteroiddehydrogenase.	P16116	56.2	3e-08	1	9	1
12.8957	650217	1.1.1.21	Aldehydereductase.	P16116	56.2	3e-08	1	16	1
9.67178	650227	2.7.11.1	Non-specificserine/threonineproteinkinase.	O48814	56.2	3e-08	1	2257	1
361.08	650257	2.3.3.8	ATPcitratesynthase.	Q2QNG7	77.8	9e-15	1	20	1
48.3589	650263	2.4.1.115	Anthocyanidin3-O-glucosyltransferase.	P51094	50.8	1e-06	1	17	1
30.6273	650287	6.1.1.12	Aspartate--tRNAligase.	Q75JQ1	48.5	6e-06	1	741	1
41.911	650331	5.1.3.6	UDP-glucuronate4-epimerase.	Q9LIS3	61.6	7e-10	1	6	1
29.0153	650349	3.6.4.13	RNAhelicase.	Q9CZU3	79.7	2e-15	1	1585	1
29.0153	650359	1.10.3.2	Laccase.	Q0IQU1	63.2	2e-10	1	81	1
38.6871	650399	3.6.4.13	RNAhelicase.	Q93ZG7	59.7	3e-09	1	1585	1
8.05982	650443	3.1.3.11	Fructose-bisphosphatase.	P09195	67.8	9e-12	1	519	1
20.9555	650491	1.1.1.49	Glucose-6-phosphatedehydrogenase.	Q9FY99	75.9	3e-14	1	71	1
82.2101	650513	3.2.1.26	Beta-fructofuranosidase.	Q43857	82	5e-16	1	61	1
37.0751	650521	1.3.1.42	12-oxophytodienoatereductase.	Q6Z965	72.4	4e-13	1	7	1
35.4632	650523	1.3.1.42	12-oxophytodienoatereductase.	Q6Z965	73.9	1e-13	1	7	1
14.5077	650555	6.3.4.14	Biotincarboxylase.	F4I1L3	75.5	5e-14	1	35	1
14.5077	650555	6.4.1.2	Acetyl-CoAcarboxylase.	F4I1L3	75.5	5e-14	1	1007	1
385.259	650571	6.2.1.3	Long-chain-fatty-acid--CoAligase.	Q9C7W4	73.6	2e-13	1	71	1
46.7469	650585	2.4.1.12	Cellulosesynthase(UDP-forming).	O48946	60.5	2e-09	1	40	1
19.3436	650599	2.3.1.50	SerineC-palmitoyltransferase.	Q9M304	69.3	3e-12	1	28	1
16.1196	650609	2.7.7.6	DNA-directedRNApolymerase.	P15398	47.4	1e-05	1	3836	1
19.3436	650613	2.7.11.1	Non-specificserine/threonineproteinkinase.	Q9FE20	53.1	2e-07	1	2257	1
25.7914	650615	2.3.1.181	Lipoyl(octanoyl)transferase.	P74519	53.9	1e-07	1	460	1
22.5675	650623	2.7.11.25	Mitogen-activatedproteinkinasekinasekinase.	Q39008	55.5	5e-08	1	63	1
71.688	650661	3.6.4.3	Microtubule-severingATPase.	A0JMA9	65.1	6e-11	1	52	1
243.406	650725	3.2.1.21	Beta-glucosidase.	Q5RF65	69.3	3e-12	1	206	1
14.5077	650755	2.7.11.1	Non-specificserine/threonineproteinkinase.	Q9SCZ4	66.2	3e-11	1	2257	1
41.911	650757	3.4.21.92	EndopeptidaseClp.	Q94B60	55.5	5e-08	1	755	1
46.7469	650759	1.2.1.11	Aspartate-semialdehydedehydrogenase.	Q55512	53.9	1e-07	1	49	1
11.2837	650795	3.6.4.13	RNAhelicase.	P22516	50.1	2e-06	1	1585	1
120.897	650821	3.6.4.12	DNAhelicase.	Q873C7	71.6	7e-13	1	2467	1
17.7316	650841	6.1.1.9	Valine--tRNAligase.	O83998	49.3	3e-06	1	340	1
70.9264	650909	3.1.3.16	Phosphoproteinphosphatase.	P93006	66.6	2e-11	1	704	1
19.3436	650911	2.4.1.15	Alpha,alpha-trehalose-phosphatesynthase(UDP-forming).	O23617	51.2	9e-07	1	58	1
124.121	650923	2.4.1.12	Cellulosesynthase(UDP-forming).	O48946	64.3	1e-10	1	40	1
17.7316	650927	2.7.11.1	Non-specificserine/threonineproteinkinase.	Q5W736	66.2	3e-11	1	2257	1
143.465	650969	5.5.1.18	Lycopeneepsilon-cyclase.	Q38932	72.8	3e-13	1	2	1
27.4034	650985	2.7.9.5	Phosphoglucan,waterdikinase.	Q2QTC2	66.2	3e-11	1	2	1
22.5675	650987	2.7.9.5	Phosphoglucan,waterdikinase.	Q2QTC2	66.2	3e-11	1	2	1
54.8067	651009	1.17.4.1	Ribonucleoside-diphosphatereductase.	Q9SJ20	67	2e-11	1	176	1
46.7469	651027	3.6.4.13	RNAhelicase.	Q8RXK6	75.5	5e-14	1	1585	1
14.5077	651049	2.7.11.1	Non-specificserine/threonineproteinkinase.	C0LGP9	59.7	3e-09	1	2257	1
20.9555	651073	2.7.11.1	Non-specificserine/threonineproteinkinase.	Q8W4I7	57	2e-08	1	2257	1
17.7316	651083	1.2.1.13	Glyceraldehyde-3-phosphatedehydrogenase(NADP(+))(phosphorylating).	P25856	50.4	2e-06	1	15	1
25.7914	651087	2.7.11.1	Non-specificserine/threonineproteinkinase.	Q9ZVM9	62	5e-10	1	2257	1
20.9555	651093	2.7.11.1	Non-specificserine/threonineproteinkinase.	Q9FR53	69.7	2e-12	1	2257	1
14.5077	651095	3.6.3.44	Xenobiotic-transportingATPase.	P21439	57.4	1e-08	1	45	1
412.663	651105	3.6.4.13	RNAhelicase.	Q40471	75.1	6e-14	1	1585	1
16.1196	651119	5.4.2.2	Phosphoglucomutase.	Q9SM59	60.5	2e-09	1	63	1
241.794	651121	3.4.22.67	Zingipain.	P82473	47.4	1e-05	1	2	1
14.5077	651139	2.4.1.34	1,3-beta-glucansynthase.	Q9LXT9	55.8	4e-08	1	21	1
25.7914	651149	3.4.21.92	EndopeptidaseClp.	Q94B60	55.5	5e-08	1	755	1
14.5077	651165	2.7.11.1	Non-specificserine/threonineproteinkinase.	Q0WVM4	61.6	7e-10	1	2257	1
64.4785	651175	2.5.1.3	Thiamine-phosphatediphosphorylase.	Q2QWK9	65.1	6e-11	1	345	1
64.4785	651175	2.7.1.49	Hydroxymethylpyrimidinekinase.	Q2QWK9	65.1	6e-11	1	31	1
83.8221	651187	2.3.3.8	ATPcitratesynthase.	Q2QNG7	76.3	3e-14	1	20	1
27.4034	651209	2.1.1.43	Histone-lysineN-methyltransferase.	Q9T0G7	68.6	6e-12	1	261	1
19.3436	651229	2.7.11.1	Non-specificserine/threonineproteinkinase.	Q0DJS1	74.7	8e-14	1	2257	1
32.2393	651231	1.1.3.20	Long-chain-alcoholoxidase.	B5WWZ8	60.8	1e-09	1	6	1
41.911	651241	2.4.1.238	Anthocyanin3{prime}-O-beta-glucosyltransferase.	Q8H0F2	61.6	7e-10	1	1	1
14.5077	651277	3.4.22.31	Ananain.	P80884	50.8	1e-06	1	1	1
9.67178	651289	3.6.4.13	RNAhelicase.	Q6K7R9	58.2	7e-09	1	1585	1
38.6871	651291	2.7.11.1	Non-specificserine/threonineproteinkinase.	Q39238	65.9	4e-11	1	2257	1
388.483	651325	3.6.4.13	RNAhelicase.	P41378	77.8	9e-15	1	1585	1
137.017	651345	3.4.11.18	Methionylaminopeptidase.	Q56Y85	75.1	6e-14	1	171	1
24.1794	651375	6.1.1.20	Phenylalanine--tRNAligase.	Q94K73	59.7	3e-09	1	1004	1
46.7469	651409	3.6.3.8	Calcium-transportingATPase.	Q9XES1	72.4	4e-13	1	80	1
96.7178	651417	2.7.7.13	Mannose-1-phosphateguanylyltransferase.	Q84JH5	73.6	2e-13	1	67	1
70.9264	651423	4.1.1.35	UDP-glucuronatedecarboxylase.	Q6DF08	65.1	6e-11	1	6	1
17.7316	651425	1.11.1.7	Peroxidase.	Q9LVL2	51.6	7e-07	1	185	1
41.911	651437	3.6.3.6	Proton-exportingATPase.	Q03194	78.2	7e-15	1	33	1
15.8754	651459	6.3.4.2	CTPsynthase.	Q6PEI7	67.8	9e-12	1	692	1
22.2256	651493	2.5.1.18	Glutathionetransferase.	Q9ZRT5	60.1	2e-09	1	308	1
38.1009	651529	2.6.1.83	LL-diaminopimelateaminotransferase.	Q10MQ2	48.9	5e-06	1	102	1
668.354	651581	3.1.1.11	Pectinesterase.	Q8GX86	62.4	4e-10	1	100	1
533.413	651587	1.1.1.1	Alcoholdehydrogenase.	Q9FH04	51.2	9e-07	1	233	1
20.638	651609	2.7.11.1	Non-specificserine/threonineproteinkinase.	Q9SFT7	57	2e-08	1	2257	1
28.5757	651617	3.4.19.5	Beta-aspartyl-peptidase.	Q56W64	67.4	1e-11	1	13	1
23.8131	651623	3.6.4.13	RNAhelicase.	Q767K6	62.4	4e-10	1	1585	1
20.638	651649	1.1.1.79	Glyoxylatereductase(NADP(+)).	Q9LE33	59.7	3e-09	1	114	1
20.638	651649	1.1.1.81	Hydroxypyruvatereductase.	Q9LE33	59.7	3e-09	1	116	1
30.1632	651677	5.2.1.8	Peptidylprolylisomerase.	Q38931	67	2e-11	1	1496	1
15.8754	651741	2.3.1.48	Histoneacetyltransferase.	Q9SGH2	55.1	6e-08	1	142	1
58.739	651743	3.6.3.6	Proton-exportingATPase.	Q7XPY2	79.7	2e-15	1	33	1
285.757	651799	2.7.4.3	Adenylatekinase.	Q08480	77.8	9e-15	1	895	1
173.042	651859	1.3.1.9	Enoyl-[acyl-carrier-protein]reductase(NADH).	Q6H5J0	72.8	3e-13	1	39	1
11.1128	651939	4.1.99.13	(6-4)DNAphotolyase.	O48652	79.7	2e-15	1	2	1
16.5597	651969	2.7.11.1	Non-specificserine/threonineproteinkinase.	Q8VZJ9	61.2	9e-10	1	2257	1
42.8636	651987	3.1.3.2	Acidphosphatase.	Q9SDZ9	75.5	5e-14	1	123	1
703.28	652009	1.11.1.11	L-ascorbateperoxidase.	Q05431	72	5e-13	1	20	1
446.099	652071	5.4.2.2	Phosphoglucomutase.	Q9SNX2	75.1	6e-14	1	63	1
384.185	652113	5.2.1.8	Peptidylprolylisomerase.	Q94G00	65.5	5e-11	1	1496	1
17.4629	652165	3.1.3.16	Phosphoproteinphosphatase.	Q8RWN7	63.5	2e-10	1	704	1
23.8131	652175	2.1.1.10	HomocysteineS-methyltransferase.	Q9FUM9	59.3	3e-09	1	13	1
12.7003	652189	1.14.13.150	Alpha-humulene10-hydroxylase.	E3W9C4	65.1	6e-11	1	1	1
427.048	652205	4.1.1.35	UDP-glucuronatedecarboxylase.	Q6DF08	65.1	6e-11	1	6	1
22.2256	652299	2.2.1.6	Acetolactatesynthase.	O78451	56.2	3e-08	1	76	1
19.0505	652345	6.1.1.4	Leucine--tRNAligase.	Q54N83	61.6	7e-10	1	761	1
12.7003	652361	3.5.4.26	Diaminohydroxyphosphoribosylaminopyrimidinedeaminase.	Q55158	50.8	1e-06	1	17	1
12.7003	652361	1.1.1.193	5-amino-6-(5-phosphoribosylamino)uracilreductase.	Q55158	50.8	1e-06	1	15	1
65.0891	652371	2.1.1.183	18SrRNA(adenine(1779)-N(6)/adenine(1780)-N(6))-dimethyltransferase.	Q54QK7	70.9	1e-12	1	14	1
20.638	652377	3.2.1.4	Cellulase.	Q652F9	66.6	2e-11	1	201	1
14.2879	652397	2.7.11.1	Non-specificserine/threonineproteinkinase.	Q9SV05	55.8	4e-08	1	2257	1
20.638	652403	3.6.4.13	RNAhelicase.	Q6ATJ8	56.2	3e-08	1	1585	1
6.35016	652411	3.2.1.23	Beta-galactosidase.	P48980	65.9	4e-11	1	193	1
11.1128	652535	2.7.11.1	Non-specificserine/threonineproteinkinase.	O81832	59.7	3e-09	1	2257	1
12.7003	652569	2.8.1.9	Molybdenumcofactorsulfurtransferase.	Q655R6	75.5	5e-14	1	38	1
34.9259	652589	2.7.11.1	Non-specificserine/threonineproteinkinase.	Q39238	72.8	3e-13	1	2257	1
25.4006	652593	2.7.11.1	Non-specificserine/threonineproteinkinase.	P85193	61.6	7e-10	1	2257	1
20.638	652601	2.3.1.196	BenzylalcoholO-benzoyltransferase.	Q8GT20	50.1	2e-06	1	2	1
22.2256	652611	3.1.27.9	tRNA-intronendonuclease.	Q5Z6B1	50.1	2e-06	1	57	1
7.9377	652613	3.1.27.9	tRNA-intronendonuclease.	Q5Z6B1	52.4	4e-07	1	57	1
157.166	652637	4.1.1.35	UDP-glucuronatedecarboxylase.	Q6DF08	65.1	6e-11	1	6	1
90.4897	652729	2.7.11.1	Non-specificserine/threonineproteinkinase.	Q940H6	79	4e-15	1	2257	1
228.606	652747	2.7.11.1	Non-specificserine/threonineproteinkinase.	Q9SCZ4	56.6	2e-08	1	2257	1
15.8754	652871	3.6.1.55	8-oxo-dGTPdiphosphatase.	Q9CA40	58.9	4e-09	1	20	1
15.8754	652871	3.6.1.22	NAD(+)diphosphatase.	Q9CA40	58.9	4e-09	1	113	1
12.7003	652879	3.6.3.1	Phospholipid-translocatingATPase.	Q9LK90	56.2	3e-08	1	54	1
93.6648	652899	3.2.1.1	Alpha-amylase.	P27939	58.2	7e-09	1	128	1
28.5757	652939	3.6.4.13	RNAhelicase.	Q9VUV9	54.3	1e-07	1	1585	1
53.9763	652941	1.1.1.205	IMPdehydrogenase.	Q9SA34	66.2	3e-11	1	85	1
231.781	652971	5.3.4.1	Proteindisulfide-isomerase.	Q9MAU6	88.2	7e-18	1	87	1
71.4393	652995	3.4.19.12	Ubiquitinylhydrolase1.	Q9M391	68.2	7e-12	1	471	1
22.2256	653027	2.7.11.1	Non-specificserine/threonineproteinkinase.	O49545	83.2	2e-16	1	2257	1
11.1128	653033	2.7.7.6	DNA-directedRNApolymerase.	Q8SR75	59.3	3e-09	1	3836	1
15.8754	653047	2.7.11.1	Non-specificserine/threonineproteinkinase.	Q9LFP7	57.8	1e-08	1	2257	1
38.1009	653057	6.3.5.2	GMPsynthase(glutamine-hydrolyzing).	B1LAK3	58.9	4e-09	1	659	1
250.831	653099	3.6.3.14	H(+)-transportingtwo-sectorATPase.	P13548	76.6	2e-14	1	2156	1
215.905	653101	3.6.3.14	H(+)-transportingtwo-sectorATPase.	P13548	75.1	6e-14	1	2156	1
889.022	653163	6.3.2.19	Ubiquitin--proteinligase.	Q8S919	80.1	2e-15	1	253	1
34.9259	653245	3.4.19.12	Ubiquitinylhydrolase1.	Q67XW5	65.5	5e-11	1	471	1
46.0386	653247	2.7.11.1	Non-specificserine/threonineproteinkinase.	Q39238	60.1	2e-09	1	2257	1
28.5757	653261	2.4.1.241	Digalactosyldiacylglycerolsynthase.	Q8W1S1	59.7	3e-09	1	6	1
31.7508	653281	3.6.4.13	RNAhelicase.	Q9FFT9	68.6	6e-12	1	1585	1
68.2642	653287	2.7.7.7	DNA-directedDNApolymerase.	O48653	52.4	4e-07	1	1110	1
44.4511	653291	5.99.1.2	DNAtopoisomerase.	Q9Z321	64.3	1e-10	1	131	1
12.7003	653293	1.13.11.12	Linoleate13S-lipoxygenase.	Q9CAG3	59.3	3e-09	1	16	1
19.0505	653297	6.1.1.3	Threonine--tRNAligase.	O04630	63.5	2e-10	1	700	1
11.1128	653327	3.6.3.44	Xenobiotic-transportingATPase.	Q9SKX0	60.5	2e-09	1	45	1
65.0891	653345	2.7.11.1	Non-specificserine/threonineproteinkinase.	O64816	70.5	1e-12	1	2257	1
12.7003	653361	5.3.3.5	CholestenolDelta-isomerase.	O48962	67.8	9e-12	1	7	1
103.19	653371	2.7.11.1	Non-specificserine/threonineproteinkinase.	Q38997	75.9	3e-14	1	2257	1
44.4511	653373	2.7.11.1	Non-specificserine/threonineproteinkinase.	P92958	75.9	3e-14	1	2257	1
873.147	653375	6.3.2.19	Ubiquitin--proteinligase.	P35131	80.5	1e-15	1	253	1
71.4393	653379	4.2.1.2	Fumaratehydratase.	Q9FI53	79.7	2e-15	1	108	1
42.8636	653413	2.3.1.51	1-acylglycerol-3-phosphateO-acyltransferase.	Q41745	52	5e-07	1	58	1
17.4629	653463	2.7.11.1	Non-specificserine/threonineproteinkinase.	P49695	50.4	2e-06	1	2257	1
15.8754	653513	1.1.1.1	Alcoholdehydrogenase.	Q8VZ49	60.1	2e-09	1	233	1
20.33	653537	3.5.1.23	Ceramidase.	Q304B9	65.1	6e-11	1	28	1
21.8938	653539	3.5.1.23	Ceramidase.	Q304B9	61.2	9e-10	1	28	1
86.0115	653561	3.2.1.22	Alpha-galactosidase.	Q42656	67	2e-11	1	81	1
1324.58	653627	2.7.11.1	Non-specificserine/threonineproteinkinase.	Q39011	72.4	4e-13	1	2257	1
50.043	653631	3.1.3.16	Phosphoproteinphosphatase.	Q65XK7	75.5	5e-14	1	704	1
79.7561	653685	2.7.11.24	Mitogen-activatedproteinkinase.	Q84UI5	78.2	7e-15	1	198	1
20.33	653695	2.5.1.18	Glutathionetransferase.	P28342	49.3	3e-06	1	308	1
23.4577	653721	3.4.21.26	Prolyloligopeptidase.	Q9XTA2	60.5	2e-09	1	9	1
23.4577	653745	3.1.2.4	3-hydroxyisobutyryl-CoAhydrolase.	Q9LKJ1	51.6	7e-07	1	14	1
109.469	653761	3.4.22.6	Chymopapain.	P14080	64.7	8e-11	1	1	1
28.1492	653775	3.6.4.13	RNAhelicase.	Q10MH8	68.6	6e-12	1	1585	1
46.9153	653907	3.4.16.5	CarboxypeptidaseC.	P37891	70.5	1e-12	1	51	1
12.5108	653923	2.7.11.1	Non-specificserine/threonineproteinkinase.	Q3EDL4	64.7	8e-11	1	2257	1
23.4577	653943	2.4.1.1	Phosphorylase.	P53535	73.2	2e-13	1	45	1
23.4577	653993	2.4.1.207	Xyloglucan:xyloglucosyltransferase.	Q9XIW1	80.9	1e-15	1	41	1
28.1492	654017	1.1.1.79	Glyoxylatereductase(NADP(+)).	Q9LE33	49.7	3e-06	1	114	1
28.1492	654017	1.1.1.81	Hydroxypyruvatereductase.	Q9LE33	49.7	3e-06	1	116	1
15.6384	654029	2.7.11.1	Non-specificserine/threonineproteinkinase.	C0LGI2	59.3	3e-09	1	2257	1
26.5854	654033	2.7.1.150	1-phosphatidylinositol-3-phosphate5-kinase.	B0G126	48.5	6e-06	1	6	1
27.1633	654051	1.1.1.25	Shikimatedehydrogenase.	Q9SQT8	52	5e-07	1	533	1
27.1633	654051	4.2.1.10	3-dehydroquinatedehydratase.	Q9SQT8	52	5e-07	1	616	1
15.6384	654065	2.7.13.3	Histidinekinase.	Q3S4A7	67.4	1e-11	1	481	1
14.0746	654069	2.4.1.215	Cis-zeatinO-beta-D-glucosyltransferase.	Q8RXA5	49.3	3e-06	1	3	1
20.33	654073	3.4.22.34	Legumain.	P49046	70.5	1e-12	1	11	1
14.0746	654075	3.1.4.4	PhospholipaseD.	Q9C5Y0	55.8	4e-08	1	61	1
528.58	654085	3.1.1.11	Pectinesterase.	Q96575	55.8	4e-08	1	100	1
45.3515	654141	3.4.19.12	Ubiquitinylhydrolase1.	Q9FPS3	60.8	1e-09	1	471	1
87.5753	654161	3.4.19.5	Beta-aspartyl-peptidase.	Q9ZSD6	69.7	2e-12	1	13	1
18.7661	654201	1.17.4.1	Ribonucleoside-diphosphatereductase.	Q9SJ20	77	2e-14	1	176	1
206.428	654211	3.4.24.64	Mitochondrialprocessingpeptidase.	O04308	72.8	3e-13	1	24	1
32.8407	654291	2.7.11.1	Non-specificserine/threonineproteinkinase.	Q8W4I7	77	2e-14	1	2257	1
28.1492	654301	3.1.4.4	PhospholipaseD.	Q9C5Y0	53.9	1e-07	1	61	1
9.38307	654327	6.1.1.7	Alanine--tRNAligase.	P36428	53.9	1e-07	1	716	1
26.5854	654373	2.7.11.1	Non-specificserine/threonineproteinkinase.	C0LGS3	53.5	2e-07	1	2257	1
179.842	654457	3.4.23.40	Phytepsin.	P42210	64.7	8e-11	1	1	1
9.38307	654471	2.4.1.91	Flavonol3-O-glucosyltransferase.	Q9C9B0	47.4	1e-05	1	12	1
12.5108	654487	2.7.11.1	Non-specificserine/threonineproteinkinase.	Q9M3D8	50.8	1e-06	1	2257	1
26.5854	654505	3.2.1.24	Alpha-mannosidase.	P34098	56.2	3e-08	1	22	1
17.2023	654513	3.2.1.26	Beta-fructofuranosidase.	Q56UD0	65.9	4e-11	1	61	1
12.5108	654547	3.6.4.13	RNAhelicase.	B9DFG3	52.4	4e-07	1	1585	1
75.0645	654555	3.1.1.11	Pectinesterase.	P83947	51.2	9e-07	1	100	1
25.0215	654571	3.6.4.13	RNAhelicase.	Q9SZB4	68.2	7e-12	1	1585	1
35.9684	654573	3.4.23.40	Phytepsin.	P42210	63.9	1e-10	1	1	1
12.5108	654627	2.7.11.1	Non-specificserine/threonineproteinkinase.	Q05609	67.4	1e-11	1	2257	1
10.9469	654635	3.2.1.39	Glucanendo-1,3-beta-D-glucosidase.	P50694	54.7	8e-08	1	76	1
12.5108	654659	2.7.11.1	Non-specificserine/threonineproteinkinase.	O48814	58.2	7e-09	1	2257	1
60.9899	654681	3.4.23.40	Phytepsin.	P42210	60.8	1e-09	1	1	1
14.0746	654683	3.2.1.39	Glucanendo-1,3-beta-D-glucosidase.	Q93Z08	66.6	2e-11	1	76	1
139.182	654727	2.7.12.1	Dual-specificitykinase.	P51566	72.8	3e-13	1	73	1
17.2023	654739	3.6.4.12	DNAhelicase.	Q9FT73	66.6	2e-11	1	2467	1
89.1391	654743	5.5.1.6	Chalconeisomerase.	Q84T92	62.8	3e-10	1	49	1
75.0645	654759	3.1.13.4	Poly(A)-specificribonuclease.	Q8W0Z9	68.6	6e-12	1	80	1
79.7561	654791	3.4.24.64	Mitochondrialprocessingpeptidase.	O04308	74.7	8e-14	1	24	1
12.5108	654795	3.6.3.44	Xenobiotic-transportingATPase.	Q9LYS2	47.4	1e-05	1	45	1
131.363	654825	1.13.11.58	Linoleate9S-lipoxygenase.	O22508	65.9	4e-11	1	26	1
18.7661	654889	1.16.1.7	Ferric-chelatereductase(NADH).	Q8W110	48.5	6e-06	1	14	1
18.7661	654901	3.6.4.13	RNAhelicase.	O22899	72.4	4e-13	1	1585	1
23.4577	654915	5.4.2.2	Phosphoglucomutase.	Q9M4G5	80.9	1e-15	1	63	1
17.2023	654939	2.4.1.83	Dolichyl-phosphatebeta-D-mannosyltransferase.	Q9VIU7	47.8	1e-05	1	10	1
128.235	654957	1.2.1.12	Glyceraldehyde-3-phosphatedehydrogenase(phosphorylating).	P25861	70.9	1e-12	1	248	1
339.354	655003	2.7.11.1	Non-specificserine/threonineproteinkinase.	Q39010	78.6	5e-15	1	2257	1
37.5323	655041	6.3.2.19	Ubiquitin--proteinligase.	Q8VY10	53.9	1e-07	1	253	1
93.8307	655047	3.4.22.31	Ananain.	P80884	53.9	1e-07	1	1	1
21.8938	655065	2.7.11.1	Non-specificserine/threonineproteinkinase.	C0LGJ1	55.5	5e-08	1	2257	1
14.0746	655083	2.4.1.271	Crocetinglucosyltransferase.	Q6X1C0	52.8	3e-07	1	2	1
46.3374	655109	1.1.1.25	Shikimatedehydrogenase.	Q9SQT8	51.2	9e-07	1	533	1
46.3374	655109	4.2.1.10	3-dehydroquinatedehydratase.	Q9SQT8	51.2	9e-07	1	616	1
17.2023	655137	2.7.1.11	6-phosphofructokinase.	Q9FKG3	52.8	3e-07	1	315	1
10.9469	655177	2.7.11.1	Non-specificserine/threonineproteinkinase.	C0LGE4	54.3	1e-07	1	2257	1
29.713	655201	3.2.1.15	Polygalacturonase.	A7PZL3	60.5	2e-09	1	87	1
176.714	655205	6.1.1.10	Methionine--tRNAligase.	Q9ZTS1	58.5	6e-09	1	497	1
26.5854	655279	3.5.4.10	IMPcyclohydrolase.	Q92AP3	61.2	9e-10	1	490	1
26.5854	655279	2.1.2.3	Phosphoribosylaminoimidazolecarboxamideformyltransferase.	Q92AP3	61.2	9e-10	1	470	1
14.0746	655295	4.2.1.20	Tryptophansynthase.	B0JXU3	55.5	5e-08	1	998	1
34.4046	655331	2.4.1.119	Dolichyl-diphosphooligosaccharide--proteinglycotransferase.	Q54NM9	74.3	1e-13	1	67	1
29.713	655453	5.4.99.8	Cycloartenolsynthase.	E2IUB0	75.5	5e-14	1	11	1
50.848	655533	2.7.11.1	Non-specificserine/threonineproteinkinase.	Q39238	70.9	1e-12	1	2257	1
23.1127	655535	2.7.11.1	Non-specificserine/threonineproteinkinase.	Q39238	76.3	3e-14	1	2257	1
86.2874	655537	3.2.1.2	Beta-amylase.	Q9FH80	61.2	9e-10	1	22	1
240.372	655553	2.7.1.20	Adenosinekinase.	Q9LZG0	75.5	5e-14	1	15	1
46.2254	655565	3.6.3.47	Fatty-acyl-CoA-transportingATPase.	Q94FB9	63.9	1e-10	1	1	1
32.3578	655571	2.3.1.199	Very-long-chain3-oxoacyl-CoAsynthase.	Q9MAM3	58.9	4e-09	1	60	1
32.3578	655571	2.3.1.119	Icosanoyl-CoAsynthase.	Q9MAM3	58.9	4e-09	1	4	1
20.031	655577	5.1.3.5	UDP-arabinose4-epimerase.	Q9SA77	75.9	3e-14	1	7	1
38.5212	655579	5.1.3.5	UDP-arabinose4-epimerase.	Q9SA77	76.3	3e-14	1	7	1
15.4085	655585	5.1.1.18	Serineracemase.	Q7XSN8	63.9	1e-10	1	9	1
15.4085	655585	4.3.1.18	D-serineammonia-lyase.	Q7XSN8	63.9	1e-10	1	119	1
15.4085	655585	4.3.1.17	L-serineammonia-lyase.	Q7XSN8	63.9	1e-10	1	44	1
30.8169	655591	1.3.1.30	Progesterone5-alpha-reductase.	Q2QDF6	49.3	3e-06	1	21	1
47.7663	655593	1.8.3.2	Thioloxidase.	Q6AUC6	59.3	3e-09	1	32	1
64.7156	655597	2.3.1.41	Beta-ketoacyl-[acyl-carrier-protein]synthaseI.	P23902	81.3	8e-16	1	46	1
24.6536	655639	2.7.12.2	Mitogen-activatedproteinkinasekinase.	Q8RXG3	69.7	2e-12	1	60	1
13.8676	655645	3.1.1.11	Pectinesterase.	O22149	72	5e-13	1	100	1
184.902	655669	2.7.7.4	Sulfateadenylyltransferase.	Q43870	79.3	3e-15	1	455	1
83.2057	655689	3.1.13.4	Poly(A)-specificribonuclease.	Q9SKZ2	57.8	1e-08	1	80	1
52.3888	655715	3.6.3.1	Phospholipid-translocatingATPase.	Q9XIE6	66.6	2e-11	1	54	1
22.4707	655717	2.7.7.6	DNA-directedRNApolymerase.	Q9LV32	56.6	2e-08	1	3836	1
20.031	655751	3.2.1.2	Beta-amylase.	O23553	71.6	7e-13	1	22	1
53.9296	655837	6.2.1.1	Acetate--CoAligase.	B9DGD6	63.5	2e-10	1	204	1
10.7859	655887	3.6.4.13	RNAhelicase.	Q17828	47.4	1e-05	1	1585	1
40.062	655889	2.7.11.1	Non-specificserine/threonineproteinkinase.	Q3EDL4	67.4	1e-11	1	2257	1
53.9296	655893	3.6.4.13	RNAhelicase.	Q109G2	80.5	1e-15	1	1585	1
548.542	655903	2.4.1.13	Sucrosesynthase.	Q41607	70.9	1e-12	1	32	1
18.4902	655937	2.4.1.243	6(G)-fructosyltransferase.	P92916	58.5	6e-09	1	2	1
18.4902	655937	2.4.1.100	2,1-fructan:2,1-fructan1-fructosyltransferase.	P92916	58.5	6e-09	1	1	1
318.955	655947	3.4.22.14	Actinidain.	A5HII1	56.2	3e-08	1	2	1
20.031	655957	2.7.7.7	DNA-directedDNApolymerase.	O48653	47.8	1e-05	1	1110	1
24.6536	655999	3.6.3.44	Xenobiotic-transportingATPase.	P06795	47.8	1e-05	1	45	1
16.9493	656019	2.5.1.47	Cysteinesynthase.	O23735	58.9	4e-09	1	66	1
114.793	656037	1.18.1.2	Ferredoxin--NADP(+)reductase.	P41345	70.1	2e-12	1	267	1
55.4705	656043	3.6.4.13	RNAhelicase.	Q9LU46	47.4	1e-05	1	1585	1
20.031	656045	5.99.1.3	DNAtopoisomerase(ATP-hydrolyzing).	Q5YLB5	65.5	5e-11	1	294	1
50.848	656073	1.1.1.95	Phosphoglyceratedehydrogenase.	O04130	62.4	4e-10	1	26	1
106.318	656091	2.3.1.91	Sinapoylglucose--cholineO-sinapoyltransferase.	Q8VZU3	63.5	2e-10	1	1	1
80.124	656111	2.7.1.40	Pyruvatekinase.	Q42806	77	2e-14	1	106	1
40.062	656137	2.7.11.1	Non-specificserine/threonineproteinkinase.	Q3EDL4	72	5e-13	1	2257	1
197.228	656139	2.7.1.1	Hexokinase.	Q2KNB9	69.3	3e-12	1	53	1
16.9493	656145	3.6.3.44	Xenobiotic-transportingATPase.	Q9LYS2	55.8	4e-08	1	45	1
567.032	656155	2.7.1.40	Pyruvatekinase.	Q42806	48.5	6e-06	1	106	1
23.1127	656157	2.1.1.183	18SrRNA(adenine(1779)-N(6)/adenine(1780)-N(6))-dimethyltransferase.	Q09522	50.8	1e-06	1	14	1
13.8676	656215	2.7.7.49	RNA-directedDNApolymerase.	P10978	52	5e-07	1	312	1
10.7859	656251	2.7.11.1	Non-specificserine/threonineproteinkinase.	Q9ZUI0	60.8	1e-09	1	2257	1
78.5832	656275	2.4.2.39	Xyloglucan6-xylosyltransferase.	Q9LZJ3	55.8	4e-08	1	1	1
151.003	656277	2.2.1.1	Transketolase.	Q42676	66.2	3e-11	1	78	1
67.7973	656285	6.2.1.3	Long-chain-fatty-acid--CoAligase.	Q9T009	78.2	7e-15	1	71	1
121.727	656287	6.2.1.3	Long-chain-fatty-acid--CoAligase.	Q9T009	77	2e-14	1	71	1
23.1127	656321	3.6.4.13	RNAhelicase.	Q0E3X4	70.9	1e-12	1	1585	1
354.395	656339	6.3.2.19	Ubiquitin--proteinligase.	P35131	82.8	3e-16	1	253	1
27.7352	656341	3.6.4.13	RNAhelicase.	Q9SZB4	78.2	7e-15	1	1585	1
16.9493	656361	6.2.1.20	Long-chain-fatty-acid--[acyl-carrier-protein]ligase.	Q8W471	76.6	2e-14	1	61	1
26.1944	656369	1.3.3.4	Protoporphyrinogenoxidase.	Q9AR38	62	5e-10	1	18	1
30.8169	656407	3.1.4.4	PhospholipaseD.	Q9C5Y0	66.6	2e-11	1	61	1
69.3381	656425	1.8.1.4	Dihydrolipoyldehydrogenase.	P72740	48.9	5e-06	1	72	1
21.5719	656431	6.1.1.16	Cysteine--tRNAligase.	Q4UND9	48.9	5e-06	1	734	1
75.5015	656437	3.1.3.16	Phosphoproteinphosphatase.	Q9ZQP1	60.5	2e-09	1	704	1
75.5015	656437	3.1.3.48	Protein-tyrosine-phosphatase.	Q9ZQP1	60.5	2e-09	1	517	1
26.1944	656493	2.1.2.1	Glycinehydroxymethyltransferase.	Q5RFK5	58.2	7e-09	1	785	1
26.1944	656497	2.7.11.1	Non-specificserine/threonineproteinkinase.	Q9ZV15	69.7	2e-12	1	2257	1
127.89	656499	6.3.4.5	Argininosuccinatesynthase.	Q9SZX3	80.5	1e-15	1	605	1
143.299	656529	2.3.1.41	Beta-ketoacyl-[acyl-carrier-protein]synthaseI.	P23902	81.3	8e-16	1	46	1
272.73	656551	1.14.11.23	Flavonolsynthase.	Q9XHG2	69.7	2e-12	1	12	1
272.73	656551	1.14.11.9	Flavanone3-dioxygenase.	Q9XHG2	69.7	2e-12	1	17	1
16.9493	656555	1.3.1.9	Enoyl-[acyl-carrier-protein]reductase(NADH).	P80030	75.5	5e-14	1	39	1
84.7466	656585	4.2.2.2	Pectatelyase.	Q93WF1	80.1	2e-15	1	98	1
78.5832	656605	2.5.1.16	Spermidinesynthase.	Q9SMB1	77.4	1e-14	1	229	1
451.468	656613	2.1.2.1	Glycinehydroxymethyltransferase.	Q5RFK5	58.2	7e-09	1	785	1
95.5325	656619	1.3.1.72	Delta(24)-sterolreductase.	P93472	70.5	1e-12	1	6	1
300.465	656645	3.6.3.14	H(+)-transportingtwo-sectorATPase.	P49087	79.7	2e-15	1	2156	1
101.696	656673	3.2.1.4	Cellulase.	Q69SG5	82.4	4e-16	1	201	1
20.031	656683	1.1.1.23	Histidinoldehydrogenase.	Q5NAY4	58.5	6e-09	1	229	1
13.8676	656685	1.1.1.23	Histidinoldehydrogenase.	Q5NAY4	61.2	9e-10	1	229	1
14.4683	656697	2.7.11.1	Non-specificserine/threonineproteinkinase.	Q9ZR08	50.1	2e-06	1	2257	1
97.0734	656715	2.2.1.1	Transketolase.	Q42676	67.4	1e-11	1	78	1
29.2761	656739	2.7.11.1	Non-specificserine/threonineproteinkinase.	C0LGQ9	50.4	2e-06	1	2257	1
123.268	656749	2.7.11.1	Non-specificserine/threonineproteinkinase.	Q6Z9F4	52.8	3e-07	1	2257	1
18.4902	656753	2.7.11.1	Non-specificserine/threonineproteinkinase.	Q9LFP7	49.3	3e-06	1	2257	1
16.9493	656757	3.6.1.5	Apyrase.	F4JSH1	47.4	1e-05	1	28	1
63.1747	656787	3.4.24.64	Mitochondrialprocessingpeptidase.	Q42290	64.7	8e-11	1	24	1
53.9296	656817	3.6.4.13	RNAhelicase.	Q9LU46	77	2e-14	1	1585	1
151.003	656843	5.5.1.4	Inositol-3-phosphatesynthase.	P42803	80.5	1e-15	1	29	1
334.364	656863	2.7.11.1	Non-specificserine/threonineproteinkinase.	P42158	78.6	5e-15	1	2257	1
106.318	656963	2.7.1.20	Adenosinekinase.	Q9LZG0	74.3	1e-13	1	15	1
114.793	657005	1.18.1.2	Ferredoxin--NADP(+)reductase.	P41345	68.6	6e-12	1	267	1
32.3578	657029	3.1.3.16	Phosphoproteinphosphatase.	Q9SHS7	76.6	2e-14	1	704	1
15.4085	657033	2.7.11.1	Non-specificserine/threonineproteinkinase.	Q9M2Z1	65.9	4e-11	1	2257	1
12.3268	657039	3.6.4.12	DNAhelicase.	Q9FT74	65.1	6e-11	1	2467	1
10.7859	657043	2.7.11.1	Non-specificserine/threonineproteinkinase.	C0LGG8	58.2	7e-09	1	2257	1
12.3268	657057	3.1.4.4	PhospholipaseD.	P93733	70.5	1e-12	1	61	1
1094	657073	5.2.1.8	Peptidylprolylisomerase.	Q9SP02	78.2	7e-15	1	1496	1
563.95	657095	6.3.2.19	Ubiquitin--proteinligase.	P35131	85.5	4e-17	1	253	1
78.5832	657101	2.7.7.15	Choline-phosphatecytidylyltransferase.	Q9QZC4	63.9	1e-10	1	11	1
508.149	657143	5.1.3.18	GDP-mannose3,5-epimerase.	A3C4S4	83.2	2e-16	1	4	1
198.769	657171	5.5.1.4	Inositol-3-phosphatesynthase.	P42803	81.3	8e-16	1	29	1
234.209	657175	2.1.1.37	DNA(cytosine-5-)-methyltransferase.	Q8LPU5	81.6	6e-16	1	91	1
15.4085	657179	3.2.1.21	Beta-glucosidase.	Q7XKV4	57.8	1e-08	1	206	1
21.5719	657255	2.7.11.1	Non-specificserine/threonineproteinkinase.	Q8VZJ9	74.3	1e-13	1	2257	1
35.4395	657257	3.2.1.26	Beta-fructofuranosidase.	Q43857	72.8	3e-13	1	61	1
9.24508	657259	2.7.11.1	Non-specificserine/threonineproteinkinase.	Q9LJM4	62.8	3e-10	1	2257	1
139.007	657261	5.1.3.18	GDP-mannose3,5-epimerase.	A3C4S4	83.2	2e-16	1	4	1
10.7859	657279	3.3.2.6	Leukotriene-A(4)hydrolase.	A1DG68	48.1	8e-06	1	37	1
110.941	657283	1.1.1.8	Glycerol-3-phosphatedehydrogenase(NAD(+)).	P52425	61.2	9e-10	1	51	1
20.031	657297	3.2.1.23	Beta-galactosidase.	Q8W0A1	69.7	2e-12	1	193	1
38.5212	657301	3.1.3.2	Acidphosphatase.	Q9SIV9	79.3	3e-15	1	123	1
16.9493	657305	3.6.3.44	Xenobiotic-transportingATPase.	Q9LK64	68.2	7e-12	1	45	1
23.1127	657379	2.7.11.1	Non-specificserine/threonineproteinkinase.	C0LGP9	72.4	4e-13	1	2257	1
556.246	657399	3.2.1.14	Chitinase.	Q39785	56.6	2e-08	1	136	1
180.279	657405	4.99.1.1	Ferrochelatase.	A2Y3Q5	79	4e-15	1	428	1
23.1127	657421	2.4.1.34	1,3-beta-glucansynthase.	Q9LYS6	55.8	4e-08	1	21	1
137.135	657425	2.7.11.1	Non-specificserine/threonineproteinkinase.	Q9SR05	51.6	7e-07	1	2257	1
480.744	657453	1.8.1.8	Protein-disulfidereductase.	O80763	60.1	2e-09	1	64	1
16.0505	657489	2.7.7.6	DNA-directedRNApolymerase.	Q9LV32	56.6	2e-08	1	3836	1
15.4085	657515	2.7.7.7	DNA-directedDNApolymerase.	F4HW04	56.2	3e-08	1	1110	1
44.6846	657575	4.3.1.24	Phenylalanineammonia-lyase.	Q9SMK9	78.6	5e-15	1	52	1
23.1127	657607	3.1.3.16	Phosphoproteinphosphatase.	Q9SHS7	76.6	2e-14	1	704	1
63.1747	657627	2.3.1.41	Beta-ketoacyl-[acyl-carrier-protein]synthaseI.	P23902	74.3	1e-13	1	46	1
160.248	657629	4.1.2.13	Fructose-bisphosphatealdolase.	Q42690	77.8	9e-15	1	161	1
192.606	657639	3.4.25.1	Proteasomeendopeptidasecomplex.	Q8LD27	71.6	7e-13	1	536	1
477.663	657643	5.1.3.18	GDP-mannose3,5-epimerase.	Q93VR3	82.4	4e-16	1	4	1
6.16339	657663	4.1.99.12	3,4-dihydroxy-2-butanone-4-phosphatesynthase.	P47924	59.7	3e-09	1	242	1
6.16339	657663	3.5.4.25	GTPcyclohydrolaseII.	P47924	59.7	3e-09	1	215	1
101.696	657667	2.7.7.15	Choline-phosphatecytidylyltransferase.	Q9QZC4	66.2	3e-11	1	11	1
9.24508	657671	1.10.3.3	L-ascorbateoxidase.	Q40588	73.9	1e-13	1	4	1
95.5325	657681	3.1.4.4	PhospholipaseD.	Q43270	83.6	2e-16	1	61	1
47.7663	657685	3.6.4.13	RNAhelicase.	Q7XMK8	78.2	7e-15	1	1585	1
115.564	657695	2.4.1.12	Cellulosesynthase(UDP-forming).	Q941L0	81.3	8e-16	1	40	1
33.8986	657755	2.7.11.1	Non-specificserine/threonineproteinkinase.	P42158	76.3	3e-14	1	2257	1
13.8676	657793	2.7.11.1	Non-specificserine/threonineproteinkinase.	Q3ECH2	48.5	6e-06	1	2257	1
31.8888	657815	3.6.3.5	Zinc-exportingATPase.	Q9M3H5	75.9	3e-14	1	11	1
31.8888	657815	3.6.3.3	Cadmium-exportingATPase.	Q9M3H5	75.9	3e-14	1	16	1
18.2222	657829	1.2.1.12	Glyceraldehyde-3-phosphatedehydrogenase(phosphorylating).	Q41595	77.4	1e-14	1	248	1
13.6666	657833	2.4.1.12	Cellulosesynthase(UDP-forming).	Q8L778	60.5	2e-09	1	40	1
15.1852	657857	2.7.7.8	Polyribonucleotidenucleotidyltransferase.	Q8GZQ3	73.2	2e-13	1	781	1
15.1852	657879	2.7.11.1	Non-specificserine/threonineproteinkinase.	Q9M2Z1	54.3	1e-07	1	2257	1
21.2592	657903	1.7.7.1	Ferredoxin--nitritereductase.	P05314	61.6	7e-10	1	8	1
18.2222	657915	2.7.7.48	RNA-directedRNApolymerase.	Q8V5E0	55.1	6e-08	1	792	1
13.6666	658005	1.4.3.21	Primary-amineoxidase.	Q8H1H9	50.1	2e-06	1	21	1
189.814	658031	2.7.11.23	[RNA-polymerase]-subunitkinase.	Q336M2	72	5e-13	1	154	1
189.814	658031	2.7.11.22	Cyclin-dependentkinase.	Q336M2	72	5e-13	1	268	1
59.2221	658045	3.1.3.16	Phosphoproteinphosphatase.	Q5Z8P0	74.3	1e-13	1	704	1
22.7777	658093	5.4.99.23	23SrRNApseudouridine(1911/1915/1917)synthase.	Q8K9E9	52.8	3e-07	1	28	1
83.5184	658105	3.6.4.13	RNAhelicase.	Q10RI7	59.7	3e-09	1	1585	1
15.1852	658125	3.1.4.4	PhospholipaseD.	Q9T053	72	5e-13	1	61	1
19.7407	658129	2.7.11.1	Non-specificserine/threonineproteinkinase.	C0LGS2	48.9	5e-06	1	2257	1
45.5555	658133	3.6.1.1	Inorganicdiphosphatase.	Q67YC0	58.9	4e-09	1	323	1
177.666	658161	1.8.1.4	Dihydrolipoyldehydrogenase.	Q9M5K3	83.2	2e-16	1	72	1
9.1111	658165	3.6.3.4	Copper-exportingATPase.	Q9SH30	62.4	4e-10	1	27	1
18.2222	658211	2.7.11.1	Non-specificserine/threonineproteinkinase.	Q8K3H5	55.5	5e-08	1	2257	1
285.481	658273	5.3.1.1	Triose-phosphateisomerase.	P48495	72.4	4e-13	1	658	1
18.2222	658319	1.1.1.95	Phosphoglyceratedehydrogenase.	O04130	65.9	4e-11	1	26	1
15.1852	658381	2.4.1.21	Starchsynthase.	Q43847	69.7	2e-12	1	351	1
891.369	658391	1.10.3.3	L-ascorbateoxidase.	Q40588	53.1	2e-07	1	4	1
21.2592	658411	3.1.1.11	Pectinesterase.	Q43062	59.3	3e-09	1	100	1
1157.11	658459	6.2.1.12	4-coumarate--CoAligase.	P41636	49.3	3e-06	1	25	1
312.814	658479	2.7.4.3	Adenylatekinase.	Q08480	76.6	2e-14	1	895	1
2016.59	658499	3.3.1.1	Adenosylhomocysteinase.	Q9SP37	87	1e-17	1	250	1
21.2592	658541	5.3.1.23	S-methyl-5-thioribose-1-phosphateisomerase.	B9HCR2	65.9	4e-11	1	308	1
48.5925	658545	2.7.11.1	Non-specificserine/threonineproteinkinase.	Q2RAX3	78.2	7e-15	1	2257	1
662.073	658587	1.2.1.	Fattyacyl-CoAreductase.	Q08891	52.4	4e-07	1	23	1
34.9259	658597	2.7.11.1	Non-specificserine/threonineproteinkinase.	Q03563	58.5	6e-09	1	2257	1
13.6666	658613	2.4.1.126	Hydroxycinnamate4-beta-glucosyltransferase.	O81498	57.8	1e-08	1	5	1
65.2962	658651	3.1.13.4	Poly(A)-specificribonuclease.	Q9M2F8	72	5e-13	1	80	1
13.6666	658673	3.6.3.44	Xenobiotic-transportingATPase.	P21440	57	2e-08	1	45	1
13.6666	658709	3.4.16.6	CarboxypeptidaseD.	Q9M099	61.6	7e-10	1	82	1
27.3333	658713	2.7.11.1	Non-specificserine/threonineproteinkinase.	O64477	63.2	2e-10	1	2257	1
25.8148	658725	3.2.1.78	Mannanendo-1,4-beta-mannosidase.	Q6Z310	69.3	3e-12	1	54	1
24.2963	658743	3.6.4.13	RNAhelicase.	Q9SZB4	70.9	1e-12	1	1585	1
15.1852	658851	2.7.11.1	Non-specificserine/threonineproteinkinase.	Q9M9C5	56.6	2e-08	1	2257	1
115.407	658857	6.3.4.5	Argininosuccinatesynthase.	Q9SZX3	82.8	3e-16	1	605	1
15.1852	658865	3.1.1.1	Carboxylesterase.	Q9ZQ91	47.4	1e-05	1	89	1
21.2592	658903	2.7.11.1	Non-specificserine/threonineproteinkinase.	C0LGD7	73.2	2e-13	1	2257	1
10.6296	658913	3.6.4.3	Microtubule-severingATPase.	Q6NW58	58.2	7e-09	1	52	1
91.111	658935	1.2.4.2	Oxoglutaratedehydrogenase(succinyl-transferring).	Q6P6Z8	48.9	5e-06	1	107	1
19.7407	658967	2.4.1.34	1,3-beta-glucansynthase.	Q9ZT82	81.6	6e-16	1	21	1
28.8518	659003	4.1.1.1	Pyruvatedecarboxylase.	P51846	81.6	6e-16	1	32	1
13.6666	659057	3.6.4.13	RNAhelicase.	Q10752	49.3	3e-06	1	1585	1
24.2963	659061	2.2.1.7	1-deoxy-D-xylulose-5-phosphatesynthase.	Q38854	55.8	4e-08	1	521	1
13.6666	659089	1.10.3.1	Catecholoxidase.	P43309	76.3	3e-14	1	14	1
12.1481	659231	2.7.11.1	Non-specificserine/threonineproteinkinase.	C0LGE4	49.7	3e-06	1	2257	1
44.037	659305	3.1.3.2	Acidphosphatase.	Q9SIV9	80.5	1e-15	1	123	1
88.0739	659309	6.3.2.19	Ubiquitin--proteinligase.	Q9FI61	77	2e-14	1	253	1
19.7407	659323	2.7.11.1	Non-specificserine/threonineproteinkinase.	Q5Z987	56.2	3e-08	1	2257	1
132.111	659335	1.1.1.95	Phosphoglyceratedehydrogenase.	O04130	68.9	4e-12	1	26	1
9.1111	659343	3.2.1.21	Beta-glucosidase.	Q7XKV2	57	2e-08	1	206	1
12.1481	659347	1.14.20.2	2,4-dihydroxy-1,4-benzoxazin-3-one-glucosidedioxygenase.	Q84TC2	47.4	1e-05	1	1	1
16.7037	659379	2.4.1.34	1,3-beta-glucansynthase.	Q9AUE0	70.5	1e-12	1	21	1
15.1852	659417	1.10.3.11	Ubiquinoloxidase.	Q56X52	73.2	2e-13	1	15	1
34.9259	659445	3.1.3.16	Phosphoproteinphosphatase.	Q7XQU7	67	2e-11	1	704	1
91.111	659461	3.6.3.8	Calcium-transportingATPase.	Q9LF79	64.3	1e-10	1	80	1
242.963	659491	2.5.1.18	Glutathionetransferase.	P46423	56.2	3e-08	1	308	1
25.8148	659547	2.4.1.43	Polygalacturonate4-alpha-galacturonosyltransferase.	Q9LE59	48.5	6e-06	1	1	1
27.3333	659561	2.4.1.34	1,3-beta-glucansynthase.	Q9AUE0	82.4	4e-16	1	21	1
27.3333	659569	2.7.11.1	Non-specificserine/threonineproteinkinase.	Q9LTC0	47.4	1e-05	1	2257	1
241.444	659625	1.13.11.58	Linoleate9S-lipoxygenase.	Q43191	63.9	1e-10	1	26	1
25.8148	659641	2.7.11.1	Non-specificserine/threonineproteinkinase.	O22476	47.4	1e-05	1	2257	1
25.8148	659641	2.7.10.1	Receptorprotein-tyrosinekinase.	O22476	47.4	1e-05	1	307	1
16.7037	659683	3.6.4.13	RNAhelicase.	Q38953	49.7	3e-06	1	1585	1
329.301	659711	4.1.2.13	Fructose-bisphosphatealdolase.	P17784	76.3	3e-14	1	161	1
350.257	659713	4.1.2.13	Fructose-bisphosphatealdolase.	P17784	76.6	2e-14	1	161	1
11.9746	659719	1.1.1.100	3-oxoacyl-[acyl-carrier-protein]reductase.	Q949M3	60.1	2e-09	1	62	1
11.9746	659727	3.1.1.11	Pectinesterase.	P85076	81.3	8e-16	1	100	1
19.4587	659767	3.6.5.	Elongationfactor4.	A7I1F0	60.8	1e-09	1	706	1
28.4396	659771	3.1.3.16	Phosphoproteinphosphatase.	Q0WRB2	76.3	3e-14	1	704	1
67.357	659819	1.11.1.7	Peroxidase.	A7NY33	72.4	4e-13	1	185	1
41.911	659839	2.7.11.1	Non-specificserine/threonineproteinkinase.	P43298	77.8	9e-15	1	2257	1
22.4523	659907	3.2.1.78	Mannanendo-1,4-beta-mannosidase.	Q0DCM5	49.3	3e-06	1	54	1
636.15	659909	3.2.1.23	Beta-galactosidase.	Q0IZZ8	57	2e-08	1	193	1
131.72	659913	5.4.2.1	Phosphoglyceratemutase.	Q42908	52.4	4e-07	1	837	1
11.9746	659935	4.2.1.92	Hydroperoxidedehydratase.	Q96242	61.6	7e-10	1	8	1
13.4714	659999	2.1.1.43	Histone-lysineN-methyltransferase.	Q9FNE9	60.5	1e-09	1	261	1
643.634	660043	1.2.1.12	Glyceraldehyde-3-phosphatedehydrogenase(phosphorylating).	P26517	78.2	7e-15	1	248	1
29.9365	660047	2.4.2.39	Xyloglucan6-xylosyltransferase.	Q9LZJ3	70.9	1e-12	1	1	1
196.084	660087	4.1.1.49	Phosphoenolpyruvatecarboxykinase(ATP).	Q9SLZ0	58.9	4e-09	1	285	1
119.746	660095	3.4.16.6	CarboxypeptidaseD.	P55748	75.5	5e-14	1	82	1
29.9365	660139	2.7.13.3	Histidinekinase.	Q9AWA5	50.8	1e-06	1	481	1
29.9365	660139	2.7.9.4	Alpha-glucan,waterdikinase.	Q9AWA5	50.8	1e-06	1	4	1
29.9365	660149	1.8.1.4	Dihydrolipoyldehydrogenase.	Q9M5K2	79.7	2e-15	1	72	1
10.4778	660169	3.6.3.44	Xenobiotic-transportingATPase.	Q7GB25	59.3	3e-09	1	45	1
13.4714	660189	2.7.11.1	Non-specificserine/threonineproteinkinase.	O64477	59.3	3e-09	1	2257	1
67.357	660191	2.3.1.199	Very-long-chain3-oxoacyl-CoAsynthase.	Q9XF43	70.9	1e-12	1	60	1
16.4651	660199	3.2.1.15	Polygalacturonase.	O22818	48.1	8e-06	1	87	1
14.9682	660223	3.6.4.12	DNAhelicase.	Q9GQN5	57	2e-08	1	2467	1
43.4079	660231	4.2.99.18	DNA-(apurinicorapyrimidinicsite)lyase.	P45951	64.3	1e-10	1	601	1
16.4651	660239	3.6.4.13	RNAhelicase.	A2A4P0	53.1	2e-07	1	1585	1
185.606	660259	3.1.2.12	S-formylglutathionehydrolase.	Q8LAS8	64.3	1e-10	1	36	1
13.4714	660261	2.7.1.11	6-phosphofructokinase.	Q9FIK0	63.2	2e-10	1	315	1
11.9746	660295	2.7.11.1	Non-specificserine/threonineproteinkinase.	Q9LFH9	47.8	1e-05	1	2257	1
17.9619	660299	3.6.3.44	Xenobiotic-transportingATPase.	Q9LYS2	71.6	6e-13	1	45	1
71.8475	660303	6.1.1.5	Isoleucine--tRNAligase.	Q54YD4	55.1	6e-08	1	580	1
32.9301	660317	3.1.3.16	Phosphoproteinphosphatase.	Q8LSN3	84.3	1e-16	1	704	1
170.638	660415	6.3.2.19	Ubiquitin--proteinligase.	P42750	80.5	1e-15	1	253	1
17.9619	660449	2.7.11.1	Non-specificserine/threonineproteinkinase.	O22476	64.3	1e-10	1	2257	1
17.9619	660449	2.7.10.1	Receptorprotein-tyrosinekinase.	O22476	64.3	1e-10	1	307	1
14.9682	660477	2.7.11.1	Non-specificserine/threonineproteinkinase.	Q5Z987	56.6	2e-08	1	2257	1
32.9301	660525	1.11.1.7	Peroxidase.	Q9SZB9	49.3	3e-06	1	185	1
19.4587	660541	2.4.1.13	Sucrosesynthase.	Q9FX32	66.6	2e-11	1	32	1
178.122	660543	2.5.1.21	Squalenesynthase.	P53799	84	1e-16	1	17	1
25.446	660567	5.4.99.8	Cycloartenolsynthase.	Q9SXV6	66.6	2e-11	1	11	1
53.8856	660601	4.1.1.36	Phosphopantothenoylcysteinedecarboxylase.	Q9SWE5	75.1	6e-14	1	20	1
23.9492	660625	3.6.4.13	RNAhelicase.	P34498	57.8	1e-08	1	1585	1
10.4778	660645	3.1.1.3	Triacylglycerollipase.	Q9LZA6	73.6	2e-13	1	152	1
10.4778	660675	2.3.1.48	Histoneacetyltransferase.	Q9SGH2	52	5e-07	1	142	1
232.008	660695	2.1.1.37	DNA(cytosine-5-)-methyltransferase.	Q8LPU5	52	5e-07	1	91	1
17.9619	660705	2.5.1.18	Glutathionetransferase.	Q9ZW30	53.5	2e-07	1	308	1
23.9492	660735	2.7.11.1	Non-specificserine/threonineproteinkinase.	Q3EDL4	69.7	2e-12	1	2257	1
32.9301	660779	2.7.11.1	Non-specificserine/threonineproteinkinase.	Q3ECH2	58.2	7e-09	1	2257	1
10.4778	660801	1.16.1.7	Ferric-chelatereductase(NADH).	P92949	60.1	2e-09	1	14	1
17.9619	660865	1.13.11.58	Linoleate9S-lipoxygenase.	P09439	62.8	3e-10	1	26	1
97.2935	660873	1.2.1.12	Glyceraldehyde-3-phosphatedehydrogenase(phosphorylating).	Q09054	50.1	2e-06	1	248	1
17.9619	660891	4.2.1.92	Hydroperoxidedehydratase.	Q7Y0C8	59.3	3e-09	1	8	1
22.4523	660893	3.1.3.16	Phosphoproteinphosphatase.	Q69VD9	61.2	9e-10	1	704	1
19.4587	660941	2.7.11.1	Non-specificserine/threonineproteinkinase.	Q9FM85	60.1	2e-09	1	2257	1
16.4651	660951	2.4.1.34	1,3-beta-glucansynthase.	Q9ZT82	59.7	3e-09	1	21	1
8.98094	660955	1.3.1.77	Anthocyanidinreductase.	Q9SEV0	58.2	7e-09	1	1	1
25.446	660977	4.1.1.1	Pyruvatedecarboxylase.	Q0D3D2	64.3	1e-10	1	32	1
29.9365	660983	3.4.24.15	Thimetoligopeptidase.	P24155	49.3	3e-06	1	5	1
16.4651	661041	1.10.3.3	L-ascorbateoxidase.	P24792	64.3	1e-10	1	4	1
14.9682	661059	2.7.11.1	Non-specificserine/threonineproteinkinase.	C0LGI2	50.4	2e-06	1	2257	1
16.4651	661079	3.1.3.16	Phosphoproteinphosphatase.	Q8LL04	54.7	8e-08	1	704	1
10.4778	661091	2.7.11.1	Non-specificserine/threonineproteinkinase.	Q9M3G7	47.4	1e-05	1	2257	1
101.784	661103	6.3.4.2	CTPsynthase.	Q9VUL1	50.4	2e-06	1	692	1
25.446	661141	2.4.1.15	Alpha,alpha-trehalose-phosphatesynthase(UDP-forming).	Q9LMI0	58.9	4e-09	1	58	1
35.9237	661149	2.4.1.207	Xyloglucan:xyloglucosyltransferase.	Q38857	54.3	1e-07	1	41	1
34.4269	661235	3.6.5.5	DynaminGTPase.	O00429	58.9	4e-09	1	25	1
134.714	661239	2.7.11.1	Non-specificserine/threonineproteinkinase.	Q9SR05	71.2	9e-13	1	2257	1
50.892	661295	2.7.1.43	Glucuronokinase.	Q93ZC9	79.3	3e-15	1	2	1
17.9619	661339	2.7.11.1	Non-specificserine/threonineproteinkinase.	Q38872	70.1	2e-12	1	2257	1
615.194	661361	6.1.1.5	Isoleucine--tRNAligase.	Q54YD4	53.9	1e-07	1	580	1
1487.84	661395	3.6.3.6	Proton-exportingATPase.	P83970	77.4	1e-14	1	33	1
52.3888	661465	2.7.1.134	Inositol-tetrakisphosphate1-kinase.	Q9SBA5	54.7	8e-08	1	12	1
52.3888	661465	2.7.1.159	Inositol-1,3,4-trisphosphate5/6-kinase.	Q9SBA5	54.7	8e-08	1	12	1
89.8094	661497	2.6.1.42	Branched-chain-amino-acidtransaminase.	Q9M401	50.1	2e-06	1	57	1
25.446	661571	2.7.11.1	Non-specificserine/threonineproteinkinase.	C0LGW6	78.2	7e-15	1	2257	1
25.446	661603	5.3.1.13	Arabinose-5-phosphateisomerase.	Q9M1T1	72.8	3e-13	1	20	1
61.3697	661605	3.1.3.16	Phosphoproteinphosphatase.	Q0WRB2	74.7	8e-14	1	704	1
17.9619	661629	3.6.3.44	Xenobiotic-transportingATPase.	Q9LYS2	54.7	8e-08	1	45	1
55.3824	661641	6.3.2.3	Glutathionesynthase.	O23732	66.2	3e-11	1	78	1
816.085	661647	1.2.1.	Fattyacyl-CoAreductase.	Q08891	50.1	2e-06	1	23	1
296.624	661679	4.1.1.15	Glutamatedecarboxylase.	Q9ZPS3	84	1e-16	1	51	1
16.2331	661689	3.2.1.51	Alpha-L-fucosidase.	Q8L7W8	80.1	2e-15	1	21	1
16.2331	661693	3.2.1.21	Beta-glucosidase.	P10482	61.6	7e-10	1	206	1
78.2143	661715	2.3.1.199	Very-long-chain3-oxoacyl-CoAsynthase.	Q9FG87	71.2	8e-13	1	60	1
19.1846	661737	3.4.19.12	Ubiquitinylhydrolase1.	Q9MAQ3	53.9	1e-07	1	471	1
160.856	661763	6.1.1.22	Asparagine--tRNAligase.	Q9SW96	49.7	3e-06	1	287	1
21.9253	661791	1.14.99.29	Deoxyhypusinemonooxygenase.	Q2QLW3	68.9	4e-12	1	39	1
37.1043	661793	1.14.99.29	Deoxyhypusinemonooxygenase.	Q2QLW3	72.4	4e-13	1	39	1
85.593	661853	3.6.4.13	RNAhelicase.	Q92620	56.6	2e-08	1	1585	1
597.675	661863	3.6.1.1	Inorganicdiphosphatase.	O48556	84.7	7e-17	1	323	1
23.6119	661899	2.7.11.1	Non-specificserine/threonineproteinkinase.	Q9FN94	54.7	8e-08	1	2257	1
23.6119	661899	2.7.10.1	Receptorprotein-tyrosinekinase.	Q9FN94	54.7	8e-08	1	307	1
114.451	661923	3.4.24.64	Mitochondrialprocessingpeptidase.	Q9ZU25	60.5	1e-09	1	24	1
20.6604	661935	1.17.1.4	Xanthinedehydrogenase.	F4JLI5	71.6	6e-13	1	27	1
16.2331	661971	2.7.11.1	Non-specificserine/threonineproteinkinase.	Q9LT96	58.5	6e-09	1	2257	1
60.5054	662045	3.4.19.12	Ubiquitinylhydrolase1.	Q9SCJ9	50.4	2e-06	1	471	1
16.2331	662071	2.7.11.1	Non-specificserine/threonineproteinkinase.	Q9LFP7	52.4	4e-07	1	2257	1
271.536	662075	1.14.19.2	Acyl-[acyl-carrier-protein]desaturase.	Q9M879	81.3	8e-16	1	41	1
168.234	662085	4.1.1.35	UDP-glucuronatedecarboxylase.	Q6DF08	61.2	9e-10	1	6	1
194.798	662087	2.7.11.1	Non-specificserine/threonineproteinkinase.	Q9ZVM9	47.4	1e-05	1	2257	1
588.821	662091	2.3.3.10	Hydroxymethylglutaryl-CoAsynthase.	P54873	54.3	1e-07	1	19	1
51.6509	662117	4.2.1.52	Dihydrodipicolinatesynthase.	Q9FVC8	67.4	1e-11	1	476	1
103.302	662133	1.3.1.72	Delta(24)-sterolreductase.	Q39085	92.8	3e-19	1	6	1
44.2722	662137	3.6.3.8	Calcium-transportingATPase.	Q2RAS0	64.7	8e-11	1	80	1
39.845	662151	3.4.21.53	EndopeptidaseLa.	Q6ME13	61.6	7e-10	1	130	1
23.6119	662157	3.2.1.14	Chitinase.	Q7Y1Z0	63.9	1e-10	1	136	1
44.2722	662191	2.2.1.1	Transketolase.	O20250	48.1	8e-06	1	78	1
19.1846	662211	2.7.4.3	Adenylatekinase.	O24464	63.9	1e-10	1	895	1
16.2331	662255	1.11.1.7	Peroxidase.	Q0D3N0	62.8	3e-10	1	185	1
174.137	662265	6.2.1.5	Succinate--CoAligase(ADP-forming).	Q6K9N6	79.7	2e-15	1	574	1
29.5148	662289	3.4.17.21	GlutamatecarboxypeptidaseII.	Q9M1S8	49.7	3e-06	1	12	1
100.35	662293	1.6.2.4	NADPH--hemoproteinreductase.	Q9SUM3	67.4	1e-11	1	29	1
59.0296	662321	2.4.1.12	Cellulosesynthase(UDP-forming).	Q6AT26	79	4e-15	1	40	1
81.1657	662331	2.7.11.1	Non-specificserine/threonineproteinkinase.	Q9SR05	70.5	1e-12	1	2257	1
22.1361	662347	3.2.1.23	Beta-galactosidase.	P48980	53.9	1e-07	1	193	1
147.574	662349	4.1.1.49	Phosphoenolpyruvatecarboxykinase(ATP).	Q9T074	82.4	4e-16	1	285	1
206.604	662353	2.3.1.61	Dihydrolipoyllysine-residuesuccinyltransferase.	Q8H107	61.6	7e-10	1	58	1
456.004	662377	2.3.3.8	ATPcitratesynthase.	Q93VT8	51.6	7e-07	1	20	1
35.4178	662395	2.4.1.15	Alpha,alpha-trehalose-phosphatesynthase(UDP-forming).	Q9LRA7	47.4	1e-05	1	58	1
19.1846	662401	3.2.1.39	Glucanendo-1,3-beta-D-glucosidase.	P50694	52	5e-07	1	76	1
30.9906	662431	2.3.1.48	Histoneacetyltransferase.	Q9LG11	51.2	9e-07	1	142	1
202.176	662463	3.2.1.23	Beta-galactosidase.	Q7XFK2	64.3	1e-10	1	193	1
28.0391	662467	3.5.1.52	Peptide-N(4)-(N-acetyl-beta-glucosaminyl)asparagineamidase.	P81898	54.3	1e-07	1	22	1
67.8841	662469	5.1.3.3	Aldose1-epimerase.	Q66HG4	51.6	7e-07	1	18	1
19.1846	662497	1.3.3.6	Acyl-CoAoxidase.	P0CZ23	52.4	4e-07	1	36	1
7.3787	662509	2.4.1.34	1,3-beta-glucansynthase.	Q9ZT82	79.7	2e-15	1	21	1
16.2331	662557	1.11.1.7	Peroxidase.	Q43873	54.3	1e-07	1	185	1
42.7965	662559	2.7.11.1	Non-specificserine/threonineproteinkinase.	Q8LEB6	82.8	3e-16	1	2257	1
95.9232	662583	2.7.11.1	Non-specificserine/threonineproteinkinase.	Q9LS95	63.5	2e-10	1	2257	1
677.365	662593	4.1.2.13	Fructose-bisphosphatealdolase.	P08440	70.5	1e-12	1	161	1
376.314	662605	2.3.1.9	Acetyl-CoAC-acetyltransferase.	Q8S4Y1	70.1	2e-12	1	54	1
44.2722	662627	2.1.1.68	CaffeateO-methyltransferase.	Q6T1F5	52	5e-07	1	21	1
11.8059	662645	1.11.1.7	Peroxidase.	Q9LVL1	63.9	1e-10	1	185	1
110.681	662681	4.2.1.3	Aconitatehydratase.	P49608	79.3	3e-15	1	60	1
281.866	662729	2.3.3.8	ATPcitratesynthase.	Q93VT8	51.6	7e-07	1	20	1
14.7574	662737	6.1.1.7	Alanine--tRNAligase.	C5Z7K4	78.6	5e-15	1	716	1
14.7574	662745	2.7.11.1	Non-specificserine/threonineproteinkinase.	O64477	73.6	2e-13	1	2257	1
16.2331	662755	3.2.1.39	Glucanendo-1,3-beta-D-glucosidase.	Q94CD8	49.7	3e-06	1	76	1
19.1846	662795	6.3.2.19	Ubiquitin--proteinligase.	Q9ZVX1	53.1	2e-07	1	253	1
510.606	662831	3.4.21.89	SignalpeptidaseI.	Q9WTR7	58.9	4e-09	1	133	1
22.1361	662843	3.6.4.12	DNAhelicase.	Q8W4M7	78.6	5e-15	1	2467	1
10.3302	662877	3.1.3.16	Phosphoproteinphosphatase.	Q5YDB6	65.1	6e-11	1	704	1
32.4663	662911	2.7.11.1	Non-specificserine/threonineproteinkinase.	Q05609	79.3	3e-15	1	2257	1
7.3787	662923	3.2.1.39	Glucanendo-1,3-beta-D-glucosidase.	P50694	53.5	2e-07	1	76	1
435.344	662929	2.7.10.2	Non-specificprotein-tyrosinekinase.	P00544	87	1e-17	1	219	1
94.4474	662933	2.7.11.1	Non-specificserine/threonineproteinkinase.	Q42371	81.6	6e-16	1	2257	1
140.195	663007	3.2.1.39	Glucanendo-1,3-beta-D-glucosidase.	P50694	53.5	2e-07	1	76	1
81.1657	663017	2.7.11.1	Non-specificserine/threonineproteinkinase.	Q9SR05	70.5	1e-12	1	2257	1
334.993	663029	5.1.3.18	GDP-mannose3,5-epimerase.	A3C4S4	74.3	1e-13	1	4	1
11.8059	663035	2.1.1.37	DNA(cytosine-5-)-methyltransferase.	Q9LXE5	48.9	5e-06	1	91	1
87.0687	663037	3.6.3.14	H(+)-transportingtwo-sectorATPase.	P49087	77.8	9e-15	1	2156	1
125.438	663057	3.6.3.6	Proton-exportingATPase.	P22180	49.3	3e-06	1	33	1
53.1267	663097	3.6.3.6	Proton-exportingATPase.	Q08436	83.2	2e-16	1	33	1
42.7965	663099	3.1.3.16	Phosphoproteinphosphatase.	Q0WRB2	53.5	2e-07	1	704	1
354.178	663109	3.6.4.13	RNAhelicase.	Q40465	76.6	2e-14	1	1585	1
76.7385	663119	2.5.1.10	(2E,6E)-farnesyldiphosphatesynthase.	O64905	53.9	1e-07	1	69	1
76.7385	663119	2.5.1.1	Dimethylallyltranstransferase.	O64905	53.9	1e-07	1	57	1
59.0296	663121	2.4.1.123	Inositol3-alpha-galactosyltransferase.	O22893	82	5e-16	1	12	1
379.265	663131	6.1.1.16	Cysteine--tRNAligase.	Q8Y077	56.2	3e-08	1	734	1
14.7574	663141	2.1.1.43	Histone-lysineN-methyltransferase.	Q9T0G7	53.5	2e-07	1	261	1
410.256	663193	1.1.1.86	Ketol-acidreductoisomerase.	Q05758	79	4e-15	1	643	1
26.5633	663195	2.4.1.12	Cellulosesynthase(UDP-forming).	Q69P51	79.3	3e-15	1	40	1
97.3989	663207	6.3.2.19	Ubiquitin--proteinligase.	Q8L7T3	74.7	8e-14	1	253	1
256.779	663239	2.7.11.1	Non-specificserine/threonineproteinkinase.	P42158	76.6	2e-14	1	2257	1
203.209	663245	1.11.2.3	Plantseedperoxygenase.	Q9SQ57	48.5	6e-06	1	10	1
271.536	663257	5.1.3.3	Aldose1-epimerase.	Q66HG4	51.6	7e-07	1	18	1
61.9811	663267	3.2.1.22	Alpha-galactosidase.	Q42656	70.9	1e-12	1	81	1
104.778	663275	3.6.3.6	Proton-exportingATPase.	P83970	78.2	7e-15	1	33	1
63.4569	663291	2.7.11.23	[RNA-polymerase]-subunitkinase.	Q8LG64	79	4e-15	1	154	1
63.4569	663291	2.7.11.22	Cyclin-dependentkinase.	Q8LG64	79	4e-15	1	268	1
5.90296	663307	2.7.11.1	Non-specificserine/threonineproteinkinase.	Q9SCZ4	56.6	2e-08	1	2257	1
13.2817	663321	2.4.1.85	Cyanohydrinbeta-glucosyltransferase.	Q9SBL1	63.2	2e-10	1	1	1
87.0687	663341	4.2.1.46	dTDP-glucose4,6-dehydratase.	Q8VDR7	58.2	7e-09	1	23	1
14.7574	663355	6.1.1.14	Glycine--tRNAligase.	Q8L785	72	5e-13	1	857	1
125.438	663453	4.2.1.125	DammarenediolIIsynthase.	Q08IT1	55.8	4e-08	1	1	1
13.2817	663475	6.1.1.9	Valine--tRNAligase.	P93736	70.5	1e-12	1	340	1
8.85444	663531	2.7.11.1	Non-specificserine/threonineproteinkinase.	C0LGR6	53.1	2e-07	1	2257	1
11.8059	663541	2.4.1.25	4-alpha-glucanotransferase.	Q8LI30	79.3	3e-15	1	28	1
32.4663	663593	4.2.1.46	dTDP-glucose4,6-dehydratase.	Q8VDR7	59.7	3e-09	1	23	1
30.9906	663629	2.7.11.1	Non-specificserine/threonineproteinkinase.	O49840	62.8	3e-10	1	2257	1
87.0687	663639	1.2.4.2	Oxoglutaratedehydrogenase(succinyl-transferring).	A6WXF0	62.4	4e-10	1	107	1
20.6604	663641	3.4.21.25	Cucumisin.	Q39547	51.6	7e-07	1	1	1
20.6604	663701	2.3.1.199	Very-long-chain3-oxoacyl-CoAsynthase.	O48780	59.7	3e-09	1	60	1
20.6604	663701	2.3.1.119	Icosanoyl-CoAsynthase.	O48780	59.7	3e-09	1	4	1
16.2331	663707	3.4.22.31	Ananain.	P80884	54.3	1e-07	1	1	1
79.69	663721	2.3.3.8	ATPcitratesynthase.	Q2QNG7	83.2	2e-16	1	20	1
22.1361	663727	6.1.1.21	Histidine--tRNAligase.	B9LRS2	49.3	3e-06	1	699	1
109.205	663729	1.1.1.85	3-isopropylmalatedehydrogenase.	P29696	69.3	3e-12	1	300	1
150.526	663731	1.1.1.85	3-isopropylmalatedehydrogenase.	P29696	72.4	4e-13	1	300	1
20.6604	663741	2.3.1.75	Long-chain-alcoholO-fatty-acyltransferase.	Q4PT07	70.9	1e-12	1	19	1
14.7574	663749	1.1.3.15	(S)-2-hydroxy-acidoxidase.	Q9LJH5	64.7	8e-11	1	24	1
17.7089	663751	1.10.3.2	Laccase.	Q5N9X2	81.3	8e-16	1	81	1
22.1361	663757	2.7.11.1	Non-specificserine/threonineproteinkinase.	C0LGG8	75.5	5e-14	1	2257	1
16.2331	663763	3.6.3.1	Phospholipid-translocatingATPase.	P98204	66.6	2e-11	1	54	1
16.2331	663785	1.14.13.73	Tabersonine16-hydroxylase.	P98183	54.7	8e-08	1	1	1
64.9326	663789	2.8.2.27	Quercetin-3-sulfate4{prime}-sulfotransferase.	P52837	51.2	9e-07	1	1	1
20.6604	663803	1.17.1.2	4-hydroxy-3-methylbut-2-enyldiphosphatereductase.	Q6AVG6	78.6	5e-15	1	436	1
97.3989	663809	1.1.1.95	Phosphoglyceratedehydrogenase.	O04130	72.4	4e-13	1	26	1
46.5678	663857	2.7.11.1	Non-specificserine/threonineproteinkinase.	A5A7I8	86.3	3e-17	1	2257	1
20.3734	663955	3.2.1.23	Beta-galactosidase.	P45582	69.3	3e-12	1	193	1
26.1944	663999	4.2.1.93	ATP-dependentNAD(P)H-hydratedehydratase.	F6HDM2	55.8	4e-08	1	42	1
27.6496	664071	3.1.3.16	Phosphoproteinphosphatase.	Q9LHE7	84.7	7e-17	1	704	1
16.0077	664079	4.1.1.15	Glutamatedecarboxylase.	Q42472	84.3	1e-16	1	51	1
26.1944	664083	2.4.1.207	Xyloglucan:xyloglucosyltransferase.	Q8LDS2	77	2e-14	1	41	1
30.5601	664097	5.4.99.39	Beta-amyrinsynthase.	O82140	61.2	9e-10	1	11	1
27.6496	664099	2.1.1.125	Histone-arginineN-methyltransferase.	Q68EZ3	62.4	4e-10	1	62	1
11.642	664105	1.14.19.2	Acyl-[acyl-carrier-protein]desaturase.	Q01753	51.6	7e-07	1	41	1
17.4629	664141	2.3.1.199	Very-long-chain3-oxoacyl-CoAsynthase.	Q9LN49	67.8	9e-12	1	60	1
29.1049	664211	3.6.3.6	Proton-exportingATPase.	Q9SU58	81.3	8e-16	1	33	1
132.427	664227	1.11.2.3	Plantseedperoxygenase.	Q9CAB8	48.1	8e-06	1	10	1
34.9259	664283	3.6.5.5	DynaminGTPase.	Q9LQ55	71.6	6e-13	1	25	1
16.0077	664321	2.4.1.265	1->3-glucosyltransferase.	O80505	66.2	3e-11	1	20	1
50.9336	664385	2.8.1.2	3-mercaptopyruvatesulfurtransferase.	O64530	72.4	4e-13	1	9	1
50.9336	664385	2.8.1.1	Thiosulfatesulfurtransferase.	O64530	72.4	4e-13	1	146	1
11.642	664421	3.4.21.25	Cucumisin.	Q39547	48.5	6e-06	1	1	1
26.1944	664433	2.3.1.74	Naringenin-chalconesynthase.	Q9ZU06	68.2	7e-12	1	129	1
224.108	664443	2.2.1.1	Transketolase.	Q43848	81.6	6e-16	1	78	1
13.0972	664449	3.5.1.98	Histonedeacetylase.	O22446	76.3	3e-14	1	83	1
11.642	664473	2.4.1.91	Flavonol3-O-glucosyltransferase.	Q9LML6	49.3	3e-06	1	12	1
21.8287	664491	3.6.4.13	RNAhelicase.	Q0J7Y8	78.6	5e-15	1	1585	1
21.8287	664505	2.3.1.199	Very-long-chain3-oxoacyl-CoAsynthase.	Q9LN49	75.5	4e-14	1	60	1
37.8364	664521	2.4.1.34	1,3-beta-glucansynthase.	Q9SJM0	50.4	2e-06	1	21	1
8.73147	664531	2.7.1.107	Diacylglycerolkinase.	Q39017	50.4	2e-06	1	74	1
171.719	664545	3.1.3.16	Phosphoproteinphosphatase.	Q0E2S4	87.8	9e-18	1	704	1
20.3734	664725	1.1.1.31	3-hydroxyisobutyratedehydrogenase.	Q9SUC0	59.7	3e-09	1	14	1
30.5601	664739	5.2.1.8	Peptidylprolylisomerase.	Q8S9L5	60.5	1e-09	1	1496	1
491.873	664743	2.7.1.40	Pyruvatekinase.	P51182	59.3	3e-09	1	106	1
23.2839	664753	3.6.5.5	DynaminGTPase.	Q9LQ55	63.2	2e-10	1	25	1
84.4042	664755	1.3.1.72	Delta(24)-sterolreductase.	P93472	67.4	1e-11	1	6	1
353.624	664769	1.14.17.4	Aminocyclopropanecarboxylateoxidase.	Q08507	79.3	3e-15	1	31	1
103.322	664793	2.7.1.40	Pyruvatekinase.	P51182	59.3	3e-09	1	106	1
45.1126	664819	3.1.1.11	Pectinesterase.	O23447	71.2	8e-13	1	100	1
532.619	664827	3.4.22.14	Actinidain.	A5HII1	61.2	9e-10	1	2	1
14.5524	664865	2.4.1.207	Xyloglucan:xyloglucosyltransferase.	Q38908	55.1	6e-08	1	41	1
24.7392	664877	1.3.3.6	Acyl-CoAoxidase.	O64894	50.8	1e-06	1	36	1
26.1944	664915	2.7.11.1	Non-specificserine/threonineproteinkinase.	C0LGS3	57	2e-08	1	2257	1
21.8287	664917	3.1.3.56	Inositol-polyphosphate5-phosphatase.	Q9SYK4	62	5e-10	1	14	1
66.9412	664963	3.1.13.4	Poly(A)-specificribonuclease.	Q9SAI2	65.1	6e-11	1	80	1
97.5014	664971	6.1.1.15	Proline--tRNAligase.	P07814	53.9	1e-07	1	835	1
97.5014	664971	6.1.1.17	Glutamate--tRNAligase.	P07814	53.9	1e-07	1	884	1
17.4629	664977	2.4.1.13	Sucrosesynthase.	H6TFZ4	70.5	1e-12	1	32	1
10.1867	664997	2.7.11.1	Non-specificserine/threonineproteinkinase.	Q05609	52	5e-07	1	2257	1
23.2839	664999	2.7.11.1	Non-specificserine/threonineproteinkinase.	Q9FM85	65.1	6e-11	1	2257	1
11.642	665019	3.1.3.48	Protein-tyrosine-phosphatase.	Q9ZVN4	48.9	4e-06	1	517	1
34.9259	665043	2.7.11.1	Non-specificserine/threonineproteinkinase.	Q9LFP7	70.9	1e-12	1	2257	1
13.0972	665049	3.6.4.13	RNAhelicase.	Q38953	68.6	5e-12	1	1585	1
18.9182	665057	2.7.13.3	Histidinekinase.	Q3S4A7	50.4	2e-06	1	481	1
10.1867	665063	5.4.99.27	tRNApseudouridine(13)synthase.	Q08647	51.2	9e-07	1	193	1
16.0077	665075	2.7.11.1	Non-specificserine/threonineproteinkinase.	Q0DJS1	60.5	1e-09	1	2257	1
36.3811	665083	2.7.11.1	Non-specificserine/threonineproteinkinase.	Q9SCZ4	49.3	3e-06	1	2257	1
190.637	665101	1.14.11.9	Flavanone3-dioxygenase.	P41090	69.3	3e-12	1	17	1
21.8287	665127	3.6.3.44	Xenobiotic-transportingATPase.	Q7GB25	71.6	6e-13	1	45	1
45.1126	665131	6.3.2.19	Ubiquitin--proteinligase.	Q42541	54.7	8e-08	1	253	1
39.2916	665155	6.1.1.20	Phenylalanine--tRNAligase.	Q9T034	54.7	8e-08	1	1004	1
20.3734	665163	2.7.7.79	tRNA(His)guanylyltransferase.	F4IRQ5	59.7	3e-09	1	15	1
26.1944	665167	6.1.1.16	Cysteine--tRNAligase.	A1AK01	48.9	4e-06	1	734	1
165.898	665181	1.1.1.326	Zerumbonesynthase.	F1SWA0	62	5e-10	1	1	1
14.5524	665201	2.4.1.91	Flavonol3-O-glucosyltransferase.	Q2V6J9	55.1	6e-08	1	12	1
16.0077	665225	3.6.3.6	Proton-exportingATPase.	Q9LY32	66.2	3e-11	1	33	1
13.0972	665251	6.6.1.1	Magnesiumchelatase.	Q9FNB0	74.7	8e-14	1	46	1
18.9182	665255	2.7.7.6	DNA-directedRNApolymerase.	Q5D869	58.9	4e-09	1	3836	1
29.1049	665279	3.6.4.12	DNAhelicase.	P25439	49.7	3e-06	1	2467	1
14.5524	665305	1.1.1.100	3-oxoacyl-[acyl-carrier-protein]reductase.	P28643	64.7	8e-11	1	62	1
8.73147	665311	6.1.1.9	Valine--tRNAligase.	P93736	59.3	3e-09	1	340	1
18.9182	665393	4.1.99.12	3,4-dihydroxy-2-butanone-4-phosphatesynthase.	P47924	53.9	1e-07	1	242	1
18.9182	665393	3.5.4.25	GTPcyclohydrolaseII.	P47924	53.9	1e-07	1	215	1
180.45	665399	1.11.1.15	Peroxiredoxin.	P0C5C9	67.4	1e-11	1	260	1
29.1049	665429	3.2.1.15	Polygalacturonase.	A7PZL3	49.7	3e-06	1	87	1
17.4629	665433	2.7.11.1	Non-specificserine/threonineproteinkinase.	Q9M3G7	70.1	2e-12	1	2257	1
18.9182	665503	3.5.4.10	IMPcyclohydrolase.	A1S2J9	56.2	3e-08	1	490	1
18.9182	665503	2.1.2.3	Phosphoribosylaminoimidazolecarboxamideformyltransferase.	A1S2J9	56.2	3e-08	1	470	1
250.302	665523	5.2.1.8	Peptidylprolylisomerase.	Q9LEK8	50.8	1e-06	1	1496	1
20.3734	665527	4.1.99.12	3,4-dihydroxy-2-butanone-4-phosphatesynthase.	P47924	75.5	5e-14	1	242	1
20.3734	665527	3.5.4.25	GTPcyclohydrolaseII.	P47924	75.5	5e-14	1	215	1
77.128	665535	3.2.1.22	Alpha-galactosidase.	Q42656	66.2	3e-11	1	81	1
264.097	665559	2.3.3.1	Citrate(Si)-synthase.	P49298	69.3	3e-12	1	108	1
73.2008	665579	5.1.3.6	UDP-glucuronate4-epimerase.	Q9M0B6	73.2	2e-13	1	6	1
50.2358	665609	3.5.1.23	Ceramidase.	Q0JL46	58.2	7e-09	1	28	1
139.225	665613	2.7.2.4	Aspartatekinase.	Q9S702	80.1	2e-15	1	44	1
111.954	665645	3.4.16.5	CarboxypeptidaseC.	P37891	49.7	3e-06	1	51	1
14.3531	665683	3.6.4.12	DNAhelicase.	Q759G7	72	5e-13	1	2467	1
12.9178	665699	1.14.13.121	Premnaspirodieneoxygenase.	A6YIH8	62.4	4e-10	1	1	1
22.965	665765	2.7.11.1	Non-specificserine/threonineproteinkinase.	Q9FE20	72.4	4e-13	1	2257	1
63.1536	665789	2.1.1.76	Quercetin3-O-methyltransferase.	Q42653	70.5	1e-12	1	2	1
22.965	665821	2.7.11.1	Non-specificserine/threonineproteinkinase.	Q0DCT8	78.2	7e-15	1	2257	1
50.2358	665853	4.1.1.35	UDP-glucuronatedecarboxylase.	Q6DF08	70.1	2e-12	1	6	1
12.9178	665865	4.1.1.15	Glutamatedecarboxylase.	Q42521	83.2	2e-16	1	51	1
20.0943	665867	2.7.11.1	Non-specificserine/threonineproteinkinase.	Q9LY50	62.8	3e-10	1	2257	1
24.4003	665875	2.1.1.43	Histone-lysineN-methyltransferase.	Q8VZ17	68.9	4e-12	1	261	1
165.061	665901	3.1.3.16	Phosphoproteinphosphatase.	Q8LSN3	87.4	1e-17	1	704	1
54.5418	665937	3.6.1.31	Phosphoribosyl-ATPdiphosphatase.	O82768	61.2	9e-10	1	346	1
54.5418	665937	3.5.4.19	Phosphoribosyl-AMPcyclohydrolase.	O82768	61.2	9e-10	1	358	1
2092.68	665941	1.2.1.12	Glyceraldehyde-3-phosphatedehydrogenase(phosphorylating).	Q12552	74.7	8e-14	1	248	1
17.2237	665965	2.7.7.8	Polyribonucleotidenucleotidyltransferase.	Q9S7G6	70.5	1e-12	1	781	1
18.659	666047	2.7.11.1	Non-specificserine/threonineproteinkinase.	C0LGG8	68.2	7e-12	1	2257	1
33.0121	666081	3.4.16.6	CarboxypeptidaseD.	P55747	63.2	2e-10	1	82	1
[truncated: 13,867 more rows]
